# Supplementary material for: Complete Genome Analysis of Highly Pathogenic Non-O1/O139 Vibrio cholerae Isolated From Macrobrachium rosenbergii Reveals Pathogenicity and Antibiotic Resistance-Related Genes
Source: Front Vet Sci. 2022 May 18;9:882885. doi: 10.3389/fvets.2022.882885 (PMC9159153; doi:10.3389/fvets.2022.882885)
Supplement: Supplementary file 1 [file Table_1.XLS]

## Sheet: COG
Table S1 COG database annotation information
Gene_id	Location	COG ID	Functional_description	Functional_class	Class_description
GXFL1.4_GM000001	Chr1	COG0777	Acetyl-CoA carboxylase beta subunit	I	Lipid transport and metabolism ;
GXFL1.4_GM000002	Chr1	COG0583	DNA-binding transcriptional regulator, LysR family	K	Transcription ;
GXFL1.4_GM000004	Chr1	COG0516	IMP dehydrogenase/GMP reductase	F	Nucleotide transport and metabolism ;
GXFL1.4_GM000005	Chr1	COG3637	Opacity protein and related surface antigens	M	Cell wall/membrane/envelope biogenesis ;
GXFL1.4_GM000007	Chr1	COG1757	Na+/H+ antiporter NhaC	C	Energy production and conversion ;
GXFL1.4_GM000008	Chr1	COG1052	Lactate dehydrogenase or related 2-hydroxyacid dehydrogenase	CHR	Energy production and conversion ; Coenzyme transport and metabolism ; General function prediction only ;
GXFL1.4_GM000009	Chr1	COG0063	NAD(P)H-hydrate repair enzyme Nnr, NAD(P)H-hydrate dehydratase domain	F	Nucleotide transport and metabolism ;
GXFL1.4_GM000010	Chr1	COG3706	Two-component response regulator, PleD family, consists of two REC domains and a diguanylate cyclase (GGDEF) domain	TK	Signal transduction mechanisms ; Transcription ;
GXFL1.4_GM000011	Chr1	COG1776	Chemotaxis protein CheY-P-specific phosphatase CheC	T	Signal transduction mechanisms ;
GXFL1.4_GM000014	Chr1	COG3036	Stalled ribosome alternative rescue factor ArfA	J	Translation, ribosomal structure and biogenesis ;
GXFL1.4_GM000015	Chr1	COG1278	Cold shock protein, CspA family	K	Transcription ;
GXFL1.4_GM000016	Chr1	COG1018	Ferredoxin-NADP reductase	C	Energy production and conversion ;
GXFL1.4_GM000017	Chr1	COG3604	Transcriptional regulator containing GAF, AAA-type ATPase, and DNA-binding Fis domains	KT	Transcription ; Signal transduction mechanisms ;
GXFL1.4_GM000018	Chr1	COG0668	Small-conductance mechanosensitive channel	M	Cell wall/membrane/envelope biogenesis ;
GXFL1.4_GM000019	Chr1	COG2195	Di- or tripeptidase	E	Amino acid transport and metabolism ;
GXFL1.4_GM000020	Chr1	COG1972	Nucleoside permease NupC	F	Nucleotide transport and metabolism ;
GXFL1.4_GM000021	Chr1	COG2761	Predicted dithiol-disulfide isomerase, DsbA family	O	Posttranslational modification, protein turnover, chaperones ;
GXFL1.4_GM000023	Chr1	COG0840	Methyl-accepting chemotaxis protein	NT	Cell motility ; Signal transduction mechanisms ;
GXFL1.4_GM000024	Chr1	COG0714	MoxR-like ATPase	R	General function prediction only ;
GXFL1.4_GM000025	Chr1	COG1721	Uncharacterized conserved protein, DUF58 family, contains vWF domain	S	Function unknown ;
GXFL1.4_GM000027	Chr1	COG2304	Secreted protein containing bacterial Ig-like domain and vWFA domain	R	General function prediction only ;
GXFL1.4_GM000028	Chr1	COG2304	Secreted protein containing bacterial Ig-like domain and vWFA domain	R	General function prediction only ;
GXFL1.4_GM000030	Chr1	COG2859	Uncharacterized protein	S	Function unknown ;
GXFL1.4_GM000031	Chr1	COG1278	Cold shock protein, CspA family	K	Transcription ;
GXFL1.4_GM000032	Chr1	COG2199	GGDEF domain, diguanylate cyclase (c-di-GMP synthetase) or its enzymatically inactive variants	T	Signal transduction mechanisms ;
GXFL1.4_GM000033	Chr1	COG3034	Murein L,D-transpeptidase YafK	M	Cell wall/membrane/envelope biogenesis ;
GXFL1.4_GM000035	Chr1	COG3530	Uncharacterized conserved protein, DUF3820 family	S	Function unknown ;
GXFL1.4_GM000036	Chr1	COG3033	Tryptophanase	E	Amino acid transport and metabolism ;
GXFL1.4_GM000037	Chr1	COG0814	Amino acid permease	E	Amino acid transport and metabolism ;
GXFL1.4_GM000038	Chr1	COG0589	Nucleotide-binding universal stress protein, UspA family	T	Signal transduction mechanisms ;
GXFL1.4_GM000040	Chr1	COG2111	Multisubunit Na+/H+ antiporter, MnhB subunit	P	Inorganic ion transport and metabolism ;
GXFL1.4_GM000041	Chr1	COG1006	Multisubunit Na+/H+ antiporter, MnhC subunit	P	Inorganic ion transport and metabolism ;
GXFL1.4_GM000042	Chr1	COG0651	Formate hydrogenlyase subunit 3/Multisubunit Na+/H+ antiporter, MnhD subunit	CP	Energy production and conversion ; Inorganic ion transport and metabolism ;
GXFL1.4_GM000043	Chr1	COG1863	Multisubunit Na+/H+ antiporter, MnhE subunit	P	Inorganic ion transport and metabolism ;
GXFL1.4_GM000044	Chr1	COG2212	Multisubunit Na+/H+ antiporter, MnhF subunit	P	Inorganic ion transport and metabolism ;
GXFL1.4_GM000045	Chr1	COG1320	Multisubunit Na+/H+ antiporter, MnhG subunit	P	Inorganic ion transport and metabolism ;
GXFL1.4_GM000046	Chr1	COG4097	Predicted ferric reductase	P	Inorganic ion transport and metabolism ;
GXFL1.4_GM000047	Chr1	COG0242	Peptide deformylase	J	Translation, ribosomal structure and biogenesis ;
GXFL1.4_GM000049	Chr1	COG0579	L-2-hydroxyglutarate oxidase LhgO	G	Carbohydrate transport and metabolism ;
GXFL1.4_GM000050	Chr1	COG4666	TRAP-type uncharacterized transport system, fused permease components	R	General function prediction only ;
GXFL1.4_GM000051	Chr1	COG2358	TRAP-type uncharacterized transport system, periplasmic component	R	General function prediction only ;
GXFL1.4_GM000053	Chr1	COG2204	DNA-binding transcriptional response regulator, NtrC family, contains REC, AAA-type ATPase, and a Fis-type DNA-binding domains	T	Signal transduction mechanisms ;
GXFL1.4_GM000054	Chr1	COG4191	Signal transduction histidine kinase regulating C4-dicarboxylate transport system	T	Signal transduction mechanisms ;
GXFL1.4_GM000055	Chr1	COG3979	Chitodextrinase	G	Carbohydrate transport and metabolism ;
GXFL1.4_GM000057	Chr1	COG2271	Sugar phosphate permease	G	Carbohydrate transport and metabolism ;
GXFL1.4_GM000058	Chr1	COG0584	Glycerophosphoryl diester phosphodiesterase	I	Lipid transport and metabolism ;
GXFL1.4_GM000059	Chr1	COG0664	cAMP-binding domain of CRP or a regulatory subunit of cAMP-dependent protein kinases	T	Signal transduction mechanisms ;
GXFL1.4_GM000060	Chr1	COG2820	Uridine phosphorylase	F	Nucleotide transport and metabolism ;
GXFL1.4_GM000061	Chr1	COG3201	Nicotinamide riboside transporter PnuC	H	Coenzyme transport and metabolism ;
GXFL1.4_GM000062	Chr1	COG1609	DNA-binding transcriptional regulator, LacI/PurR family	K	Transcription ;
GXFL1.4_GM000063	Chr1	COG0524	Sugar or nucleoside kinase, ribokinase family	G	Carbohydrate transport and metabolism ;
GXFL1.4_GM000064	Chr1	COG1879	ABC-type sugar transport system, periplasmic component, contains N-terminal xre family HTH domain	G	Carbohydrate transport and metabolism ;
GXFL1.4_GM000065	Chr1	COG1172	Ribose/xylose/arabinose/galactoside ABC-type transport system, permease component	G	Carbohydrate transport and metabolism ;
GXFL1.4_GM000066	Chr1	COG1129	ABC-type sugar transport system, ATPase component	G	Carbohydrate transport and metabolism ;
GXFL1.4_GM000067	Chr1	COG1869	D-ribose pyranose/furanose isomerase RbsD	G	Carbohydrate transport and metabolism ;
GXFL1.4_GM000070	Chr1	COG3501	Uncharacterized conserved protein, implicated in type VI secretion and phage assembly	UXR	Intracellular trafficking, secretion, and vesicular transport ; Mobilome: prophages, transposons; General function prediction only ;
GXFL1.4_GM000071	Chr1	COG3515	Predicted component of the type VI protein secretion system	U	Intracellular trafficking, secretion, and vesicular transport ;
GXFL1.4_GM000072	Chr1	COG3523	Type VI protein secretion system component VasK	U	Intracellular trafficking, secretion, and vesicular transport ;
GXFL1.4_GM000073	Chr1	COG3515	Predicted component of the type VI protein secretion system	U	Intracellular trafficking, secretion, and vesicular transport ;
GXFL1.4_GM000075	Chr1	COG3829	Transcriptional regulator containing PAS, AAA-type ATPase, and DNA-binding Fis domains	KT	Transcription ; Signal transduction mechanisms ;
GXFL1.4_GM000076	Chr1	COG0542	ATP-dependent Clp protease ATP-binding subunit ClpA	O	Posttranslational modification, protein turnover, chaperones ;
GXFL1.4_GM000077	Chr1	COG3455	Type VI protein secretion system component VasF	U	Intracellular trafficking, secretion, and vesicular transport ;
GXFL1.4_GM000078	Chr1	COG3522	Predicted component of the type VI protein secretion system	U	Intracellular trafficking, secretion, and vesicular transport ;
GXFL1.4_GM000079	Chr1	COG3521	Predicted component of the type VI protein secretion system	U	Intracellular trafficking, secretion, and vesicular transport ;
GXFL1.4_GM000080	Chr1	COG3456	Predicted component of the type VI protein secretion system, contains a FHA domain	TU	Signal transduction mechanisms ; Intracellular trafficking, secretion, and vesicular transport ;
GXFL1.4_GM000081	Chr1	COG3520	Predicted component of the type VI protein secretion system	U	Intracellular trafficking, secretion, and vesicular transport ;
GXFL1.4_GM000082	Chr1	COG3519	Type VI protein secretion system component VasA	U	Intracellular trafficking, secretion, and vesicular transport ;
GXFL1.4_GM000083	Chr1	COG3518	Predicted component of the type VI protein secretion system	U	Intracellular trafficking, secretion, and vesicular transport ;
GXFL1.4_GM000084	Chr1	COG3517	Predicted component of the type VI protein secretion system	U	Intracellular trafficking, secretion, and vesicular transport ;
GXFL1.4_GM000085	Chr1	COG3516	Predicted component of the type VI protein secretion system	U	Intracellular trafficking, secretion, and vesicular transport ;
GXFL1.4_GM000086	Chr1	COG0790	TPR repeat	T	Signal transduction mechanisms ;
GXFL1.4_GM000087	Chr1	COG4104	Zn-binding Pro-Ala-Ala-Arg (PAAR) domain, incolved in TypeVI secretion	U	Intracellular trafficking, secretion, and vesicular transport ;
GXFL1.4_GM000088	Chr1	COG3064	Membrane protein involved in colicin uptake	M	Cell wall/membrane/envelope biogenesis ;
GXFL1.4_GM000089	Chr1	COG0659	Sulfate permease or related transporter, MFS superfamily	P	Inorganic ion transport and metabolism ;
GXFL1.4_GM000090	Chr1	COG0637	Beta-phosphoglucomutase or related phosphatase, HAD superfamily	GR	Carbohydrate transport and metabolism ; General function prediction only ;
GXFL1.4_GM000091	Chr1	COG2200	EAL domain, c-di-GMP-specific phosphodiesterase class I (or its enzymatically inactive variant)	T	Signal transduction mechanisms ;
GXFL1.4_GM000092	Chr1	COG0607	Rhodanese-related sulfurtransferase	P	Inorganic ion transport and metabolism ;
GXFL1.4_GM000093	Chr1	COG0673	Predicted dehydrogenase	R	General function prediction only ;
GXFL1.4_GM000094	Chr1	COG1488	Nicotinic acid phosphoribosyltransferase	H	Coenzyme transport and metabolism ;
GXFL1.4_GM000096	Chr1	COG1051	ADP-ribose pyrophosphatase YjhB, NUDIX family	F	Nucleotide transport and metabolism ;
GXFL1.4_GM000097	Chr1	COG4935	Regulatory P domain of the subtilisin-like proprotein convertases and other proteases	O	Posttranslational modification, protein turnover, chaperones ;
GXFL1.4_GM000099	Chr1	COG1733	DNA-binding transcriptional regulator, HxlR family	K	Transcription ;
GXFL1.4_GM000100	Chr1	COG1075	Triacylglycerol esterase/lipase EstA, alpha/beta hydrolase fold	I	Lipid transport and metabolism ;
GXFL1.4_GM000101	Chr1	COG1342	Predicted DNA-binding protein, UPF0251 family	R	General function prediction only ;
GXFL1.4_GM000102	Chr1	COG0697	Permease of the drug/metabolite transporter (DMT) superfamily	GER	Carbohydrate transport and metabolism ; Amino acid transport and metabolism ; General function prediction only ;
GXFL1.4_GM000103	Chr1	COG1301	Na+/H+-dicarboxylate symporter	C	Energy production and conversion ;
GXFL1.4_GM000106	Chr1	COG2814	Predicted arabinose efflux permease, MFS family	G	Carbohydrate transport and metabolism ;
GXFL1.4_GM000107	Chr1	COG0789	DNA-binding transcriptional regulator, MerR family	K	Transcription ;
GXFL1.4_GM000108	Chr1	COG2814	Predicted arabinose efflux permease, MFS family	G	Carbohydrate transport and metabolism ;
GXFL1.4_GM000109	Chr1	COG0583	DNA-binding transcriptional regulator, LysR family	K	Transcription ;
GXFL1.4_GM000111	Chr1	COG5001	Predicted signal transduction protein containing a membrane domain, an EAL and a GGDEF domain	T	Signal transduction mechanisms ;
GXFL1.4_GM000112	Chr1	COG1388	LysM repeat	M	Cell wall/membrane/envelope biogenesis ;
GXFL1.4_GM000113	Chr1	COG0296	1,4-alpha-glucan branching enzyme	G	Carbohydrate transport and metabolism ;
GXFL1.4_GM000114	Chr1	COG0659	Sulfate permease or related transporter, MFS superfamily	P	Inorganic ion transport and metabolism ;
GXFL1.4_GM000115	Chr1	COG3314	Uncharacterized membrane protein YjiH, contains nucleoside recognition GATE domain	S	Function unknown ;
GXFL1.4_GM000117	Chr1	COG3915	Uncharacterized protein	S	Function unknown ;
GXFL1.4_GM000118	Chr1	COG2199	GGDEF domain, diguanylate cyclase (c-di-GMP synthetase) or its enzymatically inactive variants	T	Signal transduction mechanisms ;
GXFL1.4_GM000119	Chr1	COG1117	ABC-type phosphate transport system, ATPase component	P	Inorganic ion transport and metabolism ;
GXFL1.4_GM000120	Chr1	COG0581	ABC-type phosphate transport system, permease component	P	Inorganic ion transport and metabolism ;
GXFL1.4_GM000121	Chr1	COG0573	ABC-type phosphate transport system, permease component	P	Inorganic ion transport and metabolism ;
GXFL1.4_GM000122	Chr1	COG0226	ABC-type phosphate transport system, periplasmic component	P	Inorganic ion transport and metabolism ;
GXFL1.4_GM000123	Chr1	COG0840	Methyl-accepting chemotaxis protein	NT	Cell motility ; Signal transduction mechanisms ;
GXFL1.4_GM000126	Chr1	COG4935	Regulatory P domain of the subtilisin-like proprotein convertases and other proteases	O	Posttranslational modification, protein turnover, chaperones ;
GXFL1.4_GM000127	Chr1	COG4771	Outer membrane receptor for ferrienterochelin and colicins	P	Inorganic ion transport and metabolism ;
GXFL1.4_GM000128	Chr1	COG1770	Protease II	E	Amino acid transport and metabolism ;
GXFL1.4_GM000129	Chr1	COG0513	Superfamily II DNA and RNA helicase	L	Replication, recombination and repair ;
GXFL1.4_GM000130	Chr1	COG4238	Outer membrane murein-binding lipoprotein Lpp	M	Cell wall/membrane/envelope biogenesis ;
GXFL1.4_GM000131	Chr1	COG1376	Lipoprotein-anchoring transpeptidase ErfK/SrfK	M	Cell wall/membrane/envelope biogenesis ;
GXFL1.4_GM000132	Chr1	COG0415	Deoxyribodipyrimidine photolyase	L	Replication, recombination and repair ;
GXFL1.4_GM000133	Chr1	COG0789	DNA-binding transcriptional regulator, MerR family	K	Transcription ;
GXFL1.4_GM000134	Chr1	COG3272	Uncharacterized conserved protein YbgA, DUF1722 family	S	Function unknown ;
GXFL1.4_GM000135	Chr1	COG0813	Purine-nucleoside phosphorylase	F	Nucleotide transport and metabolism ;
GXFL1.4_GM000136	Chr1	COG3677	Transposase	X	Mobilome: prophages, transposons;
GXFL1.4_GM000137	Chr1	COG0457	Tetratricopeptide (TPR) repeat	R	General function prediction only ;
GXFL1.4_GM000138	Chr1	COG3706	Two-component response regulator, PleD family, consists of two REC domains and a diguanylate cyclase (GGDEF) domain	TK	Signal transduction mechanisms ; Transcription ;
GXFL1.4_GM000140	Chr1	COG1566	Multidrug resistance efflux pump	V	Defense mechanisms ;
GXFL1.4_GM000142	Chr1	COG2388	Predicted acetyltransferase, GNAT superfamily	R	General function prediction only ;
GXFL1.4_GM000144	Chr1	COG0786	Na+/glutamate symporter	E	Amino acid transport and metabolism ;
GXFL1.4_GM000145	Chr1	COG2035	Uncharacterized membrane protein	S	Function unknown ;
GXFL1.4_GM000147	Chr1	COG1999	Cytochrome oxidase Cu insertion factor, SCO1/SenC/PrrC family	O	Posttranslational modification, protein turnover, chaperones ;
GXFL1.4_GM000148	Chr1	COG2847	Copper(I)-binding protein	P	Inorganic ion transport and metabolism ;
GXFL1.4_GM000149	Chr1	COG3633	Na+/serine symporter	E	Amino acid transport and metabolism ;
GXFL1.4_GM000150	Chr1	COG0671	Membrane-associated phospholipid phosphatase	I	Lipid transport and metabolism ;
GXFL1.4_GM000151	Chr1	COG1639	HD-like signal output (HDOD) domain, no enzymatic activity	T	Signal transduction mechanisms ;
GXFL1.4_GM000152	Chr1	COG3211	Secreted phosphatase, PhoX family	R	General function prediction only ;
GXFL1.4_GM000154	Chr1	COG0840	Methyl-accepting chemotaxis protein	NT	Cell motility ; Signal transduction mechanisms ;
GXFL1.4_GM000155	Chr1	COG0010	Arginase family enzyme	E	Amino acid transport and metabolism ;
GXFL1.4_GM000156	Chr1	COG1414	DNA-binding transcriptional regulator, IclR family	K	Transcription ;
GXFL1.4_GM000158	Chr1	COG3979	Chitodextrinase	G	Carbohydrate transport and metabolism ;
GXFL1.4_GM000159	Chr1	COG3110	Uncharacterized conserved protein YccT, UPF0319 family	S	Function unknown ;
GXFL1.4_GM000160	Chr1	COG0471	Di- and tricarboxylate transporter	G	Carbohydrate transport and metabolism ;
GXFL1.4_GM000161	Chr1	COG0679	Predicted permease	R	General function prediction only ;
GXFL1.4_GM000162	Chr1	COG1835	Peptidoglycan/LPS O-acetylase OafA/YrhL, contains acyltransferase and SGNH-hydrolase domains	M	Cell wall/membrane/envelope biogenesis ;
GXFL1.4_GM000163	Chr1	COG3788	Uncharacterized membrane protein YecN, MAPEG domain	S	Function unknown ;
GXFL1.4_GM000167	Chr1	COG3501	Uncharacterized conserved protein, implicated in type VI secretion and phage assembly	UXR	Intracellular trafficking, secretion, and vesicular transport ; Mobilome: prophages, transposons; General function prediction only ;
GXFL1.4_GM000168	Chr1	COG3157	Type VI protein secretion system component Hcp (secreted cytotoxin)	U	Intracellular trafficking, secretion, and vesicular transport ;
GXFL1.4_GM000169	Chr1	COG0296	1,4-alpha-glucan branching enzyme	G	Carbohydrate transport and metabolism ;
GXFL1.4_GM000170	Chr1	COG1640	4-alpha-glucanotransferase	G	Carbohydrate transport and metabolism ;
GXFL1.4_GM000171	Chr1	COG0058	Glucan phosphorylase	G	Carbohydrate transport and metabolism ;
GXFL1.4_GM000172	Chr1	COG2909	ATP-, maltotriose- and DNA-dependent transcriptional regulator MalT	K	Transcription ;
GXFL1.4_GM000174	Chr1	COG4564	Signal transduction histidine kinase	T	Signal transduction mechanisms ;
GXFL1.4_GM000175	Chr1	COG2084	3-hydroxyisobutyrate dehydrogenase or related beta-hydroxyacid dehydrogenase	I	Lipid transport and metabolism ;
GXFL1.4_GM000176	Chr1	COG0217	Transcriptional and/or translational regulatory protein YebC/TACO1	KJ	Transcription ; Translation, ribosomal structure and biogenesis ;
GXFL1.4_GM000182	Chr1	COG1192	Cellulose biosynthesis protein BcsQ	N	Cell motility ;
GXFL1.4_GM000183	Chr1	COG1475	Chromosome segregation protein Spo0J, contains ParB-like nuclease domain	D	Cell cycle control, cell division, chromosome partitioning ;
GXFL1.4_GM000184	Chr1	COG0687	Spermidine/putrescine-binding periplasmic protein	E	Amino acid transport and metabolism ;
GXFL1.4_GM000185	Chr1	COG1444	tRNA(Met) C34 N-acetyltransferase TmcA	J	Translation, ribosomal structure and biogenesis ;
GXFL1.4_GM000187	Chr1	COG1022	Long-chain acyl-CoA synthetase (AMP-forming)	I	Lipid transport and metabolism ;
GXFL1.4_GM000188	Chr1	COG5424	Pyrroloquinoline quinone (PQQ) biosynthesis protein C	H	Coenzyme transport and metabolism ;
GXFL1.4_GM000189	Chr1	COG0300	Short-chain dehydrogenase	R	General function prediction only ;
GXFL1.4_GM000190	Chr1	COG3063	Tfp pilus assembly protein PilF	NW	Cell motility ; Extracellular structures ;
GXFL1.4_GM000191	Chr1	COG0745	DNA-binding response regulator, OmpR family, contains REC and winged-helix (wHTH) domain	TK	Signal transduction mechanisms ; Transcription ;
GXFL1.4_GM000192	Chr1	COG2205	K+-sensing histidine kinase KdpD	T	Signal transduction mechanisms ;
GXFL1.4_GM000193	Chr1	COG2194	Phosphoethanolamine transferase for periplasmic glucans (OPG), alkaline phosphatase superfamily	M	Cell wall/membrane/envelope biogenesis ;
GXFL1.4_GM000194	Chr1	COG1123	ABC-type glutathione transport system ATPase component, contains duplicated ATPase domain	O	Posttranslational modification, protein turnover, chaperones ;
GXFL1.4_GM000195	Chr1	COG1173	ABC-type dipeptide/oligopeptide/nickel transport system, permease component	EP	Amino acid transport and metabolism ; Inorganic ion transport and metabolism ;
GXFL1.4_GM000196	Chr1	COG0601	ABC-type dipeptide/oligopeptide/nickel transport system, permease component	EP	Amino acid transport and metabolism ; Inorganic ion transport and metabolism ;
GXFL1.4_GM000197	Chr1	COG0747	ABC-type transport system, periplasmic component	E	Amino acid transport and metabolism ;
GXFL1.4_GM000198	Chr1	COG1366	Anti-anti-sigma regulatory factor (antagonist of anti-sigma factor)	T	Signal transduction mechanisms ;
GXFL1.4_GM000199	Chr1	COG0745	DNA-binding response regulator, OmpR family, contains REC and winged-helix (wHTH) domain	TK	Signal transduction mechanisms ; Transcription ;
GXFL1.4_GM000200	Chr1	COG2198	HPt (histidine-containing phosphotransfer) domain	T	Signal transduction mechanisms ;
GXFL1.4_GM000201	Chr1	COG0835	Chemotaxis signal transduction protein	NT	Cell motility ; Signal transduction mechanisms ;
GXFL1.4_GM000202	Chr1	COG0835	Chemotaxis signal transduction protein	NT	Cell motility ; Signal transduction mechanisms ;
GXFL1.4_GM000203	Chr1	COG0840	Methyl-accepting chemotaxis protein	NT	Cell motility ; Signal transduction mechanisms ;
GXFL1.4_GM000204	Chr1	COG1352	Methylase of chemotaxis methyl-accepting proteins	NT	Cell motility ; Signal transduction mechanisms ;
GXFL1.4_GM000205	Chr1	COG1871	Chemotaxis receptor (MCP) glutamine deamidase CheD	NT	Cell motility ; Signal transduction mechanisms ;
GXFL1.4_GM000206	Chr1	COG2201	Chemotaxis response regulator CheB, contains REC and protein-glutamate methylesterase domains	NT	Cell motility ; Signal transduction mechanisms ;
GXFL1.4_GM000207	Chr1	COG0840	Methyl-accepting chemotaxis protein	NT	Cell motility ; Signal transduction mechanisms ;
GXFL1.4_GM000208	Chr1	COG1366	Anti-anti-sigma regulatory factor (antagonist of anti-sigma factor)	T	Signal transduction mechanisms ;
GXFL1.4_GM000209	Chr1	COG2208	Serine phosphatase RsbU, regulator of sigma subunit	TK	Signal transduction mechanisms ; Transcription ;
GXFL1.4_GM000210	Chr1	COG1315	Uncharacterized conserved protein, DUF342 family	S	Function unknown ;
GXFL1.4_GM000211	Chr1	COG2274	ABC-type bacteriocin/lantibiotic exporters, contain an N-terminal double-glycine peptidase domain	V	Defense mechanisms ;
GXFL1.4_GM000212	Chr1	COG2972	Sensor histidine kinase YesM	T	Signal transduction mechanisms ;
GXFL1.4_GM000213	Chr1	COG3672	Predicted transglutaminase-like cysteine proteinase	O	Posttranslational modification, protein turnover, chaperones ;
GXFL1.4_GM000214	Chr1	COG0845	Multidrug efflux pump subunit AcrA (membrane-fusion protein)	MV	Cell wall/membrane/envelope biogenesis ; Defense mechanisms ;
GXFL1.4_GM000215	Chr1	COG0259	Pyridoxine/pyridoxamine 5'-phosphate oxidase	H	Coenzyme transport and metabolism ;
GXFL1.4_GM000216	Chr1	COG2771	DNA-binding transcriptional regulator, CsgD family	K	Transcription ;
GXFL1.4_GM000217	Chr1	COG1566	Multidrug resistance efflux pump	V	Defense mechanisms ;
GXFL1.4_GM000218	Chr1	COG1196	Chromosome segregation ATPase	D	Cell cycle control, cell division, chromosome partitioning ;
GXFL1.4_GM000219	Chr1	COG2207	AraC-type DNA-binding domain and AraC-containing proteins	K	Transcription ;
GXFL1.4_GM000220	Chr1	COG4230	Delta 1-pyrroline-5-carboxylate dehydrogenase	E	Amino acid transport and metabolism ;
GXFL1.4_GM000221	Chr1	COG4230	Delta 1-pyrroline-5-carboxylate dehydrogenase	E	Amino acid transport and metabolism ;
GXFL1.4_GM000222	Chr1	COG0591	Na+/proline symporter	E	Amino acid transport and metabolism ;
GXFL1.4_GM000224	Chr1	COG0840	Methyl-accepting chemotaxis protein	NT	Cell motility ; Signal transduction mechanisms ;
GXFL1.4_GM000225	Chr1	COG1522	DNA-binding transcriptional regulator, Lrp family	K	Transcription ;
GXFL1.4_GM000226	Chr1	COG1012	Acyl-CoA reductase or other NAD-dependent aldehyde dehydrogenase	C	Energy production and conversion ;
GXFL1.4_GM000227	Chr1	COG1982	Arginine/lysine/ornithine decarboxylase	E	Amino acid transport and metabolism ;
GXFL1.4_GM000228	Chr1	COG0531	Amino acid transporter	E	Amino acid transport and metabolism ;
GXFL1.4_GM000229	Chr1	COG0108	3,4-dihydroxy-2-butanone 4-phosphate synthase	H	Coenzyme transport and metabolism ;
GXFL1.4_GM000230	Chr1	COG1901	tRNA pseudouridine-54 N-methylase	J	Translation, ribosomal structure and biogenesis ;
GXFL1.4_GM000231	Chr1	COG0180	Tryptophanyl-tRNA synthetase	J	Translation, ribosomal structure and biogenesis ;
GXFL1.4_GM000232	Chr1	COG0583	DNA-binding transcriptional regulator, LysR family	K	Transcription ;
GXFL1.4_GM000233	Chr1	COG4221	NADP-dependent 3-hydroxy acid dehydrogenase YdfG	C	Energy production and conversion ;
GXFL1.4_GM000234	Chr1	COG0840	Methyl-accepting chemotaxis protein	NT	Cell motility ; Signal transduction mechanisms ;
GXFL1.4_GM000235	Chr1	COG0583	DNA-binding transcriptional regulator, LysR family	K	Transcription ;
GXFL1.4_GM000236	Chr1	COG2910	Putative NADH-flavin reductase	R	General function prediction only ;
GXFL1.4_GM000237	Chr1	COG4977	Transcriptional regulator GlxA family, contains an amidase domain and an AraC-type DNA-binding HTH domain	K	Transcription ;
GXFL1.4_GM000238	Chr1	COG1335	Nicotinamidase-related amidase	HR	Coenzyme transport and metabolism ; General function prediction only ;
GXFL1.4_GM000239	Chr1	COG0607	Rhodanese-related sulfurtransferase	P	Inorganic ion transport and metabolism ;
GXFL1.4_GM000240	Chr1	COG1846	DNA-binding transcriptional regulator, MarR family	K	Transcription ;
GXFL1.4_GM000241	Chr1	COG0697	Permease of the drug/metabolite transporter (DMT) superfamily	GER	Carbohydrate transport and metabolism ; Amino acid transport and metabolism ; General function prediction only ;
GXFL1.4_GM000242	Chr1	COG0730	Uncharacterized membrane protein YfcA	S	Function unknown ;
GXFL1.4_GM000243	Chr1	COG3304	Uncharacterized membrane protein YccF, DUF307 family	S	Function unknown ;
GXFL1.4_GM000245	Chr1	COG0491	Glyoxylase or a related metal-dependent hydrolase, beta-lactamase superfamily II	R	General function prediction only ;
GXFL1.4_GM000246	Chr1	COG0673	Predicted dehydrogenase	R	General function prediction only ;
GXFL1.4_GM000247	Chr1	COG3722	DNA-binding transcriptional regulator, MltR family	K	Transcription ;
GXFL1.4_GM000248	Chr1	COG0246	Mannitol-1-phosphate/altronate dehydrogenases	G	Carbohydrate transport and metabolism ;
GXFL1.4_GM000249	Chr1	COG4668	Mannitol/fructose-specific phosphotransferase system, IIA domain	G	Carbohydrate transport and metabolism ;
GXFL1.4_GM000250	Chr1	COG1109	Phosphomannomutase	G	Carbohydrate transport and metabolism ;
GXFL1.4_GM000251	Chr1	COG0765	ABC-type amino acid transport system, permease component	E	Amino acid transport and metabolism ;
GXFL1.4_GM000252	Chr1	COG0834	ABC-type amino acid transport/signal transduction system, periplasmic component/domain	ET	Amino acid transport and metabolism ; Signal transduction mechanisms ;
GXFL1.4_GM000253	Chr1	COG0765	ABC-type amino acid transport system, permease component	E	Amino acid transport and metabolism ;
GXFL1.4_GM000254	Chr1	COG1126	ABC-type polar amino acid transport system, ATPase component	E	Amino acid transport and metabolism ;
GXFL1.4_GM000255	Chr1	COG0722	3-deoxy-D-arabino-heptulosonate 7-phosphate (DAHP) synthase	E	Amino acid transport and metabolism ;
GXFL1.4_GM000257	Chr1	COG4192	Signal transduction histidine kinase regulating phosphoglycerate transport system	T	Signal transduction mechanisms ;
GXFL1.4_GM000258	Chr1	COG1653	ABC-type glycerol-3-phosphate transport system, periplasmic component	G	Carbohydrate transport and metabolism ;
GXFL1.4_GM000260	Chr1	COG0840	Methyl-accepting chemotaxis protein	NT	Cell motility ; Signal transduction mechanisms ;
GXFL1.4_GM000262	Chr1	COG1523	Pullulanase/glycogen debranching enzyme	G	Carbohydrate transport and metabolism ;
GXFL1.4_GM000263	Chr1	COG4580	Maltoporin (phage lambda and maltose receptor)	G	Carbohydrate transport and metabolism ;
GXFL1.4_GM000265	Chr1	COG0790	TPR repeat	T	Signal transduction mechanisms ;
GXFL1.4_GM000266	Chr1	COG0363	6-phosphogluconolactonase/Glucosamine-6-phosphate isomerase/deaminase	G	Carbohydrate transport and metabolism ;
GXFL1.4_GM000268	Chr1	COG3930	Uncharacterized protein	S	Function unknown ;
GXFL1.4_GM000269	Chr1	COG3085	Uncharacterized conserved protein YifE, UPF0438 family	S	Function unknown ;
GXFL1.4_GM000270	Chr1	COG0583	DNA-binding transcriptional regulator, LysR family	K	Transcription ;
GXFL1.4_GM000271	Chr1	COG2259	Uncharacterized membrane protein YphA, DoxX/SURF4 family	S	Function unknown ;
GXFL1.4_GM000272	Chr1	COG2169	Methylphosphotriester-DNA--protein-cysteine methyltransferase (N-terminal fragment of Ada), contains Zn-binding and two AraC-type DNA-binding domains	L	Replication, recombination and repair ;
GXFL1.4_GM000273	Chr1	COG0350	O6-methylguanine-DNA--protein-cysteine methyltransferase	L	Replication, recombination and repair ;
GXFL1.4_GM000275	Chr1	COG0471	Di- and tricarboxylate transporter	G	Carbohydrate transport and metabolism ;
GXFL1.4_GM000278	Chr1	COG4565	Response regulator of citrate/malate metabolism	KT	Transcription ; Signal transduction mechanisms ;
GXFL1.4_GM000279	Chr1	COG1055	Na+/H+ antiporter NhaD or related arsenite permease	P	Inorganic ion transport and metabolism ;
GXFL1.4_GM000280	Chr1	COG3366	Uncharacterized protein	S	Function unknown ;
GXFL1.4_GM000281	Chr1	COG0700	Spore maturation protein SpmB (function unknown)	S	Function unknown ;
GXFL1.4_GM000282	Chr1	COG0695	Glutaredoxin	O	Posttranslational modification, protein turnover, chaperones ;
GXFL1.4_GM000283	Chr1	COG0697	Permease of the drug/metabolite transporter (DMT) superfamily	GER	Carbohydrate transport and metabolism ; Amino acid transport and metabolism ; General function prediction only ;
GXFL1.4_GM000284	Chr1	COG3203	Outer membrane protein (porin)	M	Cell wall/membrane/envelope biogenesis ;
GXFL1.4_GM000285	Chr1	COG1764	Organic hydroperoxide reductase OsmC/OhrA	V	Defense mechanisms ;
GXFL1.4_GM000286	Chr1	COG1846	DNA-binding transcriptional regulator, MarR family	K	Transcription ;
GXFL1.4_GM000287	Chr1	COG0179	2-keto-4-pentenoate hydratase/2-oxohepta-3-ene-1,7-dioic acid hydratase (catechol pathway)	Q	Secondary metabolites biosynthesis, transport and catabolism ;
GXFL1.4_GM000288	Chr1	COG4392	Branched-chain amino acid transport protein	E	Amino acid transport and metabolism ;
GXFL1.4_GM000289	Chr1	COG1296	Predicted branched-chain amino acid permease (azaleucine resistance)	E	Amino acid transport and metabolism ;
GXFL1.4_GM000290	Chr1	COG2207	AraC-type DNA-binding domain and AraC-containing proteins	K	Transcription ;
GXFL1.4_GM000291	Chr1	COG1280	Threonine/homoserine/homoserine lactone efflux protein	E	Amino acid transport and metabolism ;
GXFL1.4_GM000292	Chr1	COG1309	DNA-binding transcriptional regulator, AcrR family	K	Transcription ;
GXFL1.4_GM000293	Chr1	COG1902	2,4-dienoyl-CoA reductase or related NADH-dependent reductase, Old Yellow Enzyme (OYE) family	C	Energy production and conversion ;
GXFL1.4_GM000294	Chr1	COG2733	Uncharacterized membrane-anchored protein YjiN, DUF445 family	S	Function unknown ;
GXFL1.4_GM000295	Chr1	COG1132	ABC-type multidrug transport system, ATPase and permease component	V	Defense mechanisms ;
GXFL1.4_GM000296	Chr1	COG4874	Uncharacterized protein	S	Function unknown ;
GXFL1.4_GM000297	Chr1	COG0513	Superfamily II DNA and RNA helicase	L	Replication, recombination and repair ;
GXFL1.4_GM000298	Chr1	COG0534	Na+-driven multidrug efflux pump	V	Defense mechanisms ;
GXFL1.4_GM000299	Chr1	COG0840	Methyl-accepting chemotaxis protein	NT	Cell motility ; Signal transduction mechanisms ;
GXFL1.4_GM000300	Chr1	COG1080	Phosphoenolpyruvate-protein kinase (PTS system EI component in bacteria)	G	Carbohydrate transport and metabolism ;
GXFL1.4_GM000301	Chr1	COG1806	Regulator of PEP synthase PpsR, kinase-PPPase family (combines ADP:protein kinase and phosphorylase activities)	T	Signal transduction mechanisms ;
GXFL1.4_GM000302	Chr1	COG1143	Formate hydrogenlyase subunit 6/NADH:ubiquinone oxidoreductase 23 kD subunit (chain I)	C	Energy production and conversion ;
GXFL1.4_GM000303	Chr1	COG1304	FMN-dependent dehydrogenase, includes L-lactate dehydrogenase and type II isopentenyl diphosphate isomerase	CIR	Energy production and conversion ; Lipid transport and metabolism ; General function prediction only ;
GXFL1.4_GM000304	Chr1	COG1620	L-lactate permease	C	Energy production and conversion ;
GXFL1.4_GM000305	Chr1	COG0583	DNA-binding transcriptional regulator, LysR family	K	Transcription ;
GXFL1.4_GM000306	Chr1	COG0834	ABC-type amino acid transport/signal transduction system, periplasmic component/domain	ET	Amino acid transport and metabolism ; Signal transduction mechanisms ;
GXFL1.4_GM000307	Chr1	COG0840	Methyl-accepting chemotaxis protein	NT	Cell motility ; Signal transduction mechanisms ;
GXFL1.4_GM000308	Chr1	COG0834	ABC-type amino acid transport/signal transduction system, periplasmic component/domain	ET	Amino acid transport and metabolism ; Signal transduction mechanisms ;
GXFL1.4_GM000309	Chr1	COG4172	ABC-type microcin C transport system, duplicated ATPase component YejF	Q	Secondary metabolites biosynthesis, transport and catabolism ;
GXFL1.4_GM000311	Chr1	COG1067	Predicted ATP-dependent protease	O	Posttranslational modification, protein turnover, chaperones ;
GXFL1.4_GM000312	Chr1	COG0840	Methyl-accepting chemotaxis protein	NT	Cell motility ; Signal transduction mechanisms ;
GXFL1.4_GM000314	Chr1	COG2814	Predicted arabinose efflux permease, MFS family	G	Carbohydrate transport and metabolism ;
GXFL1.4_GM000316	Chr1	COG3123	Uncharacterized conserved protein YaiE, UPF0345 family	S	Function unknown ;
GXFL1.4_GM000317	Chr1	COG1741	Redox-sensitive bicupin YhaK, pirin superfamily	R	General function prediction only ;
GXFL1.4_GM000320	Chr1	COG2199	GGDEF domain, diguanylate cyclase (c-di-GMP synthetase) or its enzymatically inactive variants	T	Signal transduction mechanisms ;
GXFL1.4_GM000321	Chr1	COG0583	DNA-binding transcriptional regulator, LysR family	K	Transcription ;
GXFL1.4_GM000322	Chr1	COG0697	Permease of the drug/metabolite transporter (DMT) superfamily	GER	Carbohydrate transport and metabolism ; Amino acid transport and metabolism ; General function prediction only ;
GXFL1.4_GM000324	Chr1	COG3145	Alkylated DNA repair dioxygenase AlkB	L	Replication, recombination and repair ;
GXFL1.4_GM000325	Chr1	COG3452	Extracellular (periplasmic) sensor domain CHASE (specificity unknown)	T	Signal transduction mechanisms ;
GXFL1.4_GM000326	Chr1	COG2856	Zn-dependent peptidase ImmA, M78 family	E	Amino acid transport and metabolism ;
GXFL1.4_GM000327	Chr1	COG2225	Malate synthase	C	Energy production and conversion ;
GXFL1.4_GM000328	Chr1	COG3706	Two-component response regulator, PleD family, consists of two REC domains and a diguanylate cyclase (GGDEF) domain	TK	Signal transduction mechanisms ; Transcription ;
GXFL1.4_GM000329	Chr1	COG1846	DNA-binding transcriptional regulator, MarR family	K	Transcription ;
GXFL1.4_GM000330	Chr1	COG0835	Chemotaxis signal transduction protein	NT	Cell motility ; Signal transduction mechanisms ;
GXFL1.4_GM000331	Chr1	COG0760	Parvulin-like peptidyl-prolyl isomerase	O	Posttranslational modification, protein turnover, chaperones ;
GXFL1.4_GM000332	Chr1	COG2197	DNA-binding response regulator, NarL/FixJ family, contains REC and HTH domains	TK	Signal transduction mechanisms ; Transcription ;
GXFL1.4_GM000333	Chr1	COG0393	Uncharacterized conserved protein YbjQ, UPF0145 family	S	Function unknown ;
GXFL1.4_GM000334	Chr1	COG3751	Proline 4-hydroxylase (includes Rps23 Pro-64 3,4-dihydroxylase Tpa1), contains SM-20 domain	JO	Translation, ribosomal structure and biogenesis ; Posttranslational modification, protein turnover, chaperones ;
GXFL1.4_GM000335	Chr1	COG4568	Transcriptional antiterminator Rof (Rho-off)	K	Transcription ;
GXFL1.4_GM000336	Chr1	COG1670	Protein N-acetyltransferase, RimJ/RimL family	JO	Translation, ribosomal structure and biogenesis ; Posttranslational modification, protein turnover, chaperones ;
GXFL1.4_GM000337	Chr1	COG3842	ABC-type Fe3+/spermidine/putrescine transport systems, ATPase components	E	Amino acid transport and metabolism ;
GXFL1.4_GM000338	Chr1	COG2182	Maltose-binding periplasmic protein MalE	G	Carbohydrate transport and metabolism ;
GXFL1.4_GM000339	Chr1	COG1175	ABC-type sugar transport system, permease component	G	Carbohydrate transport and metabolism ;
GXFL1.4_GM000340	Chr1	COG3833	ABC-type maltose transport system, permease component	G	Carbohydrate transport and metabolism ;
GXFL1.4_GM000342	Chr1	COG1607	Acyl-CoA hydrolase	I	Lipid transport and metabolism ;
GXFL1.4_GM000343	Chr1	COG1349	DNA-binding transcriptional regulator of sugar metabolism, DeoR/GlpR family	KG	Transcription ; Carbohydrate transport and metabolism ;
GXFL1.4_GM000344	Chr1	COG2199	GGDEF domain, diguanylate cyclase (c-di-GMP synthetase) or its enzymatically inactive variants	T	Signal transduction mechanisms ;
GXFL1.4_GM000345	Chr1	COG0697	Permease of the drug/metabolite transporter (DMT) superfamily	GER	Carbohydrate transport and metabolism ; Amino acid transport and metabolism ; General function prediction only ;
GXFL1.4_GM000346	Chr1	COG2207	AraC-type DNA-binding domain and AraC-containing proteins	K	Transcription ;
GXFL1.4_GM000347	Chr1	COG3608	Predicted deacylase	R	General function prediction only ;
GXFL1.4_GM000349	Chr1	COG1278	Cold shock protein, CspA family	K	Transcription ;
GXFL1.4_GM000350	Chr1	COG2206	HD-GYP domain, c-di-GMP phosphodiesterase class II (or its inactivated variant)	T	Signal transduction mechanisms ;
GXFL1.4_GM000351	Chr1	COG2354	Uncharacterized membrane protein MutK, may be involved in DNA repair	S	Function unknown ;
GXFL1.4_GM000352	Chr1	COG2265	tRNA/tmRNA/rRNA uracil-C5-methylase, TrmA/RlmC/RlmD family	J	Translation, ribosomal structure and biogenesis ;
GXFL1.4_GM000354	Chr1	COG3152	Uncharacterized membrane protein YhaH, DUF805 family	S	Function unknown ;
GXFL1.4_GM000355	Chr1	COG2207	AraC-type DNA-binding domain and AraC-containing proteins	K	Transcription ;
GXFL1.4_GM000356	Chr1	COG0418	Dihydroorotase	F	Nucleotide transport and metabolism ;
GXFL1.4_GM000357	Chr1	COG3217	Uncharacterized conserved protein YcbX, contains MOSC and Fe-S domains	R	General function prediction only ;
GXFL1.4_GM000358	Chr1	COG0840	Methyl-accepting chemotaxis protein	NT	Cell motility ; Signal transduction mechanisms ;
GXFL1.4_GM000360	Chr1	COG2937	Glycerol-3-phosphate O-acyltransferase	I	Lipid transport and metabolism ;
GXFL1.4_GM000361	Chr1	COG4886	Leucine-rich repeat (LRR) protein	K	Transcription ;
GXFL1.4_GM000362	Chr1	COG3691	Uncharacterized conserved protein YfcZ, UPF0381/DUF406 family	S	Function unknown ;
GXFL1.4_GM000363	Chr1	COG1309	DNA-binding transcriptional regulator, AcrR family	K	Transcription ;
GXFL1.4_GM000364	Chr1	COG4559	ABC-type hemin transport system, ATPase component	P	Inorganic ion transport and metabolism ;
GXFL1.4_GM000365	Chr1	COG0609	ABC-type Fe3+-siderophore transport system, permease component	P	Inorganic ion transport and metabolism ;
GXFL1.4_GM000366	Chr1	COG4558	ABC-type hemin transport system, periplasmic component	P	Inorganic ion transport and metabolism ;
GXFL1.4_GM000367	Chr1	COG0848	Biopolymer transport protein ExbD	U	Intracellular trafficking, secretion, and vesicular transport ;
GXFL1.4_GM000368	Chr1	COG0811	Biopolymer transport protein ExbB/TolQ	U	Intracellular trafficking, secretion, and vesicular transport ;
GXFL1.4_GM000369	Chr1	COG0810	Periplasmic protein TonB, links inner and outer membranes	M	Cell wall/membrane/envelope biogenesis ;
GXFL1.4_GM000370	Chr1	COG0635	Coproporphyrinogen III oxidase or related Fe-S oxidoreductase	H	Coenzyme transport and metabolism ;
GXFL1.4_GM000371	Chr1	COG3721	Putative heme iron utilization protein	P	Inorganic ion transport and metabolism ;
GXFL1.4_GM000372	Chr1	COG0748	Putative heme iron utilization protein	P	Inorganic ion transport and metabolism ;
GXFL1.4_GM000373	Chr1	COG0840	Methyl-accepting chemotaxis protein	NT	Cell motility ; Signal transduction mechanisms ;
GXFL1.4_GM000374	Chr1	COG3835	Sugar diacid utilization regulator	KT	Transcription ; Signal transduction mechanisms ;
GXFL1.4_GM000375	Chr1	COG2610	H+/gluconate symporter or related permease	GR	Carbohydrate transport and metabolism ; General function prediction only ;
GXFL1.4_GM000376	Chr1	COG1929	Glycerate kinase	G	Carbohydrate transport and metabolism ;
GXFL1.4_GM000378	Chr1	COG3531	Predicted protein-disulfide isomerase , contains CxxC motif	O	Posttranslational modification, protein turnover, chaperones ;
GXFL1.4_GM000379	Chr1	COG0491	Glyoxylase or a related metal-dependent hydrolase, beta-lactamase superfamily II	R	General function prediction only ;
GXFL1.4_GM000381	Chr1	COG0362	6-phosphogluconate dehydrogenase	G	Carbohydrate transport and metabolism ;
GXFL1.4_GM000382	Chr1	COG0363	6-phosphogluconolactonase/Glucosamine-6-phosphate isomerase/deaminase	G	Carbohydrate transport and metabolism ;
GXFL1.4_GM000383	Chr1	COG0364	Glucose-6-phosphate 1-dehydrogenase	G	Carbohydrate transport and metabolism ;
GXFL1.4_GM000384	Chr1	COG3437	Response regulator c-di-GMP phosphodiesterase, RpfG family, contains REC and HD-GYP domains	T	Signal transduction mechanisms ;
GXFL1.4_GM000385	Chr1	COG1387	Histidinol phosphatase or related hydrolase of the PHP family	ER	Amino acid transport and metabolism ; General function prediction only ;
GXFL1.4_GM000386	Chr1	COG3783	Soluble cytochrome b562	C	Energy production and conversion ;
GXFL1.4_GM000388	Chr1	COG3182	Uncharacterized iron-regulated membrane protein	S	Function unknown ;
GXFL1.4_GM000389	Chr1	COG0346	Catechol 2,3-dioxygenase or other lactoylglutathione lyase family enzyme	Q	Secondary metabolites biosynthesis, transport and catabolism ;
GXFL1.4_GM000390	Chr1	COG0583	DNA-binding transcriptional regulator, LysR family	K	Transcription ;
GXFL1.4_GM000391	Chr1	COG2197	DNA-binding response regulator, NarL/FixJ family, contains REC and HTH domains	TK	Signal transduction mechanisms ; Transcription ;
GXFL1.4_GM000392	Chr1	COG0693	Putative intracellular protease/amidase	R	General function prediction only ;
GXFL1.4_GM000393	Chr1	COG0156	7-keto-8-aminopelargonate synthetase or related enzyme	H	Coenzyme transport and metabolism ;
GXFL1.4_GM000394	Chr1	COG1063	Threonine dehydrogenase or related Zn-dependent dehydrogenase	ER	Amino acid transport and metabolism ; General function prediction only ;
GXFL1.4_GM000395	Chr1	COG1574	Predicted amidohydrolase YtcJ	R	General function prediction only ;
GXFL1.4_GM000396	Chr1	COG3049	Penicillin V acylase or related amidase, Ntn superfamily	MR	Cell wall/membrane/envelope biogenesis ; General function prediction only ;
GXFL1.4_GM000398	Chr1	COG0583	DNA-binding transcriptional regulator, LysR family	K	Transcription ;
GXFL1.4_GM000399	Chr1	COG3048	D-serine dehydratase	E	Amino acid transport and metabolism ;
GXFL1.4_GM000401	Chr1	COG1294	Cytochrome bd-type quinol oxidase, subunit 2	C	Energy production and conversion ;
GXFL1.4_GM000402	Chr1	COG1271	Cytochrome bd-type quinol oxidase, subunit 1	C	Energy production and conversion ;
GXFL1.4_GM000403	Chr1	COG1167	DNA-binding transcriptional regulator, MocR family, contains an aminotransferase domain	KE	Transcription ; Amino acid transport and metabolism ;
GXFL1.4_GM000404	Chr1	COG1686	D-alanyl-D-alanine carboxypeptidase	M	Cell wall/membrane/envelope biogenesis ;
GXFL1.4_GM000406	Chr1	COG3047	Outer membrane protein W	M	Cell wall/membrane/envelope biogenesis ;
GXFL1.4_GM000407	Chr1	COG3227	Zn-dependent metalloprotease	O	Posttranslational modification, protein turnover, chaperones ;
GXFL1.4_GM000408	Chr1	COG2202	PAS domain	T	Signal transduction mechanisms ;
GXFL1.4_GM000409	Chr1	COG2267	Lysophospholipase, alpha-beta hydrolase superfamily	I	Lipid transport and metabolism ;
GXFL1.4_GM000410	Chr1	COG2067	Long-chain fatty acid transport protein	I	Lipid transport and metabolism ;
GXFL1.4_GM000411	Chr1	COG0366	Glycosidase	G	Carbohydrate transport and metabolism ;
GXFL1.4_GM000412	Chr1	COG4989	Predicted oxidoreductase	R	General function prediction only ;
GXFL1.4_GM000414	Chr1	COG1136	ABC-type lipoprotein export system, ATPase component	M	Cell wall/membrane/envelope biogenesis ;
GXFL1.4_GM000415	Chr1	COG4591	ABC-type transport system, involved in lipoprotein release, permease component	M	Cell wall/membrane/envelope biogenesis ;
GXFL1.4_GM000418	Chr1	COG2972	Sensor histidine kinase YesM	T	Signal transduction mechanisms ;
GXFL1.4_GM000419	Chr1	COG3279	DNA-binding response regulator, LytR/AlgR family	KT	Transcription ; Signal transduction mechanisms ;
GXFL1.4_GM000420	Chr1	COG2931	Ca2+-binding protein, RTX toxin-related	Q	Secondary metabolites biosynthesis, transport and catabolism ;
GXFL1.4_GM000421	Chr1	COG2199	GGDEF domain, diguanylate cyclase (c-di-GMP synthetase) or its enzymatically inactive variants	T	Signal transduction mechanisms ;
GXFL1.4_GM000422	Chr1	COG0531	Amino acid transporter	E	Amino acid transport and metabolism ;
GXFL1.4_GM000423	Chr1	COG1280	Threonine/homoserine/homoserine lactone efflux protein	E	Amino acid transport and metabolism ;
GXFL1.4_GM000425	Chr1	COG0057	Glyceraldehyde-3-phosphate dehydrogenase/erythrose-4-phosphate dehydrogenase	G	Carbohydrate transport and metabolism ;
GXFL1.4_GM000427	Chr1	COG2131	Deoxycytidylate deaminase	F	Nucleotide transport and metabolism ;
GXFL1.4_GM000428	Chr1	COG1765	Uncharacterized OsmC-related protein	R	General function prediction only ;
GXFL1.4_GM000429	Chr1	COG1253	Hemolysin or related protein, contains CBS domains	R	General function prediction only ;
GXFL1.4_GM000430	Chr1	COG0110	Acetyltransferase (isoleucine patch superfamily)	R	General function prediction only ;
GXFL1.4_GM000431	Chr1	COG0697	Permease of the drug/metabolite transporter (DMT) superfamily	GER	Carbohydrate transport and metabolism ; Amino acid transport and metabolism ; General function prediction only ;
GXFL1.4_GM000432	Chr1	COG3965	Predicted Co/Zn/Cd cation transporter, cation efflux family	P	Inorganic ion transport and metabolism ;
GXFL1.4_GM000433	Chr1	COG0583	DNA-binding transcriptional regulator, LysR family	K	Transcription ;
GXFL1.4_GM000434	Chr1	COG0500	SAM-dependent methyltransferase	QR	Secondary metabolites biosynthesis, transport and catabolism ; General function prediction only ;
GXFL1.4_GM000436	Chr1	COG0583	DNA-binding transcriptional regulator, LysR family	K	Transcription ;
GXFL1.4_GM000437	Chr1	COG0365	Acyl-coenzyme A synthetase/AMP-(fatty) acid ligase	I	Lipid transport and metabolism ;
GXFL1.4_GM000438	Chr1	COG3186	Phenylalanine-4-hydroxylase	E	Amino acid transport and metabolism ;
GXFL1.4_GM000439	Chr1	COG2154	Pterin-4a-carbinolamine dehydratase	H	Coenzyme transport and metabolism ;
GXFL1.4_GM000441	Chr1	COG0456	Ribosomal protein S18 acetylase RimI and related acetyltransferases	J	Translation, ribosomal structure and biogenesis ;
GXFL1.4_GM000442	Chr1	COG0160	4-aminobutyrate aminotransferase or related aminotransferase	E	Amino acid transport and metabolism ;
GXFL1.4_GM000443	Chr1	COG0662	Mannose-6-phosphate isomerase, cupin superfamily	G	Carbohydrate transport and metabolism ;
GXFL1.4_GM000444	Chr1	COG0527	Aspartokinase	E	Amino acid transport and metabolism ;
GXFL1.4_GM000446	Chr1	COG0459	Chaperonin GroEL (HSP60 family)	O	Posttranslational modification, protein turnover, chaperones ;
GXFL1.4_GM000447	Chr1	COG0234	Co-chaperonin GroES (HSP10)	O	Posttranslational modification, protein turnover, chaperones ;
GXFL1.4_GM000448	Chr1	COG2239	Mg/Co/Ni transporter MgtE (contains CBS domain)	P	Inorganic ion transport and metabolism ;
GXFL1.4_GM000449	Chr1	COG0668	Small-conductance mechanosensitive channel	M	Cell wall/membrane/envelope biogenesis ;
GXFL1.4_GM000451	Chr1	COG1166	Arginine decarboxylase (spermidine biosynthesis)	E	Amino acid transport and metabolism ;
GXFL1.4_GM000452	Chr1	COG0010	Arginase family enzyme	E	Amino acid transport and metabolism ;
GXFL1.4_GM000453	Chr1	COG2234	Zn-dependent amino- or carboxypeptidase, M28 family	O	Posttranslational modification, protein turnover, chaperones ;
GXFL1.4_GM000454	Chr1	COG3591	V8-like Glu-specific endopeptidase	E	Amino acid transport and metabolism ;
GXFL1.4_GM000455	Chr1	COG3397	Predicted carbohydrate-binding protein, contains CBM5 and CBM33 domains	R	General function prediction only ;
GXFL1.4_GM000456	Chr1	COG3046	Uncharacterized protein related to deoxyribodipyrimidine photolyase	R	General function prediction only ;
GXFL1.4_GM000457	Chr1	COG2030	Acyl dehydratase	I	Lipid transport and metabolism ;
GXFL1.4_GM000458	Chr1	COG0226	ABC-type phosphate transport system, periplasmic component	P	Inorganic ion transport and metabolism ;
GXFL1.4_GM000460	Chr1	COG4776	Exoribonuclease II	K	Transcription ;
GXFL1.4_GM000461	Chr1	COG0513	Superfamily II DNA and RNA helicase	L	Replication, recombination and repair ;
GXFL1.4_GM000462	Chr1	COG5640	Secreted trypsin-like serine protease	O	Posttranslational modification, protein turnover, chaperones ;
GXFL1.4_GM000463	Chr1	COG1368	Phosphoglycerol transferase MdoB or a related enzyme of AlkP superfamily	M	Cell wall/membrane/envelope biogenesis ;
GXFL1.4_GM000464	Chr1	COG0524	Sugar or nucleoside kinase, ribokinase family	G	Carbohydrate transport and metabolism ;
GXFL1.4_GM000465	Chr1	COG3045	Periplasmic catabolite regulation protein CreA (function unknown)	T	Signal transduction mechanisms ;
GXFL1.4_GM000533	Chr1	COG3587	Restriction endonuclease	V	Defense mechanisms ;
GXFL1.4_GM000534	Chr1	COG2189	Adenine specific DNA methylase Mod	L	Replication, recombination and repair ;
GXFL1.4_GM000536	Chr1	COG1974	SOS-response transcriptional repressor LexA (RecA-mediated autopeptidase)	KT	Transcription ; Signal transduction mechanisms ;
GXFL1.4_GM000537	Chr1	COG0389	Nucleotidyltransferase/DNA polymerase involved in DNA repair	L	Replication, recombination and repair ;
GXFL1.4_GM000539	Chr1	COG3045	Periplasmic catabolite regulation protein CreA (function unknown)	T	Signal transduction mechanisms ;
GXFL1.4_GM000541	Chr1	COG0637	Beta-phosphoglucomutase or related phosphatase, HAD superfamily	GR	Carbohydrate transport and metabolism ; General function prediction only ;
GXFL1.4_GM000543	Chr1	COG3647	Uncharacterized membrane protein YjdF	S	Function unknown ;
GXFL1.4_GM000544	Chr1	COG2214	Curved DNA-binding protein CbpA, contains a DnaJ-like domain	K	Transcription ;
GXFL1.4_GM000546	Chr1	COG3044	Predicted ATPase of the ABC class	R	General function prediction only ;
GXFL1.4_GM000547	Chr1	COG2203	GAF domain	T	Signal transduction mechanisms ;
GXFL1.4_GM000549	Chr1	COG3007	Trans-2-enoyl-CoA reductase	I	Lipid transport and metabolism ;
GXFL1.4_GM000550	Chr1	COG2755	Lysophospholipase L1 or related esterase	E	Amino acid transport and metabolism ;
GXFL1.4_GM000551	Chr1	COG4181	Predicted ABC-type transport system involved in lysophospholipase L1 biosynthesis, ATPase component	Q	Secondary metabolites biosynthesis, transport and catabolism ;
GXFL1.4_GM000552	Chr1	COG3127	Predicted ABC-type transport system involved in lysophospholipase L1 biosynthesis, permease component	Q	Secondary metabolites biosynthesis, transport and catabolism ;
GXFL1.4_GM000554	Chr1	COG1004	UDP-glucose 6-dehydrogenase	M	Cell wall/membrane/envelope biogenesis ;
GXFL1.4_GM000555	Chr1	COG0665	Glycine/D-amino acid oxidase (deaminating)	E	Amino acid transport and metabolism ;
GXFL1.4_GM000556	Chr1	COG1984	Allophanate hydrolase subunit 2	E	Amino acid transport and metabolism ;
GXFL1.4_GM000557	Chr1	COG2049	Allophanate hydrolase subunit 1	E	Amino acid transport and metabolism ;
GXFL1.4_GM000558	Chr1	COG1540	Lactam utilization protein B (function unknown)	R	General function prediction only ;
GXFL1.4_GM000559	Chr1	COG1087	UDP-glucose 4-epimerase	M	Cell wall/membrane/envelope biogenesis ;
GXFL1.4_GM000560	Chr1	COG0840	Methyl-accepting chemotaxis protein	NT	Cell motility ; Signal transduction mechanisms ;
GXFL1.4_GM000561	Chr1	COG0814	Amino acid permease	E	Amino acid transport and metabolism ;
GXFL1.4_GM000563	Chr1	COG3124	Acyl carrier protein phosphodiesterase	I	Lipid transport and metabolism ;
GXFL1.4_GM000564	Chr1	COG0513	Superfamily II DNA and RNA helicase	L	Replication, recombination and repair ;
GXFL1.4_GM000565	Chr1	COG1309	DNA-binding transcriptional regulator, AcrR family	K	Transcription ;
GXFL1.4_GM000566	Chr1	COG2863	Cytochrome c553	C	Energy production and conversion ;
GXFL1.4_GM000567	Chr1	COG2008	Threonine aldolase	E	Amino acid transport and metabolism ;
GXFL1.4_GM000568	Chr1	COG0494	8-oxo-dGTP pyrophosphatase MutT and related house-cleaning NTP pyrophosphohydrolases, NUDIX family	V	Defense mechanisms ;
GXFL1.4_GM000569	Chr1	COG0714	MoxR-like ATPase	R	General function prediction only ;
GXFL1.4_GM000570	Chr1	COG2425	Uncharacterized protein, contains a von Willebrand factor type A (vWA) domain	S	Function unknown ;
GXFL1.4_GM000571	Chr1	COG4161	ABC-type arginine transport system, ATPase component	E	Amino acid transport and metabolism ;
GXFL1.4_GM000572	Chr1	COG0834	ABC-type amino acid transport/signal transduction system, periplasmic component/domain	ET	Amino acid transport and metabolism ; Signal transduction mechanisms ;
GXFL1.4_GM000573	Chr1	COG4215	ABC-type arginine transport system, permease component	E	Amino acid transport and metabolism ;
GXFL1.4_GM000574	Chr1	COG4160	ABC-type arginine/histidine transport system, permease component	E	Amino acid transport and metabolism ;
GXFL1.4_GM000576	Chr1	COG3675	Predicted lipase	I	Lipid transport and metabolism ;
GXFL1.4_GM000577	Chr1	COG0738	Fucose permease	G	Carbohydrate transport and metabolism ;
GXFL1.4_GM000578	Chr1	COG3118	Negative regulator of GroEL, contains thioredoxin-like and TPR-like domains	O	Posttranslational modification, protein turnover, chaperones ;
GXFL1.4_GM000579	Chr1	COG0332	3-oxoacyl-[acyl-carrier-protein] synthase III	I	Lipid transport and metabolism ;
GXFL1.4_GM000580	Chr1	COG0247	Fe-S oxidoreductase	C	Energy production and conversion ;
GXFL1.4_GM000581	Chr1	COG3075	Anaerobic glycerol-3-phosphate dehydrogenase	E	Amino acid transport and metabolism ;
GXFL1.4_GM000582	Chr1	COG0578	Glycerol-3-phosphate dehydrogenase	C	Energy production and conversion ;
GXFL1.4_GM000583	Chr1	COG0580	Glycerol uptake facilitator and related aquaporins (Major Intrinsic Protein Family)	G	Carbohydrate transport and metabolism ;
GXFL1.4_GM000584	Chr1	COG0554	Glycerol kinase	C	Energy production and conversion ;
GXFL1.4_GM000587	Chr1	COG2926	Uncharacterized conserved protein YeeX, DUF496 family	S	Function unknown ;
GXFL1.4_GM000589	Chr1	COG3132	Uncharacterized conserved protein YceH, UPF0502 family	S	Function unknown ;
GXFL1.4_GM000590	Chr1	COG2827	Predicted endonuclease, GIY-YIG superfamily	L	Replication, recombination and repair ;
GXFL1.4_GM000592	Chr1	COG1879	ABC-type sugar transport system, periplasmic component, contains N-terminal xre family HTH domain	G	Carbohydrate transport and metabolism ;
GXFL1.4_GM000593	Chr1	COG5002	Signal transduction histidine kinase	T	Signal transduction mechanisms ;
GXFL1.4_GM000597	Chr1	COG3111	Predicted periplasmic protein YdeI with OB-fold, BOF family	S	Function unknown ;
GXFL1.4_GM000599	Chr1	COG3593	Predicted ATP-dependent endonuclease of the OLD family, contains P-loop ATPase and TOPRIM domains	L	Replication, recombination and repair ;
GXFL1.4_GM000602	Chr1	COG1492	Cobyric acid synthase	H	Coenzyme transport and metabolism ;
GXFL1.4_GM000603	Chr1	COG0725	ABC-type molybdate transport system, periplasmic component	P	Inorganic ion transport and metabolism ;
GXFL1.4_GM000604	Chr1	COG4149	ABC-type molybdate transport system, permease component	P	Inorganic ion transport and metabolism ;
GXFL1.4_GM000605	Chr1	COG4148	ABC-type molybdate transport system, ATPase component	P	Inorganic ion transport and metabolism ;
GXFL1.4_GM000606	Chr1	COG1257	Hydroxymethylglutaryl-CoA reductase	I	Lipid transport and metabolism ;
GXFL1.4_GM000609	Chr1	COG1719	Predicted hydrocarbon binding protein, contains 4VR domain	R	General function prediction only ;
GXFL1.4_GM000610	Chr1	COG0642	Signal transduction histidine kinase	T	Signal transduction mechanisms ;
GXFL1.4_GM000611	Chr1	COG1289	Uncharacterized membrane protein YccC	S	Function unknown ;
GXFL1.4_GM000612	Chr1	COG0210	Superfamily I DNA or RNA helicase	L	Replication, recombination and repair ;
GXFL1.4_GM000613	Chr1	COG3658	Cytochrome b	C	Energy production and conversion ;
GXFL1.4_GM000614	Chr1	COG5591	Uncharacterized protein	S	Function unknown ;
GXFL1.4_GM000615	Chr1	COG0818	Diacylglycerol kinase	I	Lipid transport and metabolism ;
GXFL1.4_GM000616	Chr1	COG1335	Nicotinamidase-related amidase	HR	Coenzyme transport and metabolism ; General function prediction only ;
GXFL1.4_GM000617	Chr1	COG1803	Methylglyoxal synthase	G	Carbohydrate transport and metabolism ;
GXFL1.4_GM000618	Chr1	COG1879	ABC-type sugar transport system, periplasmic component, contains N-terminal xre family HTH domain	G	Carbohydrate transport and metabolism ;
GXFL1.4_GM000619	Chr1	COG4192	Signal transduction histidine kinase regulating phosphoglycerate transport system	T	Signal transduction mechanisms ;
GXFL1.4_GM000620	Chr1	COG0469	Pyruvate kinase	G	Carbohydrate transport and metabolism ;
GXFL1.4_GM000621	Chr1	COG2271	Sugar phosphate permease	G	Carbohydrate transport and metabolism ;
GXFL1.4_GM000623	Chr1	COG1840	ABC-type Fe3+ transport system, periplasmic component	P	Inorganic ion transport and metabolism ;
GXFL1.4_GM000624	Chr1	COG4192	Signal transduction histidine kinase regulating phosphoglycerate transport system	T	Signal transduction mechanisms ;
GXFL1.4_GM000625	Chr1	COG2204	DNA-binding transcriptional response regulator, NtrC family, contains REC, AAA-type ATPase, and a Fis-type DNA-binding domains	T	Signal transduction mechanisms ;
GXFL1.4_GM000626	Chr1	COG3714	Uncharacterized membrane protein YhhN	S	Function unknown ;
GXFL1.4_GM000627	Chr1	COG1979	Alcohol dehydrogenase YqhD, Fe-dependent ADH family	C	Energy production and conversion ;
GXFL1.4_GM000628	Chr1	COG3979	Chitodextrinase	G	Carbohydrate transport and metabolism ;
GXFL1.4_GM000629	Chr1	COG0448	ADP-glucose pyrophosphorylase	G	Carbohydrate transport and metabolism ;
GXFL1.4_GM000630	Chr1	COG2199	GGDEF domain, diguanylate cyclase (c-di-GMP synthetase) or its enzymatically inactive variants	T	Signal transduction mechanisms ;
GXFL1.4_GM000634	Chr1	COG0342	Preprotein translocase subunit SecD	U	Intracellular trafficking, secretion, and vesicular transport ;
GXFL1.4_GM000635	Chr1	COG0341	Preprotein translocase subunit SecF	U	Intracellular trafficking, secretion, and vesicular transport ;
GXFL1.4_GM000636	Chr1	COG1028	NAD(P)-dependent dehydrogenase, short-chain alcohol dehydrogenase family	IQR	Lipid transport and metabolism ; Secondary metabolites biosynthesis, transport and catabolism ; General function prediction only ;
GXFL1.4_GM000637	Chr1	COG0183	Acetyl-CoA acetyltransferase	I	Lipid transport and metabolism ;
GXFL1.4_GM000639	Chr1	COG3243	Poly(3-hydroxyalkanoate) synthetase	I	Lipid transport and metabolism ;
GXFL1.4_GM000640	Chr1	COG3842	ABC-type Fe3+/spermidine/putrescine transport systems, ATPase components	E	Amino acid transport and metabolism ;
GXFL1.4_GM000641	Chr1	COG1178	ABC-type Fe3+ transport system, permease component	P	Inorganic ion transport and metabolism ;
GXFL1.4_GM000642	Chr1	COG1840	ABC-type Fe3+ transport system, periplasmic component	P	Inorganic ion transport and metabolism ;
GXFL1.4_GM000643	Chr1	COG2271	Sugar phosphate permease	G	Carbohydrate transport and metabolism ;
GXFL1.4_GM000644	Chr1	COG3851	Signal transduction histidine kinase, glucose-6-phosphate specific	T	Signal transduction mechanisms ;
GXFL1.4_GM000645	Chr1	COG2197	DNA-binding response regulator, NarL/FixJ family, contains REC and HTH domains	TK	Signal transduction mechanisms ; Transcription ;
GXFL1.4_GM000646	Chr1	COG2206	HD-GYP domain, c-di-GMP phosphodiesterase class II (or its inactivated variant)	T	Signal transduction mechanisms ;
GXFL1.4_GM000648	Chr1	COG3005	Tetraheme cytochrome c subunit of nitrate or TMAO reductase	C	Energy production and conversion ;
GXFL1.4_GM000649	Chr1	COG3043	Nitrate reductase cytochrome c-type subunit	CP	Energy production and conversion ; Inorganic ion transport and metabolism ;
GXFL1.4_GM000650	Chr1	COG0243	Anaerobic selenocysteine-containing dehydrogenase	C	Energy production and conversion ;
GXFL1.4_GM000651	Chr1	COG3062	Cytoplasmic chaperone NapD for the signal peptide of periplasmic nitrate reductase NapAB	O	Posttranslational modification, protein turnover, chaperones ;
GXFL1.4_GM000652	Chr1	COG1149	MinD superfamily P-loop ATPase, contains an inserted ferredoxin domain	R	General function prediction only ;
GXFL1.4_GM000653	Chr1	COG3850	Signal transduction histidine kinase, nitrate/nitrite-specific	T	Signal transduction mechanisms ;
GXFL1.4_GM000654	Chr1	COG2197	DNA-binding response regulator, NarL/FixJ family, contains REC and HTH domains	TK	Signal transduction mechanisms ; Transcription ;
GXFL1.4_GM000655	Chr1	COG1609	DNA-binding transcriptional regulator, LacI/PurR family	K	Transcription ;
GXFL1.4_GM000656	Chr1	COG3631	Ketosteroid isomerase-related protein	R	General function prediction only ;
GXFL1.4_GM000657	Chr1	COG2814	Predicted arabinose efflux permease, MFS family	G	Carbohydrate transport and metabolism ;
GXFL1.4_GM000659	Chr1	COG0591	Na+/proline symporter	E	Amino acid transport and metabolism ;
GXFL1.4_GM000660	Chr1	COG1760	L-serine deaminase	E	Amino acid transport and metabolism ;
GXFL1.4_GM000661	Chr1	COG3069	C4-dicarboxylate transporter	C	Energy production and conversion ;
GXFL1.4_GM000662	Chr1	COG0840	Methyl-accepting chemotaxis protein	NT	Cell motility ; Signal transduction mechanisms ;
GXFL1.4_GM000663	Chr1	COG0637	Beta-phosphoglucomutase or related phosphatase, HAD superfamily	GR	Carbohydrate transport and metabolism ; General function prediction only ;
GXFL1.4_GM000664	Chr1	COG0545	FKBP-type peptidyl-prolyl cis-trans isomerase	O	Posttranslational modification, protein turnover, chaperones ;
GXFL1.4_GM000665	Chr1	COG2885	Outer membrane protein OmpA and related peptidoglycan-associated (lipo)proteins	M	Cell wall/membrane/envelope biogenesis ;
GXFL1.4_GM000666	Chr1	COG0840	Methyl-accepting chemotaxis protein	NT	Cell motility ; Signal transduction mechanisms ;
GXFL1.4_GM000667	Chr1	COG0578	Glycerol-3-phosphate dehydrogenase	C	Energy production and conversion ;
GXFL1.4_GM000668	Chr1	COG0524	Sugar or nucleoside kinase, ribokinase family	G	Carbohydrate transport and metabolism ;
GXFL1.4_GM000669	Chr1	COG1621	Sucrose-6-phosphate hydrolase SacC, GH32 family	G	Carbohydrate transport and metabolism ;
GXFL1.4_GM000670	Chr1	COG1609	DNA-binding transcriptional regulator, LacI/PurR family	K	Transcription ;
GXFL1.4_GM000671	Chr1	COG1264	Phosphotransferase system IIB components	G	Carbohydrate transport and metabolism ;
GXFL1.4_GM000673	Chr1	COG0586	Uncharacterized membrane protein DedA, SNARE-associated domain	S	Function unknown ;
GXFL1.4_GM000674	Chr1	COG0189	Glutathione synthase/RimK-type ligase, ATP-grasp superfamily	HJ	Coenzyme transport and metabolism ; Translation, ribosomal structure and biogenesis ;
GXFL1.4_GM000677	Chr1	COG3350	Uncharacterized conserved protein, YHS domain	S	Function unknown ;
GXFL1.4_GM000678	Chr1	COG3176	Putative hemolysin	R	General function prediction only ;
GXFL1.4_GM000679	Chr1	COG3324	Predicted enzyme related to lactoylglutathione lyase	R	General function prediction only ;
GXFL1.4_GM000680	Chr1	COG0607	Rhodanese-related sulfurtransferase	P	Inorganic ion transport and metabolism ;
GXFL1.4_GM000681	Chr1	COG0640	DNA-binding transcriptional regulator, ArsR family	K	Transcription ;
GXFL1.4_GM000682	Chr1	COG2391	Uncharacterized membrane protein YedE/YeeE, contains two sulfur transport domains	R	General function prediction only ;
GXFL1.4_GM000683	Chr1	COG2391	Uncharacterized membrane protein YedE/YeeE, contains two sulfur transport domains	R	General function prediction only ;
GXFL1.4_GM000684	Chr1	COG0845	Multidrug efflux pump subunit AcrA (membrane-fusion protein)	MV	Cell wall/membrane/envelope biogenesis ; Defense mechanisms ;
GXFL1.4_GM000685	Chr1	COG0841	Multidrug efflux pump subunit AcrB	V	Defense mechanisms ;
GXFL1.4_GM000687	Chr1	COG0778	Nitroreductase	C	Energy production and conversion ;
GXFL1.4_GM000688	Chr1	COG1359	Quinol monooxygenase YgiN	C	Energy production and conversion ;
GXFL1.4_GM000689	Chr1	COG0583	DNA-binding transcriptional regulator, LysR family	K	Transcription ;
GXFL1.4_GM000690	Chr1	COG2384	tRNA A22 N-methylase	J	Translation, ribosomal structure and biogenesis ;
GXFL1.4_GM000691	Chr1	COG3136	Uncharacterized membrane protein, GlpM family	S	Function unknown ;
GXFL1.4_GM000692	Chr1	COG0494	8-oxo-dGTP pyrophosphatase MutT and related house-cleaning NTP pyrophosphohydrolases, NUDIX family	V	Defense mechanisms ;
GXFL1.4_GM000693	Chr1	COG3981	Predicted acetyltransferase	R	General function prediction only ;
GXFL1.4_GM000694	Chr1	COG0111	Phosphoglycerate dehydrogenase or related dehydrogenase	HR	Coenzyme transport and metabolism ; General function prediction only ;
GXFL1.4_GM000695	Chr1	COG3180	Uncharacterized membrane protein AbrB, regulator of aidB expression	R	General function prediction only ;
GXFL1.4_GM000697	Chr1	COG0566	tRNA G18 (ribose-2'-O)-methylase SpoU	J	Translation, ribosomal structure and biogenesis ;
GXFL1.4_GM000699	Chr1	COG1629	Outer membrane receptor proteins, mostly Fe transport	P	Inorganic ion transport and metabolism ;
GXFL1.4_GM000700	Chr1	COG0021	Transketolase	G	Carbohydrate transport and metabolism ;
GXFL1.4_GM000701	Chr1	COG0176	Transaldolase	G	Carbohydrate transport and metabolism ;
GXFL1.4_GM000703	Chr1	COG2390	DNA-binding transcriptional regulator LsrR, DeoR family	K	Transcription ;
GXFL1.4_GM000704	Chr1	COG3325	Chitinase, GH18 family	G	Carbohydrate transport and metabolism ;
GXFL1.4_GM000706	Chr1	COG2897	3-mercaptopyruvate sulfurtransferase SseA, contains two rhodanese domains	P	Inorganic ion transport and metabolism ;
GXFL1.4_GM000707	Chr1	COG0346	Catechol 2,3-dioxygenase or other lactoylglutathione lyase family enzyme	Q	Secondary metabolites biosynthesis, transport and catabolism ;
GXFL1.4_GM000708	Chr1	COG0476	Molybdopterin or thiamine biosynthesis adenylyltransferase	H	Coenzyme transport and metabolism ;
GXFL1.4_GM000709	Chr1	COG0303	Molybdopterin biosynthesis enzyme	H	Coenzyme transport and metabolism ;
GXFL1.4_GM000710	Chr1	COG0302	GTP cyclohydrolase I	H	Coenzyme transport and metabolism ;
GXFL1.4_GM000711	Chr1	COG0229	Peptide methionine sulfoxide reductase MsrB	O	Posttranslational modification, protein turnover, chaperones ;
GXFL1.4_GM000712	Chr1	COG2759	Formyltetrahydrofolate synthetase	F	Nucleotide transport and metabolism ;
GXFL1.4_GM000713	Chr1	COG1970	Large-conductance mechanosensitive channel	M	Cell wall/membrane/envelope biogenesis ;
GXFL1.4_GM000714	Chr1	COG3155	Enhancing lycopene biosynthesis protein 2	Q	Secondary metabolites biosynthesis, transport and catabolism ;
GXFL1.4_GM000716	Chr1	COG0583	DNA-binding transcriptional regulator, LysR family	K	Transcription ;
GXFL1.4_GM000717	Chr1	COG1011	FMN phosphatase YigB, HAD superfamily	H	Coenzyme transport and metabolism ;
GXFL1.4_GM000718	Chr1	COG0782	Transcription elongation factor, GreA/GreB family	K	Transcription ;
GXFL1.4_GM000719	Chr1	COG0637	Beta-phosphoglucomutase or related phosphatase, HAD superfamily	GR	Carbohydrate transport and metabolism ; General function prediction only ;
GXFL1.4_GM000720	Chr1	COG0160	4-aminobutyrate aminotransferase or related aminotransferase	E	Amino acid transport and metabolism ;
GXFL1.4_GM000721	Chr1	COG0075	Archaeal aspartate aminotransferase or a related aminotransferase, includes purine catabolism protein PucG	EF	Amino acid transport and metabolism ; Nucleotide transport and metabolism ;
GXFL1.4_GM000722	Chr1	COG1840	ABC-type Fe3+ transport system, periplasmic component	P	Inorganic ion transport and metabolism ;
GXFL1.4_GM000723	Chr1	COG3842	ABC-type Fe3+/spermidine/putrescine transport systems, ATPase components	E	Amino acid transport and metabolism ;
GXFL1.4_GM000724	Chr1	COG1178	ABC-type Fe3+ transport system, permease component	P	Inorganic ion transport and metabolism ;
GXFL1.4_GM000725	Chr1	COG2188	DNA-binding transcriptional regulator, GntR family	K	Transcription ;
GXFL1.4_GM000726	Chr1	COG0697	Permease of the drug/metabolite transporter (DMT) superfamily	GER	Carbohydrate transport and metabolism ; Amino acid transport and metabolism ; General function prediction only ;
GXFL1.4_GM000730	Chr1	COG3620	Predicted transcriptional regulator with C-terminal CBS domains	K	Transcription ;
GXFL1.4_GM000736	Chr1	COG0023	Translation initiation factor 1 (eIF-1/SUI1)	J	Translation, ribosomal structure and biogenesis ;
GXFL1.4_GM000738	Chr1	COG1181	D-alanine-D-alanine ligase and related ATP-grasp enzymes	MR	Cell wall/membrane/envelope biogenesis ; General function prediction only ;
GXFL1.4_GM000739	Chr1	COG3266	Cell division protein DamX, binds to the septal ring, contains C-terminal SPOR domain	D	Cell cycle control, cell division, chromosome partitioning ;
GXFL1.4_GM000740	Chr1	COG1042	Acyl-CoA synthetase (NDP forming)	C	Energy production and conversion ;
GXFL1.4_GM000741	Chr1	COG0583	DNA-binding transcriptional regulator, LysR family	K	Transcription ;
GXFL1.4_GM000742	Chr1	COG4771	Outer membrane receptor for ferrienterochelin and colicins	P	Inorganic ion transport and metabolism ;
GXFL1.4_GM000743	Chr1	COG4533	DNA-binding transcriptional regulator SgrR of sgrS sRNA, contains a MarR-type HTH domain and a periplasmic-type solute-binding domain	K	Transcription ;
GXFL1.4_GM000745	Chr1	COG2050	Acyl-coenzyme A thioesterase PaaI, contains HGG motif	Q	Secondary metabolites biosynthesis, transport and catabolism ;
GXFL1.4_GM000746	Chr1	COG0501	Zn-dependent protease with chaperone function	O	Posttranslational modification, protein turnover, chaperones ;
GXFL1.4_GM000747	Chr1	COG2501	Ribosome-associated protein YbcJ, S4-like RNA binding protein	J	Translation, ribosomal structure and biogenesis ;
GXFL1.4_GM000748	Chr1	COG0834	ABC-type amino acid transport/signal transduction system, periplasmic component/domain	ET	Amino acid transport and metabolism ; Signal transduction mechanisms ;
GXFL1.4_GM000749	Chr1	COG0625	Glutathione S-transferase	O	Posttranslational modification, protein turnover, chaperones ;
GXFL1.4_GM000750	Chr1	COG0625	Glutathione S-transferase	O	Posttranslational modification, protein turnover, chaperones ;
GXFL1.4_GM000751	Chr1	COG1309	DNA-binding transcriptional regulator, AcrR family	K	Transcription ;
GXFL1.4_GM000752	Chr1	COG1661	Predicted DNA-binding protein with PD1-like DNA-binding motif	R	General function prediction only ;
GXFL1.4_GM000753	Chr1	COG4172	ABC-type microcin C transport system, duplicated ATPase component YejF	Q	Secondary metabolites biosynthesis, transport and catabolism ;
GXFL1.4_GM000754	Chr1	COG4239	ABC-type microcin C transport system, permease component YejE	Q	Secondary metabolites biosynthesis, transport and catabolism ;
GXFL1.4_GM000755	Chr1	COG4174	ABC-type microcin C transport system, permease component YejB	Q	Secondary metabolites biosynthesis, transport and catabolism ;
GXFL1.4_GM000756	Chr1	COG4166	ABC-type oligopeptide transport system, periplasmic component	E	Amino acid transport and metabolism ;
GXFL1.4_GM000757	Chr1	COG1051	ADP-ribose pyrophosphatase YjhB, NUDIX family	F	Nucleotide transport and metabolism ;
GXFL1.4_GM000758	Chr1	COG0618	nanoRNase/pAp phosphatase, hydrolyzes c-di-AMP and oligoRNAs	F	Nucleotide transport and metabolism ;
GXFL1.4_GM000759	Chr1	COG3042	Putative hemolysin	R	General function prediction only ;
GXFL1.4_GM000761	Chr1	COG1434	Uncharacterized SAM-binding protein YcdF, DUF218 family	R	General function prediction only ;
GXFL1.4_GM000762	Chr1	COG3104	Dipeptide/tripeptide permease	E	Amino acid transport and metabolism ;
GXFL1.4_GM000763	Chr1	COG1943	REP element-mobilizing transposase RayT	X	Mobilome: prophages, transposons;
GXFL1.4_GM000764	Chr1	COG1943	REP element-mobilizing transposase RayT	X	Mobilome: prophages, transposons;
GXFL1.4_GM000765	Chr1	COG3140	Uncharacterized conserved protein YoaH, UPF0181 family	S	Function unknown ;
GXFL1.4_GM000768	Chr1	COG0745	DNA-binding response regulator, OmpR family, contains REC and winged-helix (wHTH) domain	TK	Signal transduction mechanisms ; Transcription ;
GXFL1.4_GM000769	Chr1	COG0642	Signal transduction histidine kinase	T	Signal transduction mechanisms ;
GXFL1.4_GM000770	Chr1	COG1282	NAD/NADP transhydrogenase beta subunit	C	Energy production and conversion ;
GXFL1.4_GM000771	Chr1	COG3288	NAD/NADP transhydrogenase alpha subunit	C	Energy production and conversion ;
GXFL1.4_GM000772	Chr1	COG5453	Uncharacterized protein	S	Function unknown ;
GXFL1.4_GM000774	Chr1	COG2199	GGDEF domain, diguanylate cyclase (c-di-GMP synthetase) or its enzymatically inactive variants	T	Signal transduction mechanisms ;
GXFL1.4_GM000775	Chr1	COG4206	Outer membrane cobalamin receptor protein	H	Coenzyme transport and metabolism ;
GXFL1.4_GM000776	Chr1	COG0405	Gamma-glutamyltranspeptidase	E	Amino acid transport and metabolism ;
GXFL1.4_GM000777	Chr1	COG2199	GGDEF domain, diguanylate cyclase (c-di-GMP synthetase) or its enzymatically inactive variants	T	Signal transduction mechanisms ;
GXFL1.4_GM000779	Chr1	COG2223	Nitrate/nitrite transporter NarK	P	Inorganic ion transport and metabolism ;
GXFL1.4_GM000783	Chr1	COG1994	Zn-dependent protease (includes SpoIVFB)	O	Posttranslational modification, protein turnover, chaperones ;
GXFL1.4_GM000785	Chr1	COG2824	Uncharacterized Zn-ribbon-containing protein	K	Transcription ;
GXFL1.4_GM000787	Chr1	COG0861	Membrane protein TerC, possibly involved in tellurium resistance	P	Inorganic ion transport and metabolism ;
GXFL1.4_GM000788	Chr1	COG0737	2',3'-cyclic-nucleotide 2'-phosphodiesterase/5'- or 3'-nucleotidase, 5'-nucleotidase family	FV	Nucleotide transport and metabolism ; Defense mechanisms ;
GXFL1.4_GM000790	Chr1	COG3593	Predicted ATP-dependent endonuclease of the OLD family, contains P-loop ATPase and TOPRIM domains	L	Replication, recombination and repair ;
GXFL1.4_GM000792	Chr1	COG0583	DNA-binding transcriptional regulator, LysR family	K	Transcription ;
GXFL1.4_GM000793	Chr1	COG2116	Formate/nitrite transporter FocA, FNT family	P	Inorganic ion transport and metabolism ;
GXFL1.4_GM000794	Chr1	COG2353	Polyisoprenoid-binding periplasmic protein YceI	R	General function prediction only ;
GXFL1.4_GM000795	Chr1	COG3038	Cytochrome b561	C	Energy production and conversion ;
GXFL1.4_GM000797	Chr1	COG2200	EAL domain, c-di-GMP-specific phosphodiesterase class I (or its enzymatically inactive variant)	T	Signal transduction mechanisms ;
GXFL1.4_GM000799	Chr1	COG0586	Uncharacterized membrane protein DedA, SNARE-associated domain	S	Function unknown ;
GXFL1.4_GM000800	Chr1	COG1826	Sec-independent protein translocase protein TatA	U	Intracellular trafficking, secretion, and vesicular transport ;
GXFL1.4_GM000801	Chr1	COG0745	DNA-binding response regulator, OmpR family, contains REC and winged-helix (wHTH) domain	TK	Signal transduction mechanisms ; Transcription ;
GXFL1.4_GM000802	Chr1	COG2205	K+-sensing histidine kinase KdpD	T	Signal transduction mechanisms ;
GXFL1.4_GM000803	Chr1	COG1145	Ferredoxin	C	Energy production and conversion ;
GXFL1.4_GM000804	Chr1	COG3158	K+ transporter	P	Inorganic ion transport and metabolism ;
GXFL1.4_GM000805	Chr1	COG1161	Ribosome biogenesis GTPase A	J	Translation, ribosomal structure and biogenesis ;
GXFL1.4_GM000806	Chr1	COG0523	GTPase, G3E family	R	General function prediction only ;
GXFL1.4_GM000807	Chr1	COG0038	H+/Cl- antiporter ClcA	P	Inorganic ion transport and metabolism ;
GXFL1.4_GM000808	Chr1	COG1275	Tellurite resistance protein TehA and related permeases	V	Defense mechanisms ;
GXFL1.4_GM000809	Chr1	COG0156	7-keto-8-aminopelargonate synthetase or related enzyme	H	Coenzyme transport and metabolism ;
GXFL1.4_GM000810	Chr1	COG2205	K+-sensing histidine kinase KdpD	T	Signal transduction mechanisms ;
GXFL1.4_GM000811	Chr1	COG0419	DNA repair exonuclease SbcCD ATPase subunit	L	Replication, recombination and repair ;
GXFL1.4_GM000812	Chr1	COG0420	DNA repair exonuclease SbcCD nuclease subunit	L	Replication, recombination and repair ;
GXFL1.4_GM000813	Chr1	COG1609	DNA-binding transcriptional regulator, LacI/PurR family	K	Transcription ;
GXFL1.4_GM000814	Chr1	COG4668	Mannitol/fructose-specific phosphotransferase system, IIA domain	G	Carbohydrate transport and metabolism ;
GXFL1.4_GM000815	Chr1	COG1105	Fructose-1-phosphate kinase or kinase (PfkB)	G	Carbohydrate transport and metabolism ;
GXFL1.4_GM000816	Chr1	COG1445	Phosphotransferase system fructose-specific component IIB	G	Carbohydrate transport and metabolism ;
GXFL1.4_GM000817	Chr1	COG4067	Uncharacterized conserved protein	S	Function unknown ;
GXFL1.4_GM000818	Chr1	COG1448	Aspartate/tyrosine/aromatic aminotransferase	E	Amino acid transport and metabolism ;
GXFL1.4_GM000819	Chr1	COG0602	Organic radical activating enzyme	R	General function prediction only ;
GXFL1.4_GM000820	Chr1	COG1328	Anaerobic ribonucleoside-triphosphate reductase	F	Nucleotide transport and metabolism ;
GXFL1.4_GM000822	Chr1	COG1524	Predicted pyrophosphatase or phosphodiesterase, AlkP superfamily	R	General function prediction only ;
GXFL1.4_GM000823	Chr1	COG3654	Prophage maintenance system killer protein	X	Mobilome: prophages, transposons;
GXFL1.4_GM000824	Chr1	COG3654	Prophage maintenance system killer protein	X	Mobilome: prophages, transposons;
GXFL1.4_GM000828	Chr1	COG2826	Transposase and inactivated derivatives, IS30 family	X	Mobilome: prophages, transposons;
GXFL1.4_GM000829	Chr1	COG4453	Uncharacterized conserved protein, DUF1778 family	S	Function unknown ;
GXFL1.4_GM000830	Chr1	COG0454	N-acetyltransferase, GNAT superfamily (includes histone acetyltransferase HPA2)	KR	Transcription ; General function prediction only ;
GXFL1.4_GM000831	Chr1	COG0456	Ribosomal protein S18 acetylase RimI and related acetyltransferases	J	Translation, ribosomal structure and biogenesis ;
GXFL1.4_GM000833	Chr1	COG3668	Plasmid stabilization system protein ParE	X	Mobilome: prophages, transposons;
GXFL1.4_GM000834	Chr1	COG1418	HD superfamily phosphodieaserase, includes HD domain of RNase Y	JR	Translation, ribosomal structure and biogenesis ; General function prediction only ;
GXFL1.4_GM000835	Chr1	COG3506	Regulation of enolase protein 1 (function unknown), concanavalin A-like superfamily	S	Function unknown ;
GXFL1.4_GM000838	Chr1	COG0494	8-oxo-dGTP pyrophosphatase MutT and related house-cleaning NTP pyrophosphohydrolases, NUDIX family	V	Defense mechanisms ;
GXFL1.4_GM000840	Chr1	COG5654	Uncharacterized conserved protein, contains RES domain	S	Function unknown ;
GXFL1.4_GM000841	Chr1	COG3448	CBS-domain-containing membrane protein	T	Signal transduction mechanisms ;
GXFL1.4_GM000842	Chr1	COG1309	DNA-binding transcriptional regulator, AcrR family	K	Transcription ;
GXFL1.4_GM000843	Chr1	COG2320	GrpB domain, predicted nucleotidyltransferase, UPF0157 family	R	General function prediction only ;
GXFL1.4_GM000846	Chr1	COG3575	Uncharacterized protein	S	Function unknown ;
GXFL1.4_GM000852	Chr1	COG3668	Plasmid stabilization system protein ParE	X	Mobilome: prophages, transposons;
GXFL1.4_GM000853	Chr1	COG2161	Antitoxin component YafN of the YafNO toxin-antitoxin module, PHD/YefM family	V	Defense mechanisms ;
GXFL1.4_GM000854	Chr1	COG4405	Uncharacterized protein YhfF	S	Function unknown ;
GXFL1.4_GM000856	Chr1	COG2026	mRNA-degrading endonuclease RelE, toxin component of the RelBE toxin-antitoxin system	V	Defense mechanisms ;
GXFL1.4_GM000857	Chr1	COG2161	Antitoxin component YafN of the YafNO toxin-antitoxin module, PHD/YefM family	V	Defense mechanisms ;
GXFL1.4_GM000861	Chr1	COG1670	Protein N-acetyltransferase, RimJ/RimL family	JO	Translation, ribosomal structure and biogenesis ; Posttranslational modification, protein turnover, chaperones ;
GXFL1.4_GM000862	Chr1	COG3575	Uncharacterized protein	S	Function unknown ;
GXFL1.4_GM000863	Chr1	COG0724	RNA recognition motif (RRM) domain	J	Translation, ribosomal structure and biogenesis ;
GXFL1.4_GM000864	Chr1	COG3324	Predicted enzyme related to lactoylglutathione lyase	R	General function prediction only ;
GXFL1.4_GM000867	Chr1	COG4115	Toxin component of the Txe-Axe toxin-antitoxin module, Txe/YoeB family	V	Defense mechanisms ;
GXFL1.4_GM000868	Chr1	COG2161	Antitoxin component YafN of the YafNO toxin-antitoxin module, PHD/YefM family	V	Defense mechanisms ;
GXFL1.4_GM000869	Chr1	COG0456	Ribosomal protein S18 acetylase RimI and related acetyltransferases	J	Translation, ribosomal structure and biogenesis ;
GXFL1.4_GM000872	Chr1	COG3910	Predicted ATPase	R	General function prediction only ;
GXFL1.4_GM000874	Chr1	COG0456	Ribosomal protein S18 acetylase RimI and related acetyltransferases	J	Translation, ribosomal structure and biogenesis ;
GXFL1.4_GM000879	Chr1	COG1463	ABC-type transporter Mla maintaining outer membrane lipid asymmetry, periplasmic component MlaD	M	Cell wall/membrane/envelope biogenesis ;
GXFL1.4_GM000883	Chr1	COG3575	Uncharacterized protein	S	Function unknown ;
GXFL1.4_GM000884	Chr1	COG0456	Ribosomal protein S18 acetylase RimI and related acetyltransferases	J	Translation, ribosomal structure and biogenesis ;
GXFL1.4_GM000890	Chr1	COG4584	Transposase	X	Mobilome: prophages, transposons;
GXFL1.4_GM000891	Chr1	COG3267	Type II secretory pathway, component ExeA (predicted ATPase)	U	Intracellular trafficking, secretion, and vesicular transport ;
GXFL1.4_GM000894	Chr1	COG5566	Transcriptional regulator, Middle operon regulator (Mor) family	K	Transcription ;
GXFL1.4_GM000895	Chr1	COG5566	Transcriptional regulator, Middle operon regulator (Mor) family	K	Transcription ;
GXFL1.4_GM000898	Chr1	COG4518	Mu-like prophage FluMu protein gp41	X	Mobilome: prophages, transposons;
GXFL1.4_GM000899	Chr1	COG3941	Phage tail tape-measure protein, controls tail length	X	Mobilome: prophages, transposons;
GXFL1.4_GM000901	Chr1	COG0456	Ribosomal protein S18 acetylase RimI and related acetyltransferases	J	Translation, ribosomal structure and biogenesis ;
GXFL1.4_GM000902	Chr1	COG1335	Nicotinamidase-related amidase	HR	Coenzyme transport and metabolism ; General function prediction only ;
GXFL1.4_GM000904	Chr1	COG3668	Plasmid stabilization system protein ParE	X	Mobilome: prophages, transposons;
GXFL1.4_GM000905	Chr1	COG2161	Antitoxin component YafN of the YafNO toxin-antitoxin module, PHD/YefM family	V	Defense mechanisms ;
GXFL1.4_GM000908	Chr1	COG0625	Glutathione S-transferase	O	Posttranslational modification, protein turnover, chaperones ;
GXFL1.4_GM000916	Chr1	COG2267	Lysophospholipase, alpha-beta hydrolase superfamily	I	Lipid transport and metabolism ;
GXFL1.4_GM000919	Chr1	COG2944	DNA-binding transcriptional regulator YiaG, XRE-type HTH domain	K	Transcription ;
GXFL1.4_GM000920	Chr1	COG4737	Uncharacterized protein	S	Function unknown ;
GXFL1.4_GM000921	Chr1	COG1247	L-amino acid N-acyltransferase YncA	E	Amino acid transport and metabolism ;
GXFL1.4_GM000922	Chr1	COG1670	Protein N-acetyltransferase, RimJ/RimL family	JO	Translation, ribosomal structure and biogenesis ; Posttranslational modification, protein turnover, chaperones ;
GXFL1.4_GM000923	Chr1	COG3177	Fic family protein	K	Transcription ;
GXFL1.4_GM000924	Chr1	COG1613	ABC-type sulfate transport system, periplasmic component	P	Inorganic ion transport and metabolism ;
GXFL1.4_GM000925	Chr1	COG3324	Predicted enzyme related to lactoylglutathione lyase	R	General function prediction only ;
GXFL1.4_GM000926	Chr1	COG0346	Catechol 2,3-dioxygenase or other lactoylglutathione lyase family enzyme	Q	Secondary metabolites biosynthesis, transport and catabolism ;
GXFL1.4_GM000927	Chr1	COG3575	Uncharacterized protein	S	Function unknown ;
GXFL1.4_GM000929	Chr1	COG3040	Bacterial lipocalin	M	Cell wall/membrane/envelope biogenesis ;
GXFL1.4_GM000932	Chr1	COG2318	Uncharacterized damage-inducible protein DinB (forms a four-helix bundle)	S	Function unknown ;
GXFL1.4_GM000934	Chr1	COG2267	Lysophospholipase, alpha-beta hydrolase superfamily	I	Lipid transport and metabolism ;
GXFL1.4_GM000936	Chr1	COG1247	L-amino acid N-acyltransferase YncA	E	Amino acid transport and metabolism ;
GXFL1.4_GM000939	Chr1	COG3040	Bacterial lipocalin	M	Cell wall/membrane/envelope biogenesis ;
GXFL1.4_GM000941	Chr1	COG3668	Plasmid stabilization system protein ParE	X	Mobilome: prophages, transposons;
GXFL1.4_GM000942	Chr1	COG1764	Organic hydroperoxide reductase OsmC/OhrA	V	Defense mechanisms ;
GXFL1.4_GM000948	Chr1	COG0693	Putative intracellular protease/amidase	R	General function prediction only ;
GXFL1.4_GM000951	Chr1	COG0454	N-acetyltransferase, GNAT superfamily (includes histone acetyltransferase HPA2)	KR	Transcription ; General function prediction only ;
GXFL1.4_GM000952	Chr1	COG2267	Lysophospholipase, alpha-beta hydrolase superfamily	I	Lipid transport and metabolism ;
GXFL1.4_GM000954	Chr1	COG0456	Ribosomal protein S18 acetylase RimI and related acetyltransferases	J	Translation, ribosomal structure and biogenesis ;
GXFL1.4_GM000955	Chr1	COG0110	Acetyltransferase (isoleucine patch superfamily)	R	General function prediction only ;
GXFL1.4_GM000957	Chr1	COG2929	Uncharacterized conserved protein, DUF497 family	S	Function unknown ;
GXFL1.4_GM000958	Chr1	COG0655	Multimeric flavodoxin WrbA	C	Energy production and conversion ;
GXFL1.4_GM000959	Chr1	COG1619	Muramoyltetrapeptide carboxypeptidase LdcA (peptidoglycan recycling)	M	Cell wall/membrane/envelope biogenesis ;
GXFL1.4_GM000960	Chr1	COG0346	Catechol 2,3-dioxygenase or other lactoylglutathione lyase family enzyme	Q	Secondary metabolites biosynthesis, transport and catabolism ;
GXFL1.4_GM000961	Chr1	COG1670	Protein N-acetyltransferase, RimJ/RimL family	JO	Translation, ribosomal structure and biogenesis ; Posttranslational modification, protein turnover, chaperones ;
GXFL1.4_GM000964	Chr1	COG0384	Predicted epimerase YddE/YHI9, PhzF superfamily	R	General function prediction only ;
GXFL1.4_GM000967	Chr1	COG1028	NAD(P)-dependent dehydrogenase, short-chain alcohol dehydrogenase family	IQR	Lipid transport and metabolism ; Secondary metabolites biosynthesis, transport and catabolism ; General function prediction only ;
GXFL1.4_GM000976	Chr1	COG0563	Adenylate kinase or related kinase	F	Nucleotide transport and metabolism ;
GXFL1.4_GM000978	Chr1	COG0456	Ribosomal protein S18 acetylase RimI and related acetyltransferases	J	Translation, ribosomal structure and biogenesis ;
GXFL1.4_GM000980	Chr1	COG4122	Predicted O-methyltransferase YrrM	R	General function prediction only ;
GXFL1.4_GM000981	Chr1	COG0456	Ribosomal protein S18 acetylase RimI and related acetyltransferases	J	Translation, ribosomal structure and biogenesis ;
GXFL1.4_GM000982	Chr1	COG0346	Catechol 2,3-dioxygenase or other lactoylglutathione lyase family enzyme	Q	Secondary metabolites biosynthesis, transport and catabolism ;
GXFL1.4_GM000989	Chr1	COG0693	Putative intracellular protease/amidase	R	General function prediction only ;
GXFL1.4_GM000990	Chr1	COG1670	Protein N-acetyltransferase, RimJ/RimL family	JO	Translation, ribosomal structure and biogenesis ; Posttranslational modification, protein turnover, chaperones ;
GXFL1.4_GM000992	Chr1	COG2267	Lysophospholipase, alpha-beta hydrolase superfamily	I	Lipid transport and metabolism ;
GXFL1.4_GM000993	Chr1	COG0346	Catechol 2,3-dioxygenase or other lactoylglutathione lyase family enzyme	Q	Secondary metabolites biosynthesis, transport and catabolism ;
GXFL1.4_GM000994	Chr1	COG2318	Uncharacterized damage-inducible protein DinB (forms a four-helix bundle)	S	Function unknown ;
GXFL1.4_GM000995	Chr1	COG1247	L-amino acid N-acyltransferase YncA	E	Amino acid transport and metabolism ;
GXFL1.4_GM001009	Chr1	COG1694	NTP pyrophosphatase, house-cleaning of non-canonical NTPs	V	Defense mechanisms ;
GXFL1.4_GM001012	Chr1	COG0582	Integrase	LX	Replication, recombination and repair ; Mobilome: prophages, transposons;
GXFL1.4_GM001013	Chr1	COG0292	Ribosomal protein L20	J	Translation, ribosomal structure and biogenesis ;
GXFL1.4_GM001014	Chr1	COG0291	Ribosomal protein L35	J	Translation, ribosomal structure and biogenesis ;
GXFL1.4_GM001015	Chr1	COG0290	Translation initiation factor IF-3	J	Translation, ribosomal structure and biogenesis ;
GXFL1.4_GM001016	Chr1	COG0441	Threonyl-tRNA synthetase	J	Translation, ribosomal structure and biogenesis ;
GXFL1.4_GM001017	Chr1	COG0404	Glycine cleavage system T protein (aminomethyltransferase)	E	Amino acid transport and metabolism ;
GXFL1.4_GM001018	Chr1	COG1917	Cupin domain protein related to quercetin dioxygenase	R	General function prediction only ;
GXFL1.4_GM001019	Chr1	COG0112	Glycine/serine hydroxymethyltransferase	E	Amino acid transport and metabolism ;
GXFL1.4_GM001020	Chr1	COG0509	Glycine cleavage system H protein (lipoate-binding)	E	Amino acid transport and metabolism ;
GXFL1.4_GM001022	Chr1	COG1003	Glycine cleavage system protein P (pyridoxal-binding), C-terminal domain	E	Amino acid transport and metabolism ;
GXFL1.4_GM001023	Chr1	COG3338	Carbonic anhydrase	P	Inorganic ion transport and metabolism ;
GXFL1.4_GM001026	Chr1	COG1686	D-alanyl-D-alanine carboxypeptidase	M	Cell wall/membrane/envelope biogenesis ;
GXFL1.4_GM001027	Chr1	COG0076	Glutamate or tyrosine decarboxylase or a related PLP-dependent protein	E	Amino acid transport and metabolism ;
GXFL1.4_GM001028	Chr1	COG0840	Methyl-accepting chemotaxis protein	NT	Cell motility ; Signal transduction mechanisms ;
GXFL1.4_GM001031	Chr1	COG0642	Signal transduction histidine kinase	T	Signal transduction mechanisms ;
GXFL1.4_GM001032	Chr1	COG0745	DNA-binding response regulator, OmpR family, contains REC and winged-helix (wHTH) domain	TK	Signal transduction mechanisms ; Transcription ;
GXFL1.4_GM001035	Chr1	COG0110	Acetyltransferase (isoleucine patch superfamily)	R	General function prediction only ;
GXFL1.4_GM001036	Chr1	COG0366	Glycosidase	G	Carbohydrate transport and metabolism ;
GXFL1.4_GM001037	Chr1	COG3038	Cytochrome b561	C	Energy production and conversion ;
GXFL1.4_GM001038	Chr1	COG2220	L-ascorbate metabolism protein UlaG, beta-lactamase superfamily	G	Carbohydrate transport and metabolism ;
GXFL1.4_GM001039	Chr1	COG1349	DNA-binding transcriptional regulator of sugar metabolism, DeoR/GlpR family	KG	Transcription ; Carbohydrate transport and metabolism ;
GXFL1.4_GM001040	Chr1	COG3414	Phosphotransferase system, galactitol-specific IIB component	G	Carbohydrate transport and metabolism ;
GXFL1.4_GM001041	Chr1	COG1762	Phosphotransferase system mannitol/fructose-specific IIA domain (Ntr-type)	GT	Carbohydrate transport and metabolism ; Signal transduction mechanisms ;
GXFL1.4_GM001042	Chr1	COG0235	Ribulose-5-phosphate 4-epimerase/Fuculose-1-phosphate aldolase	G	Carbohydrate transport and metabolism ;
GXFL1.4_GM001043	Chr1	COG0561	Hydroxymethylpyrimidine pyrophosphatase and other HAD family phosphatases	HR	Coenzyme transport and metabolism ; General function prediction only ;
GXFL1.4_GM001044	Chr1	COG0269	3-keto-L-gulonate-6-phosphate decarboxylase	G	Carbohydrate transport and metabolism ;
GXFL1.4_GM001045	Chr1	COG3623	L-ribulose-5-phosphate 3-epimerase UlaE	G	Carbohydrate transport and metabolism ;
GXFL1.4_GM001047	Chr1	COG0745	DNA-binding response regulator, OmpR family, contains REC and winged-helix (wHTH) domain	TK	Signal transduction mechanisms ; Transcription ;
GXFL1.4_GM001048	Chr1	COG3850	Signal transduction histidine kinase, nitrate/nitrite-specific	T	Signal transduction mechanisms ;
GXFL1.4_GM001049	Chr1	COG4337	Uncharacterized protein	S	Function unknown ;
GXFL1.4_GM001051	Chr1	COG4319	Ketosteroid isomerase homolog	R	General function prediction only ;
GXFL1.4_GM001052	Chr1	COG0798	Arsenite efflux pump ArsB, ACR3 family	P	Inorganic ion transport and metabolism ;
GXFL1.4_GM001053	Chr1	COG0798	Arsenite efflux pump ArsB, ACR3 family	P	Inorganic ion transport and metabolism ;
GXFL1.4_GM001054	Chr1	COG0640	DNA-binding transcriptional regulator, ArsR family	K	Transcription ;
GXFL1.4_GM001055	Chr1	COG0282	Acetate kinase	C	Energy production and conversion ;
GXFL1.4_GM001056	Chr1	COG3553	Uncharacterized protein	S	Function unknown ;
GXFL1.4_GM001057	Chr1	COG4771	Outer membrane receptor for ferrienterochelin and colicins	P	Inorganic ion transport and metabolism ;
GXFL1.4_GM001058	Chr1	COG2207	AraC-type DNA-binding domain and AraC-containing proteins	K	Transcription ;
GXFL1.4_GM001059	Chr1	COG4604	ABC-type enterochelin transport system, ATPase component	P	Inorganic ion transport and metabolism ;
GXFL1.4_GM001060	Chr1	COG4605	ABC-type enterochelin transport system, permease component	P	Inorganic ion transport and metabolism ;
GXFL1.4_GM001061	Chr1	COG4606	ABC-type enterochelin transport system, permease component	P	Inorganic ion transport and metabolism ;
GXFL1.4_GM001062	Chr1	COG4607	ABC-type enterochelin transport system, periplasmic component	P	Inorganic ion transport and metabolism ;
GXFL1.4_GM001063	Chr1	COG0121	Predicted glutamine amidotransferase	R	General function prediction only ;
GXFL1.4_GM001065	Chr1	COG4412	Bacillopeptidase F, M6 metalloprotease family	O	Posttranslational modification, protein turnover, chaperones ;
GXFL1.4_GM001066	Chr1	COG5380	Lipase chaperone LimK	O	Posttranslational modification, protein turnover, chaperones ;
GXFL1.4_GM001067	Chr1	COG1075	Triacylglycerol esterase/lipase EstA, alpha/beta hydrolase fold	I	Lipid transport and metabolism ;
GXFL1.4_GM001068	Chr1	COG0840	Methyl-accepting chemotaxis protein	NT	Cell motility ; Signal transduction mechanisms ;
GXFL1.4_GM001070	Chr1	COG3240	Phospholipase/lecithinase/hemolysin	IR	Lipid transport and metabolism ; General function prediction only ;
GXFL1.4_GM001071	Chr1	COG2199	GGDEF domain, diguanylate cyclase (c-di-GMP synthetase) or its enzymatically inactive variants	T	Signal transduction mechanisms ;
GXFL1.4_GM001073	Chr1	COG2814	Predicted arabinose efflux permease, MFS family	G	Carbohydrate transport and metabolism ;
GXFL1.4_GM001074	Chr1	COG1757	Na+/H+ antiporter NhaC	C	Energy production and conversion ;
GXFL1.4_GM001076	Chr1	COG4191	Signal transduction histidine kinase regulating C4-dicarboxylate transport system	T	Signal transduction mechanisms ;
GXFL1.4_GM001077	Chr1	COG3437	Response regulator c-di-GMP phosphodiesterase, RpfG family, contains REC and HD-GYP domains	T	Signal transduction mechanisms ;
GXFL1.4_GM001078	Chr1	COG1057	Nicotinic acid mononucleotide adenylyltransferase	H	Coenzyme transport and metabolism ;
GXFL1.4_GM001079	Chr1	COG0171	NH3-dependent NAD+ synthetase	H	Coenzyme transport and metabolism ;
GXFL1.4_GM001080	Chr1	COG2704	Anaerobic C4-dicarboxylate transporter	G	Carbohydrate transport and metabolism ;
GXFL1.4_GM001084	Plas1	COG0629	Single-stranded DNA-binding protein	L	Replication, recombination and repair ;
GXFL1.4_GM001095	Plas1	COG1724	Predicted RNA binding protein YcfA, dsRBD-like fold, HicA-like mRNA interferase family	R	General function prediction only ;
GXFL1.4_GM001096	Plas1	COG1598	Predicted nuclease of the RNAse H fold, HicB family	V	Defense mechanisms ;
GXFL1.4_GM001111	Plas1	COG0741	Soluble lytic murein transglycosylase and related regulatory proteins (some contain LysM/invasin domains)	M	Cell wall/membrane/envelope biogenesis ;
GXFL1.4_GM001126	Plas1	COG0630	Type IV secretory pathway ATPase VirB11/Archaellum biosynthesis ATPase	U	Intracellular trafficking, secretion, and vesicular transport ;
GXFL1.4_GM001127	Plas1	COG2948	Type IV secretory pathway, VirB10 components	U	Intracellular trafficking, secretion, and vesicular transport ;
GXFL1.4_GM001138	Plas1	COG2932	Phage repressor protein C, contains Cro/C1-type HTH and peptisase s24 domains	X	Mobilome: prophages, transposons;
GXFL1.4_GM001148	Chr2	COG0592	DNA polymerase III sliding clamp (beta) subunit, PCNA homolog	L	Replication, recombination and repair ;
GXFL1.4_GM001149	Chr2	COG1195	Recombinational DNA repair ATPase RecF	L	Replication, recombination and repair ;
GXFL1.4_GM001150	Chr2	COG0187	DNA gyrase/topoisomerase IV, subunit B	L	Replication, recombination and repair ;
GXFL1.4_GM001153	Chr2	COG0071	Molecular chaperone IbpA, HSP20 family	O	Posttranslational modification, protein turnover, chaperones ;
GXFL1.4_GM001154	Chr2	COG3977	Alanine-alpha-ketoisovalerate (or valine-pyruvate) aminotransferase	E	Amino acid transport and metabolism ;
GXFL1.4_GM001155	Chr2	COG0751	Glycyl-tRNA synthetase, beta subunit	J	Translation, ribosomal structure and biogenesis ;
GXFL1.4_GM001156	Chr2	COG0752	Glycyl-tRNA synthetase, alpha subunit	J	Translation, ribosomal structure and biogenesis ;
GXFL1.4_GM001157	Chr2	COG2119	Putative Ca2+/H+ antiporter, TMEM165/GDT1 family	R	General function prediction only ;
GXFL1.4_GM001159	Chr2	COG0425	TusA-related sulfurtransferase	O	Posttranslational modification, protein turnover, chaperones ;
GXFL1.4_GM001161	Chr2	COG0604	NADPH:quinone reductase or related Zn-dependent oxidoreductase	CR	Energy production and conversion ; General function prediction only ;
GXFL1.4_GM001162	Chr2	COG1171	Threonine dehydratase	E	Amino acid transport and metabolism ;
GXFL1.4_GM001163	Chr2	COG0129	Dihydroxyacid dehydratase/phosphogluconate dehydratase	EG	Amino acid transport and metabolism ; Carbohydrate transport and metabolism ;
GXFL1.4_GM001164	Chr2	COG0115	Branched-chain amino acid aminotransferase/4-amino-4-deoxychorismate lyase	EH	Amino acid transport and metabolism ; Coenzyme transport and metabolism ;
GXFL1.4_GM001165	Chr2	COG3978	Acetolactate synthase small subunit, contains ACT domain	C	Energy production and conversion ;
GXFL1.4_GM001166	Chr2	COG0028	Acetolactate synthase large subunit or other thiamine pyrophosphate-requiring enzyme	EH	Amino acid transport and metabolism ; Coenzyme transport and metabolism ;
GXFL1.4_GM001167	Chr2	COG0606	Predicted ATPase with chaperone activity	O	Posttranslational modification, protein turnover, chaperones ;
GXFL1.4_GM001168	Chr2	COG0204	1-acyl-sn-glycerol-3-phosphate acyltransferase	I	Lipid transport and metabolism ;
GXFL1.4_GM001169	Chr2	COG1651	Protein-disulfide isomerase	O	Posttranslational modification, protein turnover, chaperones ;
GXFL1.4_GM001170	Chr2	COG2334	Ser/Thr protein kinase RdoA involved in Cpx stress response, MazF antagonist	T	Signal transduction mechanisms ;
GXFL1.4_GM001171	Chr2	COG0348	Polyferredoxin	C	Energy production and conversion ;
GXFL1.4_GM001172	Chr2	COG3084	Uncharacterized protein YihD, DUF1040 family	S	Function unknown ;
GXFL1.4_GM001174	Chr2	COG4326	Sporulation-control protein spo0M	D	Cell cycle control, cell division, chromosome partitioning ;
GXFL1.4_GM001175	Chr2	COG1272	Predicted membrane channel-forming protein YqfA, hemolysin III family	U	Intracellular trafficking, secretion, and vesicular transport ;
GXFL1.4_GM001177	Chr2	COG0168	Trk-type K+ transport system, membrane component	P	Inorganic ion transport and metabolism ;
GXFL1.4_GM001178	Chr2	COG0569	Trk K+ transport system, NAD-binding component	P	Inorganic ion transport and metabolism ;
GXFL1.4_GM001179	Chr2	COG0781	Transcription termination factor NusB	K	Transcription ;
GXFL1.4_GM001180	Chr2	COG0223	Methionyl-tRNA formyltransferase	J	Translation, ribosomal structure and biogenesis ;
GXFL1.4_GM001181	Chr2	COG0242	Peptide deformylase	J	Translation, ribosomal structure and biogenesis ;
GXFL1.4_GM001182	Chr2	COG1652	Nucleoid-associated protein YgaU, contains BON and LysM domains	S	Function unknown ;
GXFL1.4_GM001183	Chr2	COG0758	Predicted Rossmann fold nucleotide-binding protein DprA/Smf involved in DNA uptake	L	Replication, recombination and repair ;
GXFL1.4_GM001184	Chr2	COG2922	Uncharacterized conserved protein Smg, DUF494 family	S	Function unknown ;
GXFL1.4_GM001185	Chr2	COG0551	ssDNA-binding Zn-finger and Zn-ribbon domains of topoisomerase 1	L	Replication, recombination and repair ;
GXFL1.4_GM001186	Chr2	COG0026	Phosphoribosylaminoimidazole carboxylase (NCAIR synthetase)	F	Nucleotide transport and metabolism ;
GXFL1.4_GM001187	Chr2	COG0041	Phosphoribosylcarboxyaminoimidazole (NCAIR) mutase	F	Nucleotide transport and metabolism ;
GXFL1.4_GM001188	Chr2	COG0009	tRNA A37 threonylcarbamoyladenosine synthetase subunit TsaC/SUA5/YrdC	J	Translation, ribosomal structure and biogenesis ;
GXFL1.4_GM001189	Chr2	COG0408	Coproporphyrinogen III oxidase	H	Coenzyme transport and metabolism ;
GXFL1.4_GM001190	Chr2	COG0169	Shikimate 5-dehydrogenase	E	Amino acid transport and metabolism ;
GXFL1.4_GM001192	Chr2	COG0663	Carbonic anhydrase or acetyltransferase, isoleucine patch superfamily	R	General function prediction only ;
GXFL1.4_GM001194	Chr2	COG0239	Fluoride ion exporter CrcB/FEX, affects chromosome condensation	DP	Cell cycle control, cell division, chromosome partitioning ; Inorganic ion transport and metabolism ;
GXFL1.4_GM001195	Chr2	COG0422	Thiamine biosynthesis protein ThiC	H	Coenzyme transport and metabolism ;
GXFL1.4_GM001196	Chr2	COG0352	Thiamine monophosphate synthase	H	Coenzyme transport and metabolism ;
GXFL1.4_GM001197	Chr2	COG0476	Molybdopterin or thiamine biosynthesis adenylyltransferase	H	Coenzyme transport and metabolism ;
GXFL1.4_GM001198	Chr2	COG2104	Sulfur carrier protein ThiS (thiamine biosynthesis)	H	Coenzyme transport and metabolism ;
GXFL1.4_GM001199	Chr2	COG2022	Thiamin biosynthesis thiazole synthase ThiGH, ThiG subunit	H	Coenzyme transport and metabolism ;
GXFL1.4_GM001200	Chr2	COG0502	Biotin synthase or related enzyme	H	Coenzyme transport and metabolism ;
GXFL1.4_GM001201	Chr2	COG0006	Xaa-Pro aminopeptidase	E	Amino acid transport and metabolism ;
GXFL1.4_GM001202	Chr2	COG0583	DNA-binding transcriptional regulator, LysR family	K	Transcription ;
GXFL1.4_GM001203	Chr2	COG2814	Predicted arabinose efflux permease, MFS family	G	Carbohydrate transport and metabolism ;
GXFL1.4_GM001205	Chr2	COG1522	DNA-binding transcriptional regulator, Lrp family	K	Transcription ;
GXFL1.4_GM001206	Chr2	COG2202	PAS domain	T	Signal transduction mechanisms ;
GXFL1.4_GM001207	Chr2	COG0742	16S rRNA G966 N2-methylase RsmD	J	Translation, ribosomal structure and biogenesis ;
GXFL1.4_GM001209	Chr2	COG0697	Permease of the drug/metabolite transporter (DMT) superfamily	GER	Carbohydrate transport and metabolism ; Amino acid transport and metabolism ; General function prediction only ;
GXFL1.4_GM001210	Chr2	COG0589	Nucleotide-binding universal stress protein, UspA family	T	Signal transduction mechanisms ;
GXFL1.4_GM001211	Chr2	COG1528	Ferritin	P	Inorganic ion transport and metabolism ;
GXFL1.4_GM001213	Chr2	COG2081	Predicted flavoprotein YhiN	R	General function prediction only ;
GXFL1.4_GM001214	Chr2	COG0697	Permease of the drug/metabolite transporter (DMT) superfamily	GER	Carbohydrate transport and metabolism ; Amino acid transport and metabolism ; General function prediction only ;
GXFL1.4_GM001215	Chr2	COG1322	DNA anti-recombination protein (rearrangement mutator) RmuC	L	Replication, recombination and repair ;
GXFL1.4_GM001216	Chr2	COG2226	Ubiquinone/menaquinone biosynthesis C-methylase UbiE	H	Coenzyme transport and metabolism ;
GXFL1.4_GM001217	Chr2	COG3165	Ubiquinone biosynthesis protein UbiJ, contains SCP2 domain	H	Coenzyme transport and metabolism ;
GXFL1.4_GM001218	Chr2	COG0661	Predicted unusual protein kinase regulating ubiquinone biosynthesis, AarF/ABC1/UbiB family	HT	Coenzyme transport and metabolism ; Signal transduction mechanisms ;
GXFL1.4_GM001219	Chr2	COG1826	Sec-independent protein translocase protein TatA	U	Intracellular trafficking, secretion, and vesicular transport ;
GXFL1.4_GM001220	Chr2	COG1826	Sec-independent protein translocase protein TatA	U	Intracellular trafficking, secretion, and vesicular transport ;
GXFL1.4_GM001221	Chr2	COG0805	Sec-independent protein secretion pathway component TatC	U	Intracellular trafficking, secretion, and vesicular transport ;
GXFL1.4_GM001222	Chr2	COG0534	Na+-driven multidrug efflux pump	V	Defense mechanisms ;
GXFL1.4_GM001223	Chr2	COG3315	O-Methyltransferase involved in polyketide biosynthesis	Q	Secondary metabolites biosynthesis, transport and catabolism ;
GXFL1.4_GM001224	Chr2	COG1974	SOS-response transcriptional repressor LexA (RecA-mediated autopeptidase)	KT	Transcription ; Signal transduction mechanisms ;
GXFL1.4_GM001225	Chr2	COG2937	Glycerol-3-phosphate O-acyltransferase	I	Lipid transport and metabolism ;
GXFL1.4_GM001226	Chr2	COG0382	4-hydroxybenzoate polyprenyltransferase	H	Coenzyme transport and metabolism ;
GXFL1.4_GM001227	Chr2	COG3161	4-hydroxybenzoate synthetase (chorismate-pyruvate lyase)	H	Coenzyme transport and metabolism ;
GXFL1.4_GM001228	Chr2	COG1580	Flagellar basal body-associated protein FliL	N	Cell motility ;
GXFL1.4_GM001229	Chr2	COG0840	Methyl-accepting chemotaxis protein	NT	Cell motility ; Signal transduction mechanisms ;
GXFL1.4_GM001230	Chr2	COG0705	Membrane associated serine protease, rhomboid family	O	Posttranslational modification, protein turnover, chaperones ;
GXFL1.4_GM001231	Chr2	COG0607	Rhodanese-related sulfurtransferase	P	Inorganic ion transport and metabolism ;
GXFL1.4_GM001232	Chr2	COG0084	Tat protein secretion system quality control protein TatD (DNase activity)	N	Cell motility ;
GXFL1.4_GM001233	Chr2	COG0113	Delta-aminolevulinic acid dehydratase, porphobilinogen synthase	H	Coenzyme transport and metabolism ;
GXFL1.4_GM001234	Chr2	COG0456	Ribosomal protein S18 acetylase RimI and related acetyltransferases	J	Translation, ribosomal structure and biogenesis ;
GXFL1.4_GM001235	Chr2	COG0749	DNA polymerase I - 3'-5' exonuclease and polymerase domains	L	Replication, recombination and repair ;
GXFL1.4_GM001236	Chr2	COG0218	GTP-binding protein EngB required for normal cell division	D	Cell cycle control, cell division, chromosome partitioning ;
GXFL1.4_GM001237	Chr2	COG2863	Cytochrome c553	C	Energy production and conversion ;
GXFL1.4_GM001238	Chr2	COG4106	Trans-aconitate methyltransferase	C	Energy production and conversion ;
GXFL1.4_GM001239	Chr2	COG3078	Ribosome assembly protein YihI, activator of Der GTPase	J	Translation, ribosomal structure and biogenesis ;
GXFL1.4_GM001241	Chr2	COG0635	Coproporphyrinogen III oxidase or related Fe-S oxidoreductase	H	Coenzyme transport and metabolism ;
GXFL1.4_GM001242	Chr2	COG3071	Uncharacterized conserved protein HemY, contains two TPR repeats	S	Function unknown ;
GXFL1.4_GM001243	Chr2	COG2959	Uncharacterized conserved protein HemX (no evidence of involvement in heme biosynthesis)	S	Function unknown ;
GXFL1.4_GM001244	Chr2	COG1587	Uroporphyrinogen-III synthase	H	Coenzyme transport and metabolism ;
GXFL1.4_GM001245	Chr2	COG0181	Porphobilinogen deaminase	H	Coenzyme transport and metabolism ;
GXFL1.4_GM001247	Chr2	COG3072	Adenylate cyclase	F	Nucleotide transport and metabolism ;
GXFL1.4_GM001248	Chr2	COG1965	Iron-binding protein CyaY, frataxin homolog	P	Inorganic ion transport and metabolism ;
GXFL1.4_GM001249	Chr2	COG5567	Predicted small periplasmic lipoprotein YifL (function unknown0	S	Function unknown ;
GXFL1.4_GM001250	Chr2	COG0019	Diaminopimelate decarboxylase	E	Amino acid transport and metabolism ;
GXFL1.4_GM001251	Chr2	COG0253	Diaminopimelate epimerase	E	Amino acid transport and metabolism ;
GXFL1.4_GM001252	Chr2	COG3159	Uncharacterized conserved protein YigA, DUF484 family	S	Function unknown ;
GXFL1.4_GM001253	Chr2	COG4973	Site-specific recombinase XerC	L	Replication, recombination and repair ;
GXFL1.4_GM001254	Chr2	COG1011	FMN phosphatase YigB, HAD superfamily	H	Coenzyme transport and metabolism ;
GXFL1.4_GM001255	Chr2	COG3287	Uncharacterized conserved protein, contains FIST_N domain	S	Function unknown ;
GXFL1.4_GM001256	Chr2	COG3148	Uncharacterized conserved protein YfiP, DTW domain	S	Function unknown ;
GXFL1.4_GM001257	Chr2	COG3650	Uncharacterized membrane protein	S	Function unknown ;
GXFL1.4_GM001259	Chr2	COG0561	Hydroxymethylpyrimidine pyrophosphatase and other HAD family phosphatases	HR	Coenzyme transport and metabolism ; General function prediction only ;
GXFL1.4_GM001260	Chr2	COG2267	Lysophospholipase, alpha-beta hydrolase superfamily	I	Lipid transport and metabolism ;
GXFL1.4_GM001261	Chr2	COG1280	Threonine/homoserine/homoserine lactone efflux protein	E	Amino acid transport and metabolism ;
GXFL1.4_GM001262	Chr2	COG3434	c-di-GMP-related signal transduction protein, contains EAL and HDOD domains	T	Signal transduction mechanisms ;
GXFL1.4_GM001263	Chr2	COG0783	DNA-binding ferritin-like protein (oxidative damage protectant)	PV	Inorganic ion transport and metabolism ; Defense mechanisms ;
GXFL1.4_GM001267	Chr2	COG3714	Uncharacterized membrane protein YhhN	S	Function unknown ;
GXFL1.4_GM001268	Chr2	COG3776	Uncharacterized conserved protein YhhL, DUF1145 family	S	Function unknown ;
GXFL1.4_GM001269	Chr2	COG0742	16S rRNA G966 N2-methylase RsmD	J	Translation, ribosomal structure and biogenesis ;
GXFL1.4_GM001270	Chr2	COG0552	Signal recognition particle GTPase	U	Intracellular trafficking, secretion, and vesicular transport ;
GXFL1.4_GM001271	Chr2	COG2884	ABC-type ATPase involved in cell division	D	Cell cycle control, cell division, chromosome partitioning ;
GXFL1.4_GM001272	Chr2	COG2177	Cell division protein FtsX	D	Cell cycle control, cell division, chromosome partitioning ;
GXFL1.4_GM001273	Chr2	COG0568	DNA-directed RNA polymerase, sigma subunit (sigma70/sigma32)	K	Transcription ;
GXFL1.4_GM001274	Chr2	COG1249	Pyruvate/2-oxoglutarate dehydrogenase complex, dihydrolipoamide dehydrogenase (E3) component or related enzyme	C	Energy production and conversion ;
GXFL1.4_GM001275	Chr2	COG1309	DNA-binding transcriptional regulator, AcrR family	K	Transcription ;
GXFL1.4_GM001277	Chr2	COG2265	tRNA/tmRNA/rRNA uracil-C5-methylase, TrmA/RlmC/RlmD family	J	Translation, ribosomal structure and biogenesis ;
GXFL1.4_GM001278	Chr2	COG4206	Outer membrane cobalamin receptor protein	H	Coenzyme transport and metabolism ;
GXFL1.4_GM001279	Chr2	COG1943	REP element-mobilizing transposase RayT	X	Mobilome: prophages, transposons;
GXFL1.4_GM001280	Chr2	COG1404	Serine protease, subtilisin family	O	Posttranslational modification, protein turnover, chaperones ;
GXFL1.4_GM001281	Chr2	COG0796	Glutamate racemase	M	Cell wall/membrane/envelope biogenesis ;
GXFL1.4_GM001282	Chr2	COG0724	RNA recognition motif (RRM) domain	J	Translation, ribosomal structure and biogenesis ;
GXFL1.4_GM001285	Chr2	COG1816	Adenosine deaminase	F	Nucleotide transport and metabolism ;
GXFL1.4_GM001286	Chr2	COG5001	Predicted signal transduction protein containing a membrane domain, an EAL and a GGDEF domain	T	Signal transduction mechanisms ;
GXFL1.4_GM001287	Chr2	COG2204	DNA-binding transcriptional response regulator, NtrC family, contains REC, AAA-type ATPase, and a Fis-type DNA-binding domains	T	Signal transduction mechanisms ;
GXFL1.4_GM001288	Chr2	COG3852	Signal transduction histidine kinase, nitrogen specific	T	Signal transduction mechanisms ;
GXFL1.4_GM001291	Chr2	COG0174	Glutamine synthetase	E	Amino acid transport and metabolism ;
GXFL1.4_GM001293	Chr2	COG1217	Predicted membrane GTPase involved in stress response	T	Signal transduction mechanisms ;
GXFL1.4_GM001294	Chr2	COG3911	Predicted ATPase	R	General function prediction only ;
GXFL1.4_GM001295	Chr2	COG1295	Uncharacterized membrane protein, BrkB/YihY/UPF0761 family (not an RNase)	S	Function unknown ;
GXFL1.4_GM001296	Chr2	COG1490	D-Tyr-tRNAtyr deacylase	J	Translation, ribosomal structure and biogenesis ;
GXFL1.4_GM001297	Chr2	COG2050	Acyl-coenzyme A thioesterase PaaI, contains HGG motif	Q	Secondary metabolites biosynthesis, transport and catabolism ;
GXFL1.4_GM001298	Chr2	COG2911	Autotransporter translocation and assembly factor TamB	U	Intracellular trafficking, secretion, and vesicular transport ;
GXFL1.4_GM001299	Chr2	COG1866	Phosphoenolpyruvate carboxykinase, ATP-dependent	C	Energy production and conversion ;
GXFL1.4_GM001300	Chr2	COG1281	Redox-regulated molecular chaperone, HSP33 family	O	Posttranslational modification, protein turnover, chaperones ;
GXFL1.4_GM001301	Chr2	COG1188	Ribosomal 50S subunit-recycling heat shock protein, contains S4 domain	J	Translation, ribosomal structure and biogenesis ;
GXFL1.4_GM001302	Chr2	COG3031	Type II secretory pathway, component PulC	U	Intracellular trafficking, secretion, and vesicular transport ;
GXFL1.4_GM001303	Chr2	COG1450	Type II secretory pathway component GspD/PulD (secretin)	U	Intracellular trafficking, secretion, and vesicular transport ;
GXFL1.4_GM001304	Chr2	COG2804	Type II secretory pathway ATPase GspE/PulE or T4P pilus assembly pathway ATPase PilB	NUW	Cell motility ; Intracellular trafficking, secretion, and vesicular transport ; Extracellular structures ;
GXFL1.4_GM001305	Chr2	COG1459	Type II secretory pathway, component PulF	NUW	Cell motility ; Intracellular trafficking, secretion, and vesicular transport ; Extracellular structures ;
GXFL1.4_GM001306	Chr2	COG2165	Type II secretory pathway, pseudopilin PulG	NUW	Cell motility ; Intracellular trafficking, secretion, and vesicular transport ; Extracellular structures ;
GXFL1.4_GM001307	Chr2	COG2165	Type II secretory pathway, pseudopilin PulG	NUW	Cell motility ; Intracellular trafficking, secretion, and vesicular transport ; Extracellular structures ;
GXFL1.4_GM001308	Chr2	COG2165	Type II secretory pathway, pseudopilin PulG	NUW	Cell motility ; Intracellular trafficking, secretion, and vesicular transport ; Extracellular structures ;
GXFL1.4_GM001309	Chr2	COG4795	Type II secretory pathway, component PulJ	U	Intracellular trafficking, secretion, and vesicular transport ;
GXFL1.4_GM001310	Chr2	COG3156	Type II secretory pathway, component PulK	U	Intracellular trafficking, secretion, and vesicular transport ;
GXFL1.4_GM001311	Chr2	COG3297	Type II secretory pathway, component PulL	U	Intracellular trafficking, secretion, and vesicular transport ;
GXFL1.4_GM001312	Chr2	COG3149	Type II secretory pathway, component PulM	U	Intracellular trafficking, secretion, and vesicular transport ;
GXFL1.4_GM001314	Chr2	COG1218	3'-Phosphoadenosine 5'-phosphosulfate (PAPS) 3'-phosphatase	P	Inorganic ion transport and metabolism ;
GXFL1.4_GM001315	Chr2	COG0494	8-oxo-dGTP pyrophosphatase MutT and related house-cleaning NTP pyrophosphohydrolases, NUDIX family	V	Defense mechanisms ;
GXFL1.4_GM001316	Chr2	COG0694	Fe-S cluster biogenesis protein NfuA, 4Fe-4S-binding domain	O	Posttranslational modification, protein turnover, chaperones ;
GXFL1.4_GM001317	Chr2	COG1040	Predicted amidophosphoribosyltransferases	R	General function prediction only ;
GXFL1.4_GM001318	Chr2	COG0596	Pimeloyl-ACP methyl ester carboxylesterase	HR	Coenzyme transport and metabolism ; General function prediction only ;
GXFL1.4_GM001320	Chr2	COG2183	Transcriptional accessory protein Tex/SPT6	K	Transcription ;
GXFL1.4_GM001321	Chr2	COG0782	Transcription elongation factor, GreA/GreB family	K	Transcription ;
GXFL1.4_GM001322	Chr2	COG0745	DNA-binding response regulator, OmpR family, contains REC and winged-helix (wHTH) domain	TK	Signal transduction mechanisms ; Transcription ;
GXFL1.4_GM001323	Chr2	COG3850	Signal transduction histidine kinase, nitrate/nitrite-specific	T	Signal transduction mechanisms ;
GXFL1.4_GM001324	Chr2	COG2233	Xanthine/uracil permease	F	Nucleotide transport and metabolism ;
GXFL1.4_GM001325	Chr2	COG1200	RecG-like helicase	L	Replication, recombination and repair ;
GXFL1.4_GM001326	Chr2	COG0317	(p)ppGpp synthase/hydrolase, HD superfamily	TK	Signal transduction mechanisms ; Transcription ;
GXFL1.4_GM001327	Chr2	COG1758	DNA-directed RNA polymerase, subunit K/omega	K	Transcription ;
GXFL1.4_GM001328	Chr2	COG0194	Guanylate kinase	F	Nucleotide transport and metabolism ;
GXFL1.4_GM001329	Chr2	COG1738	Uncharacterized PurR-regulated membrane protein YhhQ, DUF165 family	S	Function unknown ;
GXFL1.4_GM001330	Chr2	COG4147	Na+(or H+)/acetate symporter ActP	C	Energy production and conversion ;
GXFL1.4_GM001331	Chr2	COG4327	Uncharacterized membrane protein	S	Function unknown ;
GXFL1.4_GM001332	Chr2	COG3263	NhaP-type Na+/H+ and K+/H+ antiporter with C-terminal TrkAC and CorC domains	CP	Energy production and conversion ; Inorganic ion transport and metabolism ;
GXFL1.4_GM001333	Chr2	COG2197	DNA-binding response regulator, NarL/FixJ family, contains REC and HTH domains	TK	Signal transduction mechanisms ; Transcription ;
GXFL1.4_GM001334	Chr2	COG4232	Thiol:disulfide interchange protein	O	Posttranslational modification, protein turnover, chaperones ;
GXFL1.4_GM001335	Chr2	COG1523	Pullulanase/glycogen debranching enzyme	G	Carbohydrate transport and metabolism ;
GXFL1.4_GM001336	Chr2	COG2704	Anaerobic C4-dicarboxylate transporter	G	Carbohydrate transport and metabolism ;
GXFL1.4_GM001337	Chr2	COG1027	Aspartate ammonia-lyase	E	Amino acid transport and metabolism ;
GXFL1.4_GM001338	Chr2	COG2199	GGDEF domain, diguanylate cyclase (c-di-GMP synthetase) or its enzymatically inactive variants	T	Signal transduction mechanisms ;
GXFL1.4_GM001339	Chr2	COG3030	Protein affecting phage T7 exclusion by the F plasmid, UPF0716 family	R	General function prediction only ;
GXFL1.4_GM001340	Chr2	COG0219	tRNA(Leu) C34 or U34 (ribose-2'-O)-methylase TrmL, contains SPOUT domain	J	Translation, ribosomal structure and biogenesis ;
GXFL1.4_GM001341	Chr2	COG0605	Superoxide dismutase	P	Inorganic ion transport and metabolism ;
GXFL1.4_GM001342	Chr2	COG5002	Signal transduction histidine kinase	T	Signal transduction mechanisms ;
GXFL1.4_GM001343	Chr2	COG0745	DNA-binding response regulator, OmpR family, contains REC and winged-helix (wHTH) domain	TK	Signal transduction mechanisms ; Transcription ;
GXFL1.4_GM001344	Chr2	COG3678	Periplasmic protein refolding chaperone Spy/CpxP family	O	Posttranslational modification, protein turnover, chaperones ;
GXFL1.4_GM001345	Chr2	COG0053	Divalent metal cation (Fe/Co/Zn/Cd) transporter	P	Inorganic ion transport and metabolism ;
GXFL1.4_GM001346	Chr2	COG0205	6-phosphofructokinase	G	Carbohydrate transport and metabolism ;
GXFL1.4_GM001347	Chr2	COG1494	Fructose-1,6-bisphosphatase/sedoheptulose 1,7-bisphosphatase or related protein	G	Carbohydrate transport and metabolism ;
GXFL1.4_GM001348	Chr2	COG3074	Cell division protein ZapB, interacts with FtsZ	D	Cell cycle control, cell division, chromosome partitioning ;
GXFL1.4_GM001349	Chr2	COG0685	5,10-methylenetetrahydrofolate reductase	E	Amino acid transport and metabolism ;
GXFL1.4_GM001351	Chr2	COG0527	Aspartokinase	E	Amino acid transport and metabolism ;
GXFL1.4_GM001352	Chr2	COG0626	Cystathionine beta-lyase/cystathionine gamma-synthase	E	Amino acid transport and metabolism ;
GXFL1.4_GM001353	Chr2	COG3060	Transcriptional regulator of met regulon	KE	Transcription ; Amino acid transport and metabolism ;
GXFL1.4_GM001354	Chr2	COG0281	Malic enzyme	C	Energy production and conversion ;
GXFL1.4_GM001355	Chr2	COG0254	Ribosomal protein L31	J	Translation, ribosomal structure and biogenesis ;
GXFL1.4_GM001356	Chr2	COG1198	Primosomal protein N' (replication factor Y) - superfamily II helicase	L	Replication, recombination and repair ;
GXFL1.4_GM001357	Chr2	COG1609	DNA-binding transcriptional regulator, LacI/PurR family	K	Transcription ;
GXFL1.4_GM001359	Chr2	COG3087	Cell division protein FtsN	D	Cell cycle control, cell division, chromosome partitioning ;
GXFL1.4_GM001360	Chr2	COG5405	ATP-dependent protease HslVU (ClpYQ), peptidase subunit	O	Posttranslational modification, protein turnover, chaperones ;
GXFL1.4_GM001361	Chr2	COG1220	ATP-dependent protease HslVU (ClpYQ), ATPase subunit	O	Posttranslational modification, protein turnover, chaperones ;
GXFL1.4_GM001362	Chr2	COG1575	1,4-dihydroxy-2-naphthoate octaprenyltransferase	H	Coenzyme transport and metabolism ;
GXFL1.4_GM001363	Chr2	COG0684	Regulator of RNase E activity RraA	J	Translation, ribosomal structure and biogenesis ;
GXFL1.4_GM001364	Chr2	COG0534	Na+-driven multidrug efflux pump	V	Defense mechanisms ;
GXFL1.4_GM001365	Chr2	COG0149	Triosephosphate isomerase	G	Carbohydrate transport and metabolism ;
GXFL1.4_GM001366	Chr2	COG3232	5-carboxymethyl-2-hydroxymuconate isomerase	E	Amino acid transport and metabolism ;
GXFL1.4_GM001367	Chr2	COG3152	Uncharacterized membrane protein YhaH, DUF805 family	S	Function unknown ;
GXFL1.4_GM001369	Chr2	COG2345	Predicted transcriptional regulator, ArsR family	K	Transcription ;
GXFL1.4_GM001370	Chr2	COG0234	Co-chaperonin GroES (HSP10)	O	Posttranslational modification, protein turnover, chaperones ;
GXFL1.4_GM001371	Chr2	COG0459	Chaperonin GroEL (HSP60 family)	O	Posttranslational modification, protein turnover, chaperones ;
GXFL1.4_GM001374	Chr2	COG1509	L-lysine 2,3-aminomutase (EF-P beta-lysylation pathway)	E	Amino acid transport and metabolism ;
GXFL1.4_GM001375	Chr2	COG0231	Translation elongation factor P (EF-P)/translation initiation factor 5A (eIF-5A)	J	Translation, ribosomal structure and biogenesis ;
GXFL1.4_GM001376	Chr2	COG3080	Fumarate reductase subunit D	C	Energy production and conversion ;
GXFL1.4_GM001377	Chr2	COG3029	Fumarate reductase subunit C	C	Energy production and conversion ;
GXFL1.4_GM001378	Chr2	COG0479	Succinate dehydrogenase/fumarate reductase, Fe-S protein subunit	C	Energy production and conversion ;
GXFL1.4_GM001379	Chr2	COG1053	Succinate dehydrogenase/fumarate reductase, flavoprotein subunit	C	Energy production and conversion ;
GXFL1.4_GM001380	Chr2	COG2269	Elongation factor P--beta-lysine ligase (EF-P beta-lysylation pathway)	J	Translation, ribosomal structure and biogenesis ;
GXFL1.4_GM001381	Chr2	COG0607	Rhodanese-related sulfurtransferase	P	Inorganic ion transport and metabolism ;
GXFL1.4_GM001382	Chr2	COG1952	Preprotein translocase subunit SecB	U	Intracellular trafficking, secretion, and vesicular transport ;
GXFL1.4_GM001383	Chr2	COG0240	Glycerol-3-phosphate dehydrogenase	C	Energy production and conversion ;
GXFL1.4_GM001384	Chr2	COG1045	Serine acetyltransferase	E	Amino acid transport and metabolism ;
GXFL1.4_GM001385	Chr2	COG1695	DNA-binding transcriptional regulator, PadR family	K	Transcription ;
GXFL1.4_GM001386	Chr2	COG2352	Phosphoenolpyruvate carboxylase	C	Energy production and conversion ;
GXFL1.4_GM001387	Chr2	COG0624	Acetylornithine deacetylase/Succinyl-diaminopimelate desuccinylase or related deacylase	E	Amino acid transport and metabolism ;
GXFL1.4_GM001388	Chr2	COG0002	N-acetyl-gamma-glutamylphosphate reductase	E	Amino acid transport and metabolism ;
GXFL1.4_GM001389	Chr2	COG0548	Acetylglutamate kinase	E	Amino acid transport and metabolism ;
GXFL1.4_GM001390	Chr2	COG0137	Argininosuccinate synthase	E	Amino acid transport and metabolism ;
GXFL1.4_GM001391	Chr2	COG0165	Argininosuccinate lyase	E	Amino acid transport and metabolism ;
GXFL1.4_GM001393	Chr2	COG1249	Pyruvate/2-oxoglutarate dehydrogenase complex, dihydrolipoamide dehydrogenase (E3) component or related enzyme	C	Energy production and conversion ;
GXFL1.4_GM001394	Chr2	COG0695	Glutaredoxin	O	Posttranslational modification, protein turnover, chaperones ;
GXFL1.4_GM001395	Chr2	COG0583	DNA-binding transcriptional regulator, LysR family	K	Transcription ;
GXFL1.4_GM001396	Chr2	COG1943	REP element-mobilizing transposase RayT	X	Mobilome: prophages, transposons;
GXFL1.4_GM001397	Chr2	COG5009	Membrane carboxypeptidase/penicillin-binding protein	M	Cell wall/membrane/envelope biogenesis ;
GXFL1.4_GM001398	Chr2	COG4972	Tfp pilus assembly protein, ATPase PilM	NW	Cell motility ; Extracellular structures ;
GXFL1.4_GM001399	Chr2	COG3166	Tfp pilus assembly protein PilN	NW	Cell motility ; Extracellular structures ;
GXFL1.4_GM001400	Chr2	COG3167	Tfp pilus assembly protein PilO	NW	Cell motility ; Extracellular structures ;
GXFL1.4_GM001401	Chr2	COG3168	Tfp pilus assembly protein PilP	NW	Cell motility ; Extracellular structures ;
GXFL1.4_GM001402	Chr2	COG4796	Type II secretory pathway, component HofQ	U	Intracellular trafficking, secretion, and vesicular transport ;
GXFL1.4_GM001403	Chr2	COG0703	Shikimate kinase	E	Amino acid transport and metabolism ;
GXFL1.4_GM001404	Chr2	COG0337	3-dehydroquinate synthetase	E	Amino acid transport and metabolism ;
GXFL1.4_GM001405	Chr2	COG3267	Type II secretory pathway, component ExeA (predicted ATPase)	U	Intracellular trafficking, secretion, and vesicular transport ;
GXFL1.4_GM001406	Chr2	COG0338	Site-specific DNA-adenine methylase	L	Replication, recombination and repair ;
GXFL1.4_GM001407	Chr2	COG0036	Pentose-5-phosphate-3-epimerase	G	Carbohydrate transport and metabolism ;
GXFL1.4_GM001408	Chr2	COG0546	Phosphoglycolate phosphatase, HAD superfamily	C	Energy production and conversion ;
GXFL1.4_GM001409	Chr2	COG0180	Tryptophanyl-tRNA synthetase	J	Translation, ribosomal structure and biogenesis ;
GXFL1.4_GM001410	Chr2	COG0834	ABC-type amino acid transport/signal transduction system, periplasmic component/domain	ET	Amino acid transport and metabolism ; Signal transduction mechanisms ;
GXFL1.4_GM001411	Chr2	COG2374	Predicted extracellular nuclease	R	General function prediction only ;
GXFL1.4_GM001412	Chr2	COG0621	tRNA A37 methylthiotransferase MiaB	J	Translation, ribosomal structure and biogenesis ;
GXFL1.4_GM001413	Chr2	COG0512	Anthranilate/para-aminobenzoate synthase component II	EH	Amino acid transport and metabolism ; Coenzyme transport and metabolism ;
GXFL1.4_GM001414	Chr2	COG4992	Acetylornithine/succinyldiaminopimelate/putrescine aminotransferase	E	Amino acid transport and metabolism ;
GXFL1.4_GM001415	Chr2	COG3138	Arginine/ornithine N-succinyltransferase beta subunit	E	Amino acid transport and metabolism ;
GXFL1.4_GM001416	Chr2	COG1012	Acyl-CoA reductase or other NAD-dependent aldehyde dehydrogenase	C	Energy production and conversion ;
GXFL1.4_GM001418	Chr2	COG0664	cAMP-binding domain of CRP or a regulatory subunit of cAMP-dependent protein kinases	T	Signal transduction mechanisms ;
GXFL1.4_GM001419	Chr2	COG3954	Phosphoribulokinase	G	Carbohydrate transport and metabolism ;
GXFL1.4_GM001420	Chr2	COG3089	Uncharacterized conserved protein YheU, UPF0270 family	S	Function unknown ;
GXFL1.4_GM001421	Chr2	COG0429	Predicted hydrolase of the alpha/beta-hydrolase fold	R	General function prediction only ;
GXFL1.4_GM001422	Chr2	COG5589	Uncharacterized protein	S	Function unknown ;
GXFL1.4_GM001423	Chr2	COG0488	ATPase components of ABC transporters with duplicated ATPase domains	R	General function prediction only ;
GXFL1.4_GM001424	Chr2	COG2249	Putative NADPH-quinone reductase (modulator of drug activity B)	R	General function prediction only ;
GXFL1.4_GM001425	Chr2	COG1226	Voltage-gated potassium channel Kch	P	Inorganic ion transport and metabolism ;
GXFL1.4_GM001426	Chr2	COG3529	Predicted nucleic-acid-binding protein, contains Zn-ribbon domain	R	General function prediction only ;
GXFL1.4_GM001427	Chr2	COG1047	FKBP-type peptidyl-prolyl cis-trans isomerase 2	O	Posttranslational modification, protein turnover, chaperones ;
GXFL1.4_GM001428	Chr2	COG1446	Isoaspartyl peptidase or L-asparaginase, Ntn-hydrolase superfamily	E	Amino acid transport and metabolism ;
GXFL1.4_GM001429	Chr2	COG0104	Adenylosuccinate synthase	F	Nucleotide transport and metabolism ;
GXFL1.4_GM001430	Chr2	COG0790	TPR repeat	T	Signal transduction mechanisms ;
GXFL1.4_GM001431	Chr2	COG3083	Membrane-anchored periplasmic protein YejM, alkaline phosphatase superfamily	M	Cell wall/membrane/envelope biogenesis ;
GXFL1.4_GM001432	Chr2	COG0557	Exoribonuclease R	K	Transcription ;
GXFL1.4_GM001433	Chr2	COG0566	tRNA G18 (ribose-2'-O)-methylase SpoU	J	Translation, ribosomal structure and biogenesis ;
GXFL1.4_GM001434	Chr2	COG0051	Ribosomal protein S10	J	Translation, ribosomal structure and biogenesis ;
GXFL1.4_GM001435	Chr2	COG0087	Ribosomal protein L3	J	Translation, ribosomal structure and biogenesis ;
GXFL1.4_GM001436	Chr2	COG0088	Ribosomal protein L4	J	Translation, ribosomal structure and biogenesis ;
GXFL1.4_GM001437	Chr2	COG0089	Ribosomal protein L23	J	Translation, ribosomal structure and biogenesis ;
GXFL1.4_GM001438	Chr2	COG0090	Ribosomal protein L2	J	Translation, ribosomal structure and biogenesis ;
GXFL1.4_GM001439	Chr2	COG0185	Ribosomal protein S19	J	Translation, ribosomal structure and biogenesis ;
GXFL1.4_GM001440	Chr2	COG0091	Ribosomal protein L22	J	Translation, ribosomal structure and biogenesis ;
GXFL1.4_GM001441	Chr2	COG0092	Ribosomal protein S3	J	Translation, ribosomal structure and biogenesis ;
GXFL1.4_GM001442	Chr2	COG0197	Ribosomal protein L16/L10AE	J	Translation, ribosomal structure and biogenesis ;
GXFL1.4_GM001443	Chr2	COG0255	Ribosomal protein L29	J	Translation, ribosomal structure and biogenesis ;
GXFL1.4_GM001444	Chr2	COG0186	Ribosomal protein S17	J	Translation, ribosomal structure and biogenesis ;
GXFL1.4_GM001445	Chr2	COG0093	Ribosomal protein L14	J	Translation, ribosomal structure and biogenesis ;
GXFL1.4_GM001446	Chr2	COG0198	Ribosomal protein L24	J	Translation, ribosomal structure and biogenesis ;
GXFL1.4_GM001447	Chr2	COG0094	Ribosomal protein L5	J	Translation, ribosomal structure and biogenesis ;
GXFL1.4_GM001448	Chr2	COG0199	Ribosomal protein S14	J	Translation, ribosomal structure and biogenesis ;
GXFL1.4_GM001449	Chr2	COG0096	Ribosomal protein S8	J	Translation, ribosomal structure and biogenesis ;
GXFL1.4_GM001450	Chr2	COG0097	Ribosomal protein L6P/L9E	J	Translation, ribosomal structure and biogenesis ;
GXFL1.4_GM001451	Chr2	COG0256	Ribosomal protein L18	J	Translation, ribosomal structure and biogenesis ;
GXFL1.4_GM001452	Chr2	COG0098	Ribosomal protein S5	J	Translation, ribosomal structure and biogenesis ;
GXFL1.4_GM001453	Chr2	COG1841	Ribosomal protein L30/L7E	J	Translation, ribosomal structure and biogenesis ;
GXFL1.4_GM001454	Chr2	COG0200	Ribosomal protein L15	J	Translation, ribosomal structure and biogenesis ;
GXFL1.4_GM001455	Chr2	COG0201	Preprotein translocase subunit SecY	U	Intracellular trafficking, secretion, and vesicular transport ;
GXFL1.4_GM001456	Chr2	COG0257	Ribosomal protein L36	J	Translation, ribosomal structure and biogenesis ;
GXFL1.4_GM001457	Chr2	COG0099	Ribosomal protein S13	J	Translation, ribosomal structure and biogenesis ;
GXFL1.4_GM001458	Chr2	COG0100	Ribosomal protein S11	J	Translation, ribosomal structure and biogenesis ;
GXFL1.4_GM001459	Chr2	COG0522	Ribosomal protein S4 or related protein	J	Translation, ribosomal structure and biogenesis ;
GXFL1.4_GM001460	Chr2	COG0202	DNA-directed RNA polymerase, alpha subunit/40 kD subunit	K	Transcription ;
GXFL1.4_GM001461	Chr2	COG0203	Ribosomal protein L17	J	Translation, ribosomal structure and biogenesis ;
GXFL1.4_GM001463	Chr2	COG0545	FKBP-type peptidyl-prolyl cis-trans isomerase	O	Posttranslational modification, protein turnover, chaperones ;
GXFL1.4_GM001464	Chr2	COG3061	Cell envelope opacity-associated protein A (function unknown)	S	Function unknown ;
GXFL1.4_GM001465	Chr2	COG0697	Permease of the drug/metabolite transporter (DMT) superfamily	GER	Carbohydrate transport and metabolism ; Amino acid transport and metabolism ; General function prediction only ;
GXFL1.4_GM001466	Chr2	COG2153	Predicted N-acyltransferase, GNAT family	R	General function prediction only ;
GXFL1.4_GM001467	Chr2	COG0513	Superfamily II DNA and RNA helicase	L	Replication, recombination and repair ;
GXFL1.4_GM001468	Chr2	COG0664	cAMP-binding domain of CRP or a regulatory subunit of cAMP-dependent protein kinases	T	Signal transduction mechanisms ;
GXFL1.4_GM001469	Chr2	COG0737	2',3'-cyclic-nucleotide 2'-phosphodiesterase/5'- or 3'-nucleotidase, 5'-nucleotidase family	FV	Nucleotide transport and metabolism ; Defense mechanisms ;
GXFL1.4_GM001470	Chr2	COG0007	Uroporphyrinogen-III methylase (siroheme synthase)	H	Coenzyme transport and metabolism ;
GXFL1.4_GM001471	Chr2	COG0175	3'-phosphoadenosine 5'-phosphosulfate sulfotransferase (PAPS reductase)/FAD synthetase or related enzyme	EH	Amino acid transport and metabolism ; Coenzyme transport and metabolism ;
GXFL1.4_GM001472	Chr2	COG2895	Sulfate adenylyltransferase subunit 1, EFTu-like GTPase family	P	Inorganic ion transport and metabolism ;
GXFL1.4_GM001473	Chr2	COG0529	Adenylylsulfate kinase or related kinase	P	Inorganic ion transport and metabolism ;
GXFL1.4_GM001475	Chr2	COG3495	Uncharacterized protein	S	Function unknown ;
GXFL1.4_GM001476	Chr2	COG0577	ABC-type antimicrobial peptide transport system, permease component	V	Defense mechanisms ;
GXFL1.4_GM001477	Chr2	COG1136	ABC-type lipoprotein export system, ATPase component	M	Cell wall/membrane/envelope biogenesis ;
GXFL1.4_GM001478	Chr2	COG0803	ABC-type Zn uptake system ZnuABC, Zn-binding component ZnuA	P	Inorganic ion transport and metabolism ;
GXFL1.4_GM001480	Chr2	COG3054	Predicted transcriptional regulator	R	General function prediction only ;
GXFL1.4_GM001481	Chr2	COG0225	Peptide methionine sulfoxide reductase MsrA	O	Posttranslational modification, protein turnover, chaperones ;
GXFL1.4_GM001482	Chr2	COG0729	Outer membrane translocation and assembly module TamA	M	Cell wall/membrane/envelope biogenesis ;
GXFL1.4_GM001483	Chr2	COG2911	Autotransporter translocation and assembly factor TamB	U	Intracellular trafficking, secretion, and vesicular transport ;
GXFL1.4_GM001484	Chr2	COG2105	Uncharacterized conserved protein YtfP, gamma-glutamylcyclotransferase (GGCT)/AIG2-like family	R	General function prediction only ;
GXFL1.4_GM001485	Chr2	COG0221	Inorganic pyrophosphatase	CP	Energy production and conversion ; Inorganic ion transport and metabolism ;
GXFL1.4_GM001486	Chr2	COG0158	Fructose-1,6-bisphosphatase	G	Carbohydrate transport and metabolism ;
GXFL1.4_GM001487	Chr2	COG0773	UDP-N-acetylmuramate-alanine ligase	M	Cell wall/membrane/envelope biogenesis ;
GXFL1.4_GM001488	Chr2	COG0163	3-polyprenyl-4-hydroxybenzoate decarboxylase	H	Coenzyme transport and metabolism ;
GXFL1.4_GM001489	Chr2	COG4143	ABC-type thiamine transport system, periplasmic component	H	Coenzyme transport and metabolism ;
GXFL1.4_GM001490	Chr2	COG1178	ABC-type Fe3+ transport system, permease component	P	Inorganic ion transport and metabolism ;
GXFL1.4_GM001491	Chr2	COG3840	ABC-type thiamine transport system, ATPase component	H	Coenzyme transport and metabolism ;
GXFL1.4_GM001492	Chr2	COG3028	Ribosomal 50S subunit-associated protein YjgA (function unknown), DUF615 family	J	Translation, ribosomal structure and biogenesis ;
GXFL1.4_GM001493	Chr2	COG0312	Predicted Zn-dependent protease or its inactivated homolog	R	General function prediction only ;
GXFL1.4_GM001494	Chr2	COG2239	Mg/Co/Ni transporter MgtE (contains CBS domain)	P	Inorganic ion transport and metabolism ;
GXFL1.4_GM001495	Chr2	COG1925	Phosphotransferase system, HPr and related phosphotransfer proteins	TG	Signal transduction mechanisms ; Carbohydrate transport and metabolism ;
GXFL1.4_GM001496	Chr2	COG1660	RNase adaptor protein for sRNA GlmZ degradation, contains a P-loop ATPase domain	T	Signal transduction mechanisms ;
GXFL1.4_GM001497	Chr2	COG1762	Phosphotransferase system mannitol/fructose-specific IIA domain (Ntr-type)	GT	Carbohydrate transport and metabolism ; Signal transduction mechanisms ;
GXFL1.4_GM001498	Chr2	COG1544	Ribosome-associated translation inhibitor RaiA	J	Translation, ribosomal structure and biogenesis ;
GXFL1.4_GM001499	Chr2	COG1508	DNA-directed RNA polymerase specialized sigma subunit, sigma54 homolog	K	Transcription ;
GXFL1.4_GM001500	Chr2	COG1137	ABC-type lipopolysaccharide export system, ATPase component	M	Cell wall/membrane/envelope biogenesis ;
GXFL1.4_GM001501	Chr2	COG1934	Lipopolysaccharide export system protein LptA	M	Cell wall/membrane/envelope biogenesis ;
GXFL1.4_GM001502	Chr2	COG3117	Lipopolysaccharide export system protein LptC	M	Cell wall/membrane/envelope biogenesis ;
GXFL1.4_GM001503	Chr2	COG1778	3-deoxy-D-manno-octulosonate 8-phosphate phosphatase KdsC and related HAD superfamily phosphatases	MR	Cell wall/membrane/envelope biogenesis ; General function prediction only ;
GXFL1.4_GM001504	Chr2	COG0794	D-arabinose 5-phosphate isomerase GutQ	GM	Carbohydrate transport and metabolism ; Cell wall/membrane/envelope biogenesis ;
GXFL1.4_GM001505	Chr2	COG0530	Ca2+/Na+ antiporter	P	Inorganic ion transport and metabolism ;
GXFL1.4_GM001506	Chr2	COG1127	ABC-type transporter Mla maintaining outer membrane lipid asymmetry, ATPase component MlaF	M	Cell wall/membrane/envelope biogenesis ;
GXFL1.4_GM001507	Chr2	COG0767	ABC-type transporter Mla maintaining outer membrane lipid asymmetry, permease component MlaE	M	Cell wall/membrane/envelope biogenesis ;
GXFL1.4_GM001508	Chr2	COG1463	ABC-type transporter Mla maintaining outer membrane lipid asymmetry, periplasmic component MlaD	M	Cell wall/membrane/envelope biogenesis ;
GXFL1.4_GM001509	Chr2	COG2854	ABC-type transporter Mla maintaining outer membrane lipid asymmetry, periplasmic MlaC component	I	Lipid transport and metabolism ;
GXFL1.4_GM001510	Chr2	COG3113	ABC-type transporter Mla maintaining outer membrane lipid asymmetry, MlaB component, contains STAS domain	M	Cell wall/membrane/envelope biogenesis ;
GXFL1.4_GM001511	Chr2	COG5007	Acid stress-induced BolA-like protein IbaG/YrbA, predicted regulator of iron metabolism	T	Signal transduction mechanisms ;
GXFL1.4_GM001512	Chr2	COG0766	UDP-N-acetylglucosamine enolpyruvyl transferase	M	Cell wall/membrane/envelope biogenesis ;
GXFL1.4_GM001513	Chr2	COG0204	1-acyl-sn-glycerol-3-phosphate acyltransferase	I	Lipid transport and metabolism ;
GXFL1.4_GM001514	Chr2	COG0251	Enamine deaminase RidA, house cleaning of reactive enamine intermediates, YjgF/YER057c/UK114 family	V	Defense mechanisms ;
GXFL1.4_GM001515	Chr2	COG1781	Aspartate carbamoyltransferase, regulatory subunit	F	Nucleotide transport and metabolism ;
GXFL1.4_GM001516	Chr2	COG0540	Aspartate carbamoyltransferase, catalytic chain	F	Nucleotide transport and metabolism ;
GXFL1.4_GM001517	Chr2	COG0078	Ornithine carbamoyltransferase	E	Amino acid transport and metabolism ;
GXFL1.4_GM001518	Chr2	COG1875	Predicted ribonuclease YlaK, contains NYN-type RNase and PhoH-family ATPase domains	R	General function prediction only ;
GXFL1.4_GM001520	Chr2	COG0553	Superfamily II DNA or RNA helicase, SNF2 family	KL	Transcription ; Replication, recombination and repair ;
GXFL1.4_GM001521	Chr2	COG0564	Pseudouridylate synthase, 23S rRNA- or tRNA-specific	J	Translation, ribosomal structure and biogenesis ;
GXFL1.4_GM001522	Chr2	COG1052	Lactate dehydrogenase or related 2-hydroxyacid dehydrogenase	CHR	Energy production and conversion ; Coenzyme transport and metabolism ; General function prediction only ;
GXFL1.4_GM001523	Chr2	COG0525	Valyl-tRNA synthetase	J	Translation, ribosomal structure and biogenesis ;
GXFL1.4_GM001524	Chr2	COG2927	DNA polymerase III, chi subunit	L	Replication, recombination and repair ;
GXFL1.4_GM001525	Chr2	COG0260	Leucyl aminopeptidase	E	Amino acid transport and metabolism ;
GXFL1.4_GM001526	Chr2	COG0795	Lipopolysaccharide export LptBFGC system, permease protein LptF	MN	Cell wall/membrane/envelope biogenesis ; Cell motility ;
GXFL1.4_GM001527	Chr2	COG0795	Lipopolysaccharide export LptBFGC system, permease protein LptF	MN	Cell wall/membrane/envelope biogenesis ; Cell motility ;
GXFL1.4_GM001528	Chr2	COG1714	Uncharacterized membrane protein YckC, RDD family	S	Function unknown ;
GXFL1.4_GM001529	Chr2	COG2206	HD-GYP domain, c-di-GMP phosphodiesterase class II (or its inactivated variant)	T	Signal transduction mechanisms ;
GXFL1.4_GM001532	Chr2	COG0066	3-isopropylmalate dehydratase small subunit	E	Amino acid transport and metabolism ;
GXFL1.4_GM001533	Chr2	COG0065	Homoaconitase/3-isopropylmalate dehydratase large subunit	E	Amino acid transport and metabolism ;
GXFL1.4_GM001534	Chr2	COG0473	Isocitrate/isopropylmalate dehydrogenase	CE	Energy production and conversion ; Amino acid transport and metabolism ;
GXFL1.4_GM001535	Chr2	COG0119	Isopropylmalate/homocitrate/citramalate synthases	E	Amino acid transport and metabolism ;
GXFL1.4_GM001536	Chr2	COG0671	Membrane-associated phospholipid phosphatase	I	Lipid transport and metabolism ;
GXFL1.4_GM001537	Chr2	COG4671	Predicted glycosyl transferase	R	General function prediction only ;
GXFL1.4_GM001538	Chr2	COG0583	DNA-binding transcriptional regulator, LysR family	K	Transcription ;
GXFL1.4_GM001539	Chr2	COG1022	Long-chain acyl-CoA synthetase (AMP-forming)	I	Lipid transport and metabolism ;
GXFL1.4_GM001540	Chr2	COG0028	Acetolactate synthase large subunit or other thiamine pyrophosphate-requiring enzyme	EH	Amino acid transport and metabolism ; Coenzyme transport and metabolism ;
GXFL1.4_GM001541	Chr2	COG0440	Acetolactate synthase, small subunit	E	Amino acid transport and metabolism ;
GXFL1.4_GM001542	Chr2	COG0111	Phosphoglycerate dehydrogenase or related dehydrogenase	HR	Coenzyme transport and metabolism ; General function prediction only ;
GXFL1.4_GM001543	Chr2	COG0120	Ribose 5-phosphate isomerase	G	Carbohydrate transport and metabolism ;
GXFL1.4_GM001544	Chr2	COG0212	5-formyltetrahydrofolate cyclo-ligase	H	Coenzyme transport and metabolism ;
GXFL1.4_GM001545	Chr2	COG3027	Cell division protein ZapA, inhibits GTPase activity of FtsZ	D	Cell cycle control, cell division, chromosome partitioning ;
GXFL1.4_GM001546	Chr2	COG3079	Uncharacterized conserved protein YgfB, UPF0149 family	S	Function unknown ;
GXFL1.4_GM001547	Chr2	COG0654	2-polyprenyl-6-methoxyphenol hydroxylase and related FAD-dependent oxidoreductases	HC	Coenzyme transport and metabolism ; Energy production and conversion ;
GXFL1.4_GM001548	Chr2	COG0654	2-polyprenyl-6-methoxyphenol hydroxylase and related FAD-dependent oxidoreductases	HC	Coenzyme transport and metabolism ; Energy production and conversion ;
GXFL1.4_GM001550	Chr2	COG0354	Folate-binding Fe-S cluster repair protein YgfZ, possible role in tRNA modification	O	Posttranslational modification, protein turnover, chaperones ;
GXFL1.4_GM001551	Chr2	COG2938	Succinate dehydrogenase flavin-adding protein, antitoxin component of the CptAB toxin-antitoxin module	O	Posttranslational modification, protein turnover, chaperones ;
GXFL1.4_GM001553	Chr2	COG0029	Aspartate oxidase	H	Coenzyme transport and metabolism ;
GXFL1.4_GM001554	Chr2	COG1595	DNA-directed RNA polymerase specialized sigma subunit, sigma24 family	K	Transcription ;
GXFL1.4_GM001555	Chr2	COG3073	Negative regulator of sigma E activity	T	Signal transduction mechanisms ;
GXFL1.4_GM001556	Chr2	COG3026	Negative regulator of sigma E activity	T	Signal transduction mechanisms ;
GXFL1.4_GM001557	Chr2	COG3086	Positive regulator of sigma E activity	T	Signal transduction mechanisms ;
GXFL1.4_GM001558	Chr2	COG0481	Translation elongation factor EF-4, membrane-bound GTPase	J	Translation, ribosomal structure and biogenesis ;
GXFL1.4_GM001559	Chr2	COG0681	Signal peptidase I	U	Intracellular trafficking, secretion, and vesicular transport ;
GXFL1.4_GM001560	Chr2	COG0571	dsRNA-specific ribonuclease	K	Transcription ;
GXFL1.4_GM001561	Chr2	COG1159	GTPase Era, involved in 16S rRNA processing	J	Translation, ribosomal structure and biogenesis ;
GXFL1.4_GM001562	Chr2	COG1381	Recombinational DNA repair protein (RecF pathway)	L	Replication, recombination and repair ;
GXFL1.4_GM001563	Chr2	COG0854	Pyridoxine 5'-phosphate synthase PdxJ	H	Coenzyme transport and metabolism ;
GXFL1.4_GM001564	Chr2	COG0736	Phosphopantetheinyl transferase (holo-ACP synthase)	I	Lipid transport and metabolism ;
GXFL1.4_GM001567	Chr2	COG2199	GGDEF domain, diguanylate cyclase (c-di-GMP synthetase) or its enzymatically inactive variants	T	Signal transduction mechanisms ;
GXFL1.4_GM001568	Chr2	COG4999	Uncharacterized domain of BarA-like signal transduction histidine kinase	T	Signal transduction mechanisms ;
GXFL1.4_GM001569	Chr2	COG2265	tRNA/tmRNA/rRNA uracil-C5-methylase, TrmA/RlmC/RlmD family	J	Translation, ribosomal structure and biogenesis ;
GXFL1.4_GM001570	Chr2	COG0317	(p)ppGpp synthase/hydrolase, HD superfamily	TK	Signal transduction mechanisms ; Transcription ;
GXFL1.4_GM001571	Chr2	COG3956	Uncharacterized conserved protein YabN, contains tetrapyrrole methylase and MazG-like pyrophosphatase domain	R	General function prediction only ;
GXFL1.4_GM001573	Chr2	COG0504	CTP synthase (UTP-ammonia lyase)	F	Nucleotide transport and metabolism ;
GXFL1.4_GM001574	Chr2	COG0148	Enolase	G	Carbohydrate transport and metabolism ;
GXFL1.4_GM001575	Chr2	COG0617	tRNA nucleotidyltransferase/poly(A) polymerase	J	Translation, ribosomal structure and biogenesis ;
GXFL1.4_GM001576	Chr2	COG3409	Peptidoglycan-binding (PGRP) domain of peptidoglycan hydrolases	M	Cell wall/membrane/envelope biogenesis ;
GXFL1.4_GM001578	Chr2	COG4991	Uncharacterized conserved protein YraI	S	Function unknown ;
GXFL1.4_GM001579	Chr2	COG0306	Phosphate/sulfate permease	P	Inorganic ion transport and metabolism ;
GXFL1.4_GM001580	Chr2	COG1392	Uncharacterized conserved protein YkaA, distantly related to PhoU, UPF0111/DUF47 family	S	Function unknown ;
GXFL1.4_GM001581	Chr2	COG3025	Inorganic triphosphatase YgiF, contains CYTH and CHAD domains	P	Inorganic ion transport and metabolism ;
GXFL1.4_GM001583	Chr2	COG0840	Methyl-accepting chemotaxis protein	NT	Cell motility ; Signal transduction mechanisms ;
GXFL1.4_GM001584	Chr2	COG1391	Glutamine synthetase adenylyltransferase	O	Posttranslational modification, protein turnover, chaperones ;
GXFL1.4_GM001585	Chr2	COG2870	ADP-heptose synthase, bifunctional sugar kinase/adenylyltransferase	M	Cell wall/membrane/envelope biogenesis ;
GXFL1.4_GM001586	Chr2	COG1538	Outer membrane protein TolC	M	Cell wall/membrane/envelope biogenesis ;
GXFL1.4_GM001587	Chr2	COG0494	8-oxo-dGTP pyrophosphatase MutT and related house-cleaning NTP pyrophosphohydrolases, NUDIX family	V	Defense mechanisms ;
GXFL1.4_GM001588	Chr2	COG3151	Uncharacterized protein YqiB, DUF1249 family	S	Function unknown ;
GXFL1.4_GM001589	Chr2	COG1409	3',5'-cyclic AMP phosphodiesterase CpdA	T	Signal transduction mechanisms ;
GXFL1.4_GM001590	Chr2	COG3150	Predicted esterase YcpF, UPF0227 family	R	General function prediction only ;
GXFL1.4_GM001591	Chr2	COG0187	DNA gyrase/topoisomerase IV, subunit B	L	Replication, recombination and repair ;
GXFL1.4_GM001592	Chr2	COG0188	DNA gyrase/topoisomerase IV, subunit A	L	Replication, recombination and repair ;
GXFL1.4_GM001593	Chr2	COG3024	Endogenous inhibitor of DNA gyrase, YacG/DUF329 family	L	Replication, recombination and repair ;
GXFL1.4_GM001594	Chr2	COG4582	Cell division protein ZapD, interacts with FtsZ	D	Cell cycle control, cell division, chromosome partitioning ;
GXFL1.4_GM001595	Chr2	COG0237	Dephospho-CoA kinase	H	Coenzyme transport and metabolism ;
GXFL1.4_GM001596	Chr2	COG1989	Prepilin signal peptidase PulO (type II secretory pathway) or related peptidase	NU	Cell motility ; Intracellular trafficking, secretion, and vesicular transport ;
GXFL1.4_GM001597	Chr2	COG1459	Type II secretory pathway, component PulF	NUW	Cell motility ; Intracellular trafficking, secretion, and vesicular transport ; Extracellular structures ;
GXFL1.4_GM001598	Chr2	COG2804	Type II secretory pathway ATPase GspE/PulE or T4P pilus assembly pathway ATPase PilB	NUW	Cell motility ; Intracellular trafficking, secretion, and vesicular transport ; Extracellular structures ;
GXFL1.4_GM001599	Chr2	COG4969	Tfp pilus assembly protein, major pilin PilA	NW	Cell motility ; Extracellular structures ;
GXFL1.4_GM001600	Chr2	COG0157	Nicotinate-nucleotide pyrophosphorylase	H	Coenzyme transport and metabolism ;
GXFL1.4_GM001601	Chr2	COG3023	N-acetyl-anhydromuramyl-L-alanine amidase AmpD	M	Cell wall/membrane/envelope biogenesis ;
GXFL1.4_GM001602	Chr2	COG0716	Flavodoxin	C	Energy production and conversion ;
GXFL1.4_GM001603	Chr2	COG4974	Site-specific recombinase XerD	L	Replication, recombination and repair ;
GXFL1.4_GM001604	Chr2	COG1651	Protein-disulfide isomerase	O	Posttranslational modification, protein turnover, chaperones ;
GXFL1.4_GM001605	Chr2	COG0608	Single-stranded DNA-specific exonuclease, DHH superfamily, may be involved in archaeal DNA replication intiation	L	Replication, recombination and repair ;
GXFL1.4_GM001606	Chr2	COG0737	2',3'-cyclic-nucleotide 2'-phosphodiesterase/5'- or 3'-nucleotidase, 5'-nucleotidase family	FV	Nucleotide transport and metabolism ; Defense mechanisms ;
GXFL1.4_GM001607	Chr2	COG2186	DNA-binding transcriptional regulator, FadR family	K	Transcription ;
GXFL1.4_GM001608	Chr2	COG2609	Pyruvate dehydrogenase complex, dehydrogenase (E1) component	C	Energy production and conversion ;
GXFL1.4_GM001609	Chr2	COG0508	Pyruvate/2-oxoglutarate dehydrogenase complex, dihydrolipoamide acyltransferase (E2) component	C	Energy production and conversion ;
GXFL1.4_GM001610	Chr2	COG1249	Pyruvate/2-oxoglutarate dehydrogenase complex, dihydrolipoamide dehydrogenase (E3) component or related enzyme	C	Energy production and conversion ;
GXFL1.4_GM001611	Chr2	COG0275	16S rRNA C1402 N4-methylase RsmH	J	Translation, ribosomal structure and biogenesis ;
GXFL1.4_GM001612	Chr2	COG3116	Cell division protein FtsL, interacts with FtsB, FtsL and FtsQ	D	Cell cycle control, cell division, chromosome partitioning ;
GXFL1.4_GM001613	Chr2	COG0768	Cell division protein FtsI/penicillin-binding protein 2	DM	Cell cycle control, cell division, chromosome partitioning ; Cell wall/membrane/envelope biogenesis ;
GXFL1.4_GM001614	Chr2	COG0769	UDP-N-acetylmuramyl tripeptide synthase	M	Cell wall/membrane/envelope biogenesis ;
GXFL1.4_GM001615	Chr2	COG0770	UDP-N-acetylmuramyl pentapeptide synthase	M	Cell wall/membrane/envelope biogenesis ;
GXFL1.4_GM001616	Chr2	COG0472	UDP-N-acetylmuramyl pentapeptide phosphotransferase/UDP-N-acetylglucosamine-1-phosphate transferase	M	Cell wall/membrane/envelope biogenesis ;
GXFL1.4_GM001617	Chr2	COG0771	UDP-N-acetylmuramoylalanine-D-glutamate ligase	M	Cell wall/membrane/envelope biogenesis ;
GXFL1.4_GM001618	Chr2	COG0772	Bacterial cell division protein FtsW, lipid II flippase	D	Cell cycle control, cell division, chromosome partitioning ;
GXFL1.4_GM001619	Chr2	COG0707	UDP-N-acetylglucosamine:LPS N-acetylglucosamine transferase	M	Cell wall/membrane/envelope biogenesis ;
GXFL1.4_GM001620	Chr2	COG0773	UDP-N-acetylmuramate-alanine ligase	M	Cell wall/membrane/envelope biogenesis ;
GXFL1.4_GM001621	Chr2	COG1589	Cell division septal protein FtsQ	D	Cell cycle control, cell division, chromosome partitioning ;
GXFL1.4_GM001622	Chr2	COG0849	Cell division ATPase FtsA	D	Cell cycle control, cell division, chromosome partitioning ;
GXFL1.4_GM001623	Chr2	COG0206	Cell division GTPase FtsZ	D	Cell cycle control, cell division, chromosome partitioning ;
GXFL1.4_GM001624	Chr2	COG0774	UDP-3-O-acyl-N-acetylglucosamine deacetylase	M	Cell wall/membrane/envelope biogenesis ;
GXFL1.4_GM001625	Chr2	COG4701	Uncharacterized protein	S	Function unknown ;
GXFL1.4_GM001626	Chr2	COG0653	Preprotein translocase subunit SecA (ATPase, RNA helicase)	U	Intracellular trafficking, secretion, and vesicular transport ;
GXFL1.4_GM001628	Chr2	COG0494	8-oxo-dGTP pyrophosphatase MutT and related house-cleaning NTP pyrophosphohydrolases, NUDIX family	V	Defense mechanisms ;
GXFL1.4_GM001629	Chr2	COG0289	Dihydrodipicolinate reductase	E	Amino acid transport and metabolism ;
GXFL1.4_GM001631	Chr2	COG0505	Carbamoylphosphate synthase small subunit	EF	Amino acid transport and metabolism ; Nucleotide transport and metabolism ;
GXFL1.4_GM001632	Chr2	COG0458	Carbamoylphosphate synthase large subunit	EF	Amino acid transport and metabolism ; Nucleotide transport and metabolism ;
GXFL1.4_GM001635	Chr2	COG0730	Uncharacterized membrane protein YfcA	S	Function unknown ;
GXFL1.4_GM001636	Chr2	COG0583	DNA-binding transcriptional regulator, LysR family	K	Transcription ;
GXFL1.4_GM001637	Chr2	COG2860	Uncharacterized membrane protein YeiH	S	Function unknown ;
GXFL1.4_GM001638	Chr2	COG0614	ABC-type Fe3+-hydroxamate transport system, periplasmic component	P	Inorganic ion transport and metabolism ;
GXFL1.4_GM001639	Chr2	COG1270	Cobalamin biosynthesis protein CobD/CbiB	H	Coenzyme transport and metabolism ;
GXFL1.4_GM001640	Chr2	COG0775	Nucleoside phosphorylase	F	Nucleotide transport and metabolism ;
GXFL1.4_GM001641	Chr2	COG4446	Uncharacterized conserved protein, DUF1499 family	S	Function unknown ;
GXFL1.4_GM001642	Chr2	COG0493	NADPH-dependent glutamate synthase beta chain or related oxidoreductase	ER	Amino acid transport and metabolism ; General function prediction only ;
GXFL1.4_GM001643	Chr2	COG0070	Glutamate synthase domain 3	E	Amino acid transport and metabolism ;
GXFL1.4_GM001644	Chr2	COG0493	NADPH-dependent glutamate synthase beta chain or related oxidoreductase	ER	Amino acid transport and metabolism ; General function prediction only ;
GXFL1.4_GM001645	Chr2	COG0070	Glutamate synthase domain 3	E	Amino acid transport and metabolism ;
GXFL1.4_GM001646	Chr2	COG1242	Radical SAM superfamily enzyme	R	General function prediction only ;
GXFL1.4_GM001647	Chr2	COG3829	Transcriptional regulator containing PAS, AAA-type ATPase, and DNA-binding Fis domains	KT	Transcription ; Signal transduction mechanisms ;
GXFL1.4_GM001648	Chr2	COG2205	K+-sensing histidine kinase KdpD	T	Signal transduction mechanisms ;
GXFL1.4_GM001649	Chr2	COG0745	DNA-binding response regulator, OmpR family, contains REC and winged-helix (wHTH) domain	TK	Signal transduction mechanisms ; Transcription ;
GXFL1.4_GM001651	Chr2	COG0684	Regulator of RNase E activity RraA	J	Translation, ribosomal structure and biogenesis ;
GXFL1.4_GM001653	Chr2	COG0527	Aspartokinase	E	Amino acid transport and metabolism ;
GXFL1.4_GM001654	Chr2	COG0083	Homoserine kinase	E	Amino acid transport and metabolism ;
GXFL1.4_GM001655	Chr2	COG0498	Threonine synthase	E	Amino acid transport and metabolism ;
GXFL1.4_GM001656	Chr2	COG3445	Autonomous glycyl radical cofactor GrcA	H	Coenzyme transport and metabolism ;
GXFL1.4_GM001657	Chr2	COG0648	Endonuclease IV	L	Replication, recombination and repair ;
GXFL1.4_GM001658	Chr2	COG0692	Uracil DNA glycosylase	L	Replication, recombination and repair ;
GXFL1.4_GM001659	Chr2	COG3945	Hemerythrin-like domain	R	General function prediction only ;
GXFL1.4_GM001661	Chr2	COG1115	Na+/alanine symporter	E	Amino acid transport and metabolism ;
GXFL1.4_GM001662	Chr2	COG3022	Cytoplasmic iron level regulating protein YaaA, DUF328/UPF0246 family	P	Inorganic ion transport and metabolism ;
GXFL1.4_GM001663	Chr2	COG0084	Tat protein secretion system quality control protein TatD (DNase activity)	N	Cell motility ;
GXFL1.4_GM001664	Chr2	COG1972	Nucleoside permease NupC	F	Nucleotide transport and metabolism ;
GXFL1.4_GM001665	Chr2	COG0274	Deoxyribose-phosphate aldolase	F	Nucleotide transport and metabolism ;
GXFL1.4_GM001666	Chr2	COG0213	Thymidine phosphorylase	F	Nucleotide transport and metabolism ;
GXFL1.4_GM001667	Chr2	COG1015	Phosphopentomutase	G	Carbohydrate transport and metabolism ;
GXFL1.4_GM001668	Chr2	COG0813	Purine-nucleoside phosphorylase	F	Nucleotide transport and metabolism ;
GXFL1.4_GM001669	Chr2	COG3726	Uncharacterized membrane protein affecting hemolysin expression	S	Function unknown ;
GXFL1.4_GM001670	Chr2	COG0560	Phosphoserine phosphatase	E	Amino acid transport and metabolism ;
GXFL1.4_GM001672	Chr2	COG1066	Predicted ATP-dependent serine protease	O	Posttranslational modification, protein turnover, chaperones ;
GXFL1.4_GM001673	Chr2	COG0480	Translation elongation factor EF-G, a GTPase	J	Translation, ribosomal structure and biogenesis ;
GXFL1.4_GM001674	Chr2	COG1022	Long-chain acyl-CoA synthetase (AMP-forming)	I	Lipid transport and metabolism ;
GXFL1.4_GM001675	Chr2	COG2206	HD-GYP domain, c-di-GMP phosphodiesterase class II (or its inactivated variant)	T	Signal transduction mechanisms ;
GXFL1.4_GM001676	Chr2	COG2059	Chromate transport protein ChrA	P	Inorganic ion transport and metabolism ;
GXFL1.4_GM001677	Chr2	COG3250	Beta-galactosidase/beta-glucuronidase	G	Carbohydrate transport and metabolism ;
GXFL1.4_GM001678	Chr2	COG1609	DNA-binding transcriptional regulator, LacI/PurR family	K	Transcription ;
GXFL1.4_GM001679	Chr2	COG0073	tRNA-binding EMAP/Myf domain	J	Translation, ribosomal structure and biogenesis ;
GXFL1.4_GM001681	Chr2	COG0598	Mg2+ and Co2+ transporter CorA	P	Inorganic ion transport and metabolism ;
GXFL1.4_GM001682	Chr2	COG0189	Glutathione synthase/RimK-type ligase, ATP-grasp superfamily	HJ	Coenzyme transport and metabolism ; Translation, ribosomal structure and biogenesis ;
GXFL1.4_GM001683	Chr2	COG0456	Ribosomal protein S18 acetylase RimI and related acetyltransferases	J	Translation, ribosomal structure and biogenesis ;
GXFL1.4_GM001684	Chr2	COG3213	Uncharacterized protein involved in response to NO	V	Defense mechanisms ;
GXFL1.4_GM001685	Chr2	COG2171	Tetrahydrodipicolinate N-succinyltransferase	E	Amino acid transport and metabolism ;
GXFL1.4_GM001686	Chr2	COG3141	dsDNA-binding SOS-regulon protein, induction by DNA damage requires cAMP	L	Replication, recombination and repair ;
GXFL1.4_GM001687	Chr2	COG0583	DNA-binding transcriptional regulator, LysR family	K	Transcription ;
GXFL1.4_GM001688	Chr2	COG1275	Tellurite resistance protein TehA and related permeases	V	Defense mechanisms ;
GXFL1.4_GM001689	Chr2	COG1330	Exonuclease V gamma subunit	L	Replication, recombination and repair ;
GXFL1.4_GM001690	Chr2	COG1074	ATP-dependent exoDNAse (exonuclease V) beta subunit (contains helicase and exonuclease domains)	L	Replication, recombination and repair ;
GXFL1.4_GM001691	Chr2	COG0507	ATP-dependent exoDNAse (exonuclease V), alpha subunit, helicase superfamily I	L	Replication, recombination and repair ;
GXFL1.4_GM001693	Chr2	COG1246	N-acetylglutamate synthase or related acetyltransferase, GNAT family	E	Amino acid transport and metabolism ;
GXFL1.4_GM001695	Chr2	COG2821	Membrane-bound lytic murein transglycosylase	M	Cell wall/membrane/envelope biogenesis ;
GXFL1.4_GM001696	Chr2	COG1179	tRNA A37 threonylcarbamoyladenosine dehydratase	J	Translation, ribosomal structure and biogenesis ;
GXFL1.4_GM001697	Chr2	COG2166	Sulfur transfer protein SufE, Fe-S center assembly	O	Posttranslational modification, protein turnover, chaperones ;
GXFL1.4_GM001698	Chr2	COG0520	Selenocysteine lyase/Cysteine desulfurase	E	Amino acid transport and metabolism ;
GXFL1.4_GM001699	Chr2	COG0693	Putative intracellular protease/amidase	R	General function prediction only ;
GXFL1.4_GM001700	Chr2	COG1893	Ketopantoate reductase	H	Coenzyme transport and metabolism ;
GXFL1.4_GM001701	Chr2	COG3248	Nucleoside-specific outer membrane channel protein Tsx	M	Cell wall/membrane/envelope biogenesis ;
GXFL1.4_GM001703	Chr2	COG2802	Uncharacterized protein, similar to the N-terminal domain of Lon protease	S	Function unknown ;
GXFL1.4_GM001704	Chr2	COG1595	DNA-directed RNA polymerase specialized sigma subunit, sigma24 family	K	Transcription ;
GXFL1.4_GM001705	Chr2	COG3806	Anti-sigma factor ChrR, cupin superfamily	T	Signal transduction mechanisms ;
GXFL1.4_GM001706	Chr2	COG2211	Na+/melibiose symporter or related transporter	G	Carbohydrate transport and metabolism ;
GXFL1.4_GM001707	Chr2	COG0652	Peptidyl-prolyl cis-trans isomerase (rotamase) - cyclophilin family	O	Posttranslational modification, protein turnover, chaperones ;
GXFL1.4_GM001708	Chr2	COG3056	Uncharacterized lipoprotein YajG	S	Function unknown ;
GXFL1.4_GM001709	Chr2	COG2813	16S rRNA G1207 methylase RsmC	J	Translation, ribosomal structure and biogenesis ;
GXFL1.4_GM001710	Chr2	COG0271	Stress-induced morphogen (activity unknown)	T	Signal transduction mechanisms ;
GXFL1.4_GM001711	Chr2	COG1726	Na+-transporting NADH:ubiquinone oxidoreductase, subunit NqrA	C	Energy production and conversion ;
GXFL1.4_GM001712	Chr2	COG1805	Na+-transporting NADH:ubiquinone oxidoreductase, subunit NqrB	C	Energy production and conversion ;
GXFL1.4_GM001713	Chr2	COG2869	Na+-transporting NADH:ubiquinone oxidoreductase, subunit NqrC	C	Energy production and conversion ;
GXFL1.4_GM001714	Chr2	COG1347	Na+-transporting NADH:ubiquinone oxidoreductase, subunit NqrD	C	Energy production and conversion ;
GXFL1.4_GM001715	Chr2	COG2209	Na+-transporting NADH:ubiquinone oxidoreductase, subunit NqrE	C	Energy production and conversion ;
GXFL1.4_GM001716	Chr2	COG2871	Na+-transporting NADH:ubiquinone oxidoreductase, subunit NqrF	C	Energy production and conversion ;
GXFL1.4_GM001717	Chr2	COG1477	Thiamine biosynthesis lipoprotein ApbE	H	Coenzyme transport and metabolism ;
GXFL1.4_GM001718	Chr2	COG2991	Uncharacterized protein	S	Function unknown ;
GXFL1.4_GM001719	Chr2	COG0389	Nucleotidyltransferase/DNA polymerase involved in DNA repair	L	Replication, recombination and repair ;
GXFL1.4_GM001721	Chr2	COG3322	Extracellular (periplasmic) sensor domain CHASE (specificity unknown)	T	Signal transduction mechanisms ;
GXFL1.4_GM001722	Chr2	COG0733	Na+-dependent transporter, SNF family	R	General function prediction only ;
GXFL1.4_GM001723	Chr2	COG3608	Predicted deacylase	R	General function prediction only ;
GXFL1.4_GM001725	Chr2	COG0189	Glutathione synthase/RimK-type ligase, ATP-grasp superfamily	HJ	Coenzyme transport and metabolism ; Translation, ribosomal structure and biogenesis ;
GXFL1.4_GM001726	Chr2	COG4067	Uncharacterized conserved protein	S	Function unknown ;
GXFL1.4_GM001727	Chr2	COG2195	Di- or tripeptidase	E	Amino acid transport and metabolism ;
GXFL1.4_GM001728	Chr2	COG2252	Xanthine/uracil/vitamin C permease, AzgA family	F	Nucleotide transport and metabolism ;
GXFL1.4_GM001729	Chr2	COG2236	Hypoxanthine phosphoribosyltransferase	H	Coenzyme transport and metabolism ;
GXFL1.4_GM001730	Chr2	COG1073	Fermentation-respiration switch protein FrsA, has esterase activity, DUF1100 family	T	Signal transduction mechanisms ;
GXFL1.4_GM001732	Chr2	COG0263	Glutamate 5-kinase	E	Amino acid transport and metabolism ;
GXFL1.4_GM001733	Chr2	COG0014	Gamma-glutamyl phosphate reductase	E	Amino acid transport and metabolism ;
GXFL1.4_GM001734	Chr2	COG1327	Transcriptional regulator NrdR, contains Zn-ribbon and ATP-cone domains	K	Transcription ;
GXFL1.4_GM001735	Chr2	COG1985	Pyrimidine reductase, riboflavin biosynthesis	H	Coenzyme transport and metabolism ;
GXFL1.4_GM001736	Chr2	COG0307	Riboflavin synthase alpha chain	H	Coenzyme transport and metabolism ;
GXFL1.4_GM001737	Chr2	COG0807	GTP cyclohydrolase II	H	Coenzyme transport and metabolism ;
GXFL1.4_GM001738	Chr2	COG0054	6,7-dimethyl-8-ribityllumazine synthase (Riboflavin synthase beta chain)	H	Coenzyme transport and metabolism ;
GXFL1.4_GM001739	Chr2	COG0781	Transcription termination factor NusB	K	Transcription ;
GXFL1.4_GM001740	Chr2	COG0611	Thiamine monophosphate kinase	H	Coenzyme transport and metabolism ;
GXFL1.4_GM001741	Chr2	COG1267	Phosphatidylglycerophosphatase A	I	Lipid transport and metabolism ;
GXFL1.4_GM001743	Chr2	COG2844	UTP:GlnB (protein PII) uridylyltransferase	OT	Posttranslational modification, protein turnover, chaperones ; Signal transduction mechanisms ;
GXFL1.4_GM001744	Chr2	COG0024	Methionine aminopeptidase	J	Translation, ribosomal structure and biogenesis ;
GXFL1.4_GM001745	Chr2	COG0052	Ribosomal protein S2	J	Translation, ribosomal structure and biogenesis ;
GXFL1.4_GM001746	Chr2	COG0264	Translation elongation factor EF-Ts	J	Translation, ribosomal structure and biogenesis ;
GXFL1.4_GM001747	Chr2	COG0528	Uridylate kinase	F	Nucleotide transport and metabolism ;
GXFL1.4_GM001748	Chr2	COG0233	Ribosome recycling factor	J	Translation, ribosomal structure and biogenesis ;
GXFL1.4_GM001749	Chr2	COG0020	Undecaprenyl pyrophosphate synthase	I	Lipid transport and metabolism ;
GXFL1.4_GM001750	Chr2	COG0575	CDP-diglyceride synthetase	I	Lipid transport and metabolism ;
GXFL1.4_GM001751	Chr2	COG0743	1-deoxy-D-xylulose 5-phosphate reductoisomerase	I	Lipid transport and metabolism ;
GXFL1.4_GM001752	Chr2	COG0750	Membrane-associated protease RseP, regulator of RpoE activity	OK	Posttranslational modification, protein turnover, chaperones ; Transcription ;
GXFL1.4_GM001753	Chr2	COG4775	Outer membrane protein assembly factor BamA	M	Cell wall/membrane/envelope biogenesis ;
GXFL1.4_GM001754	Chr2	COG2825	Periplasmic chaperone for outer membrane proteins, Skp family	MO	Cell wall/membrane/envelope biogenesis ; Posttranslational modification, protein turnover, chaperones ;
GXFL1.4_GM001755	Chr2	COG1044	UDP-3-O-[3-hydroxymyristoyl] glucosamine N-acyltransferase	M	Cell wall/membrane/envelope biogenesis ;
GXFL1.4_GM001756	Chr2	COG0764	3-hydroxymyristoyl/3-hydroxydecanoyl-(acyl carrier protein) dehydratase	I	Lipid transport and metabolism ;
GXFL1.4_GM001757	Chr2	COG1043	Acyl-[acyl carrier protein]--UDP-N-acetylglucosamine O-acyltransferase	M	Cell wall/membrane/envelope biogenesis ;
GXFL1.4_GM001759	Chr2	COG0763	Lipid A disaccharide synthetase	M	Cell wall/membrane/envelope biogenesis ;
GXFL1.4_GM001760	Chr2	COG0164	Ribonuclease HII	L	Replication, recombination and repair ;
GXFL1.4_GM001761	Chr2	COG0587	DNA polymerase III, alpha subunit	L	Replication, recombination and repair ;
GXFL1.4_GM001762	Chr2	COG0825	Acetyl-CoA carboxylase alpha subunit	I	Lipid transport and metabolism ;
GXFL1.4_GM001763	Chr2	COG0037	tRNA(Ile)-lysidine synthase TilS/MesJ	J	Translation, ribosomal structure and biogenesis ;
GXFL1.4_GM001764	Chr2	COG2863	Cytochrome c553	C	Energy production and conversion ;
GXFL1.4_GM001765	Chr2	COG3479	Phenolic acid decarboxylase	Q	Secondary metabolites biosynthesis, transport and catabolism ;
GXFL1.4_GM001766	Chr2	COG0347	Nitrogen regulatory protein PII	TE	Signal transduction mechanisms ; Amino acid transport and metabolism ;
GXFL1.4_GM001767	Chr2	COG3021	Uncharacterized conserved protein YafD, endonuclease/exonuclease/phosphatase (EEP) superfamily	R	General function prediction only ;
GXFL1.4_GM001768	Chr2	COG1388	LysM repeat	M	Cell wall/membrane/envelope biogenesis ;
GXFL1.4_GM001769	Chr2	COG0491	Glyoxylase or a related metal-dependent hydrolase, beta-lactamase superfamily II	R	General function prediction only ;
GXFL1.4_GM001770	Chr2	COG2226	Ubiquinone/menaquinone biosynthesis C-methylase UbiE	H	Coenzyme transport and metabolism ;
GXFL1.4_GM001771	Chr2	COG0328	Ribonuclease HI	L	Replication, recombination and repair ;
GXFL1.4_GM001772	Chr2	COG0847	DNA polymerase III, epsilon subunit or related 3'-5' exonuclease	L	Replication, recombination and repair ;
GXFL1.4_GM001774	Chr2	COG1960	Acyl-CoA dehydrogenase related to the alkylation response protein AidB	I	Lipid transport and metabolism ;
GXFL1.4_GM001775	Chr2	COG0279	Phosphoheptose isomerase	G	Carbohydrate transport and metabolism ;
GXFL1.4_GM001776	Chr2	COG0121	Predicted glutamine amidotransferase	R	General function prediction only ;
GXFL1.4_GM001777	Chr2	COG0299	Folate-dependent phosphoribosylglycinamide formyltransferase PurN	F	Nucleotide transport and metabolism ;
GXFL1.4_GM001778	Chr2	COG0150	Phosphoribosylaminoimidazole (AIR) synthetase	F	Nucleotide transport and metabolism ;
GXFL1.4_GM001779	Chr2	COG0035	Uracil phosphoribosyltransferase	F	Nucleotide transport and metabolism ;
GXFL1.4_GM001780	Chr2	COG3706	Two-component response regulator, PleD family, consists of two REC domains and a diguanylate cyclase (GGDEF) domain	TK	Signal transduction mechanisms ; Transcription ;
GXFL1.4_GM001781	Chr2	COG1187	16S rRNA U516 pseudouridylate synthase RsuA and related 23S rRNA U2605, pseudouridylate synthases	J	Translation, ribosomal structure and biogenesis ;
GXFL1.4_GM001782	Chr2	COG2840	DNA-nicking endonuclease, Smr domain	L	Replication, recombination and repair ;
GXFL1.4_GM001784	Chr2	COG3735	Uncharacterized conserved protein YbaP, TraB family	S	Function unknown ;
GXFL1.4_GM001785	Chr2	COG3525	N-acetyl-beta-hexosaminidase	G	Carbohydrate transport and metabolism ;
GXFL1.4_GM001786	Chr2	COG3019	Uncharacterized conserved protein	S	Function unknown ;
GXFL1.4_GM001787	Chr2	COG2608	Copper chaperone CopZ	P	Inorganic ion transport and metabolism ;
GXFL1.4_GM001788	Chr2	COG0008	Glutamyl- or glutaminyl-tRNA synthetase	J	Translation, ribosomal structure and biogenesis ;
GXFL1.4_GM001789	Chr2	COG3637	Opacity protein and related surface antigens	M	Cell wall/membrane/envelope biogenesis ;
GXFL1.4_GM001791	Chr2	COG4774	Outer membrane receptor for monomeric catechols	P	Inorganic ion transport and metabolism ;
GXFL1.4_GM001792	Chr2	COG2375	NADPH-dependent ferric siderophore reductase, contains FAD-binding and SIP domains	P	Inorganic ion transport and metabolism ;
GXFL1.4_GM001793	Chr2	COG1020	Non-ribosomal peptide synthetase component F	Q	Secondary metabolites biosynthesis, transport and catabolism ;
GXFL1.4_GM001795	Chr2	COG5616	TolB amino-terminal domain (function unknown)	R	General function prediction only ;
GXFL1.4_GM001796	Chr2	COG3018	Uncharacterized protein	S	Function unknown ;
GXFL1.4_GM001798	Chr2	COG2747	Negative regulator of flagellin synthesis (anti-sigma28 factor)	KN	Transcription ; Cell motility ;
GXFL1.4_GM001799	Chr2	COG1261	Flagella basal body P-ring formation protein FlgA	N	Cell motility ;
GXFL1.4_GM001800	Chr2	COG0835	Chemotaxis signal transduction protein	NT	Cell motility ; Signal transduction mechanisms ;
GXFL1.4_GM001802	Chr2	COG1352	Methylase of chemotaxis methyl-accepting proteins	NT	Cell motility ; Signal transduction mechanisms ;
GXFL1.4_GM001803	Chr2	COG1815	Flagellar basal body rod protein FlgB	N	Cell motility ;
GXFL1.4_GM001804	Chr2	COG1558	Flagellar basal body rod protein FlgC	N	Cell motility ;
GXFL1.4_GM001805	Chr2	COG1843	Flagellar hook assembly protein FlgD	N	Cell motility ;
GXFL1.4_GM001806	Chr2	COG1749	Flagellar hook protein FlgE	N	Cell motility ;
GXFL1.4_GM001807	Chr2	COG4787	Flagellar basal body rod protein FlgF	N	Cell motility ;
GXFL1.4_GM001808	Chr2	COG4786	Flagellar basal body rod protein FlgG	N	Cell motility ;
GXFL1.4_GM001809	Chr2	COG2063	Flagellar basal body L-ring protein FlgH	N	Cell motility ;
GXFL1.4_GM001810	Chr2	COG1706	Flagellar basal body P-ring protein FlgI	N	Cell motility ;
GXFL1.4_GM001811	Chr2	COG3951	Rod binding protein domain	N	Cell motility ;
GXFL1.4_GM001812	Chr2	COG1256	Flagellar hook-associated protein FlgK	N	Cell motility ;
GXFL1.4_GM001813	Chr2	COG1344	Flagellin and related hook-associated protein FlgL	N	Cell motility ;
GXFL1.4_GM001814	Chr2	COG1344	Flagellin and related hook-associated protein FlgL	N	Cell motility ;
GXFL1.4_GM001815	Chr2	COG1344	Flagellin and related hook-associated protein FlgL	N	Cell motility ;
GXFL1.4_GM001816	Chr2	COG1943	REP element-mobilizing transposase RayT	X	Mobilome: prophages, transposons;
GXFL1.4_GM001819	Chr2	COG0012	Ribosome-binding ATPase YchF, GTP1/OBG family	J	Translation, ribosomal structure and biogenesis ;
GXFL1.4_GM001820	Chr2	COG0193	Peptidyl-tRNA hydrolase	J	Translation, ribosomal structure and biogenesis ;
GXFL1.4_GM001821	Chr2	COG0462	Phosphoribosylpyrophosphate synthetase	FE	Nucleotide transport and metabolism ; Amino acid transport and metabolism ;
GXFL1.4_GM001822	Chr2	COG1947	4-diphosphocytidyl-2C-methyl-D-erythritol kinase	I	Lipid transport and metabolism ;
GXFL1.4_GM001823	Chr2	COG3017	Outer membrane lipoprotein LolB, involved in outer membrane biogenesis	M	Cell wall/membrane/envelope biogenesis ;
GXFL1.4_GM001824	Chr2	COG0373	Glutamyl-tRNA reductase	H	Coenzyme transport and metabolism ;
GXFL1.4_GM001825	Chr2	COG0216	Protein chain release factor A	J	Translation, ribosomal structure and biogenesis ;
GXFL1.4_GM001826	Chr2	COG2890	Methylase of polypeptide chain release factors	J	Translation, ribosomal structure and biogenesis ;
GXFL1.4_GM001827	Chr2	COG3094	Uncharacterized membrane protein SirB2	S	Function unknown ;
GXFL1.4_GM001828	Chr2	COG2912	Regulator of sirC expression, contains transglutaminase-like and TPR domains	T	Signal transduction mechanisms ;
GXFL1.4_GM001829	Chr2	COG2877	3-deoxy-D-manno-octulosonic acid (KDO) 8-phosphate synthase	M	Cell wall/membrane/envelope biogenesis ;
GXFL1.4_GM001830	Chr2	COG0737	2',3'-cyclic-nucleotide 2'-phosphodiesterase/5'- or 3'-nucleotidase, 5'-nucleotidase family	FV	Nucleotide transport and metabolism ; Defense mechanisms ;
GXFL1.4_GM001831	Chr2	COG2606	Cys-tRNA(Pro) deacylase, prolyl-tRNA editing enzyme YbaK/EbsC	J	Translation, ribosomal structure and biogenesis ;
GXFL1.4_GM001832	Chr2	COG2233	Xanthine/uracil permease	F	Nucleotide transport and metabolism ;
GXFL1.4_GM001833	Chr2	COG3249	Uncharacterized protein	S	Function unknown ;
GXFL1.4_GM001834	Chr2	COG1943	REP element-mobilizing transposase RayT	X	Mobilome: prophages, transposons;
GXFL1.4_GM001835	Chr2	COG3308	Uncharacterized membrane protein	S	Function unknown ;
GXFL1.4_GM001836	Chr2	COG0655	Multimeric flavodoxin WrbA	C	Energy production and conversion ;
GXFL1.4_GM001837	Chr2	COG1393	Arsenate reductase and related proteins, glutaredoxin family	P	Inorganic ion transport and metabolism ;
GXFL1.4_GM001838	Chr2	COG4783	Putative Zn-dependent protease, contains TPR repeats	R	General function prediction only ;
GXFL1.4_GM001839	Chr2	COG0425	TusA-related sulfurtransferase	O	Posttranslational modification, protein turnover, chaperones ;
GXFL1.4_GM001840	Chr2	COG0628	Predicted PurR-regulated permease PerM	R	General function prediction only ;
GXFL1.4_GM001841	Chr2	COG0840	Methyl-accepting chemotaxis protein	NT	Cell motility ; Signal transduction mechanisms ;
GXFL1.4_GM001842	Chr2	COG1225	Peroxiredoxin	O	Posttranslational modification, protein turnover, chaperones ;
GXFL1.4_GM001843	Chr2	COG2716	Glycine cleavage system regulatory protein	E	Amino acid transport and metabolism ;
GXFL1.4_GM001844	Chr2	COG0329	Dihydrodipicolinate synthase/N-acetylneuraminate lyase	EM	Amino acid transport and metabolism ; Cell wall/membrane/envelope biogenesis ;
GXFL1.4_GM001845	Chr2	COG3317	Uncharacterized lipoprotein	S	Function unknown ;
GXFL1.4_GM001847	Chr2	COG1876	LD-carboxypeptidase LdcB, LAS superfamily	M	Cell wall/membrane/envelope biogenesis ;
GXFL1.4_GM001848	Chr2	COG0624	Acetylornithine deacetylase/Succinyl-diaminopimelate desuccinylase or related deacylase	E	Amino acid transport and metabolism ;
GXFL1.4_GM001849	Chr2	COG1393	Arsenate reductase and related proteins, glutaredoxin family	P	Inorganic ion transport and metabolism ;
GXFL1.4_GM001850	Chr2	COG4519	Uncharacterized protein	S	Function unknown ;
GXFL1.4_GM001853	Chr2	COG2837	Periplasmic deferrochelatase/peroxidase EfeB	P	Inorganic ion transport and metabolism ;
GXFL1.4_GM001854	Chr2	COG1344	Flagellin and related hook-associated protein FlgL	N	Cell motility ;
GXFL1.4_GM001855	Chr2	COG1344	Flagellin and related hook-associated protein FlgL	N	Cell motility ;
GXFL1.4_GM001856	Chr2	COG1344	Flagellin and related hook-associated protein FlgL	N	Cell motility ;
GXFL1.4_GM001857	Chr2	COG1334	Uncharacterized conserved protein, FlaG/YvyC family	R	General function prediction only ;
GXFL1.4_GM001858	Chr2	COG1345	Flagellar capping protein FliD	N	Cell motility ;
GXFL1.4_GM001860	Chr2	COG1516	Flagellin-specific chaperone FliS	NU	Cell motility ; Intracellular trafficking, secretion, and vesicular transport ;
GXFL1.4_GM001861	Chr2	COG2204	DNA-binding transcriptional response regulator, NtrC family, contains REC, AAA-type ATPase, and a Fis-type DNA-binding domains	T	Signal transduction mechanisms ;
GXFL1.4_GM001862	Chr2	COG5000	Signal transduction histidine kinase involved in nitrogen fixation and metabolism regulation	T	Signal transduction mechanisms ;
GXFL1.4_GM001863	Chr2	COG2204	DNA-binding transcriptional response regulator, NtrC family, contains REC, AAA-type ATPase, and a Fis-type DNA-binding domains	T	Signal transduction mechanisms ;
GXFL1.4_GM001864	Chr2	COG1677	Flagellar hook-basal body complex protein FliE	N	Cell motility ;
GXFL1.4_GM001865	Chr2	COG1766	Flagellar biosynthesis/type III secretory pathway M-ring protein FliF/YscJ	NU	Cell motility ; Intracellular trafficking, secretion, and vesicular transport ;
GXFL1.4_GM001866	Chr2	COG1536	Flagellar motor switch protein FliG	N	Cell motility ;
GXFL1.4_GM001867	Chr2	COG1317	Flagellar biosynthesis/type III secretory pathway protein FliH	NU	Cell motility ; Intracellular trafficking, secretion, and vesicular transport ;
GXFL1.4_GM001868	Chr2	COG1157	Flagellar biosynthesis/type III secretory pathway ATPase	NU	Cell motility ; Intracellular trafficking, secretion, and vesicular transport ;
GXFL1.4_GM001869	Chr2	COG2882	Flagellar biosynthesis chaperone FliJ	N	Cell motility ;
GXFL1.4_GM001870	Chr2	COG3144	Flagellar hook-length control protein FliK	N	Cell motility ;
GXFL1.4_GM001871	Chr2	COG1580	Flagellar basal body-associated protein FliL	N	Cell motility ;
GXFL1.4_GM001872	Chr2	COG1868	Flagellar motor switch protein FliM	N	Cell motility ;
GXFL1.4_GM001873	Chr2	COG1886	Flagellar motor switch/type III secretory pathway protein FliN	NU	Cell motility ; Intracellular trafficking, secretion, and vesicular transport ;
GXFL1.4_GM001874	Chr2	COG3190	Flagellar biogenesis protein FliO	N	Cell motility ;
GXFL1.4_GM001875	Chr2	COG1338	Flagellar biosynthetic protein FliP	N	Cell motility ;
GXFL1.4_GM001876	Chr2	COG1987	Flagellar biosynthesis protein FliQ	N	Cell motility ;
GXFL1.4_GM001877	Chr2	COG1684	Flagellar biosynthesis protein FliR	N	Cell motility ;
GXFL1.4_GM001878	Chr2	COG1377	Flagellar biosynthesis protein FlhB	N	Cell motility ;
GXFL1.4_GM001879	Chr2	COG2840	DNA-nicking endonuclease, Smr domain	L	Replication, recombination and repair ;
GXFL1.4_GM001880	Chr2	COG2890	Methylase of polypeptide chain release factors	J	Translation, ribosomal structure and biogenesis ;
GXFL1.4_GM001881	Chr2	COG0082	Chorismate synthase	E	Amino acid transport and metabolism ;
GXFL1.4_GM001882	Chr2	COG2860	Uncharacterized membrane protein YeiH	S	Function unknown ;
GXFL1.4_GM001883	Chr2	COG3101	Elongation factor P hydroxylase (EF-P beta-lysylation pathway)	J	Translation, ribosomal structure and biogenesis ;
GXFL1.4_GM001885	Chr2	COG0431	NAD(P)H-dependent FMN reductase	C	Energy production and conversion ;
GXFL1.4_GM001886	Chr2	COG4121	tRNA U34 5-methylaminomethyl-2-thiouridine-forming methyltransferase MnmC	J	Translation, ribosomal structure and biogenesis ;
GXFL1.4_GM001887	Chr2	COG0304	3-oxoacyl-(acyl-carrier-protein) synthase	IQ	Lipid transport and metabolism ; Secondary metabolites biosynthesis, transport and catabolism ;
GXFL1.4_GM001888	Chr2	COG0111	Phosphoglycerate dehydrogenase or related dehydrogenase	HR	Coenzyme transport and metabolism ; General function prediction only ;
GXFL1.4_GM001889	Chr2	COG0136	Aspartate-semialdehyde dehydrogenase	E	Amino acid transport and metabolism ;
GXFL1.4_GM001890	Chr2	COG0735	Fe2+ or Zn2+ uptake regulation protein	P	Inorganic ion transport and metabolism ;
GXFL1.4_GM001891	Chr2	COG2050	Acyl-coenzyme A thioesterase PaaI, contains HGG motif	Q	Secondary metabolites biosynthesis, transport and catabolism ;
GXFL1.4_GM001892	Chr2	COG0583	DNA-binding transcriptional regulator, LysR family	K	Transcription ;
GXFL1.4_GM001893	Chr2	COG1380	Putative effector of murein hydrolase LrgA, UPF0299 family	R	General function prediction only ;
GXFL1.4_GM001894	Chr2	COG1346	Putative effector of murein hydrolase	M	Cell wall/membrane/envelope biogenesis ;
GXFL1.4_GM001895	Chr2	COG0716	Flavodoxin	C	Energy production and conversion ;
GXFL1.4_GM001897	Chr2	COG2267	Lysophospholipase, alpha-beta hydrolase superfamily	I	Lipid transport and metabolism ;
GXFL1.4_GM001898	Chr2	COG3057	Negative regulator of replication initiation	L	Replication, recombination and repair ;
GXFL1.4_GM001899	Chr2	COG0033	Phosphoglucomutase	G	Carbohydrate transport and metabolism ;
GXFL1.4_GM001900	Chr2	COG3782	Uncharacterized protein	S	Function unknown ;
GXFL1.4_GM001901	Chr2	COG0327	Putative GTP cyclohydrolase 1 type 2, NIF3 family	H	Coenzyme transport and metabolism ;
GXFL1.4_GM001902	Chr2	COG0372	Citrate synthase	C	Energy production and conversion ;
GXFL1.4_GM001903	Chr2	COG2009	Succinate dehydrogenase/fumarate reductase, cytochrome b subunit	C	Energy production and conversion ;
GXFL1.4_GM001904	Chr2	COG2142	Succinate dehydrogenase, hydrophobic anchor subunit	C	Energy production and conversion ;
GXFL1.4_GM001905	Chr2	COG1053	Succinate dehydrogenase/fumarate reductase, flavoprotein subunit	C	Energy production and conversion ;
GXFL1.4_GM001906	Chr2	COG0479	Succinate dehydrogenase/fumarate reductase, Fe-S protein subunit	C	Energy production and conversion ;
GXFL1.4_GM001907	Chr2	COG0567	2-oxoglutarate dehydrogenase complex, dehydrogenase (E1) component, and related enzymes	C	Energy production and conversion ;
GXFL1.4_GM001908	Chr2	COG0508	Pyruvate/2-oxoglutarate dehydrogenase complex, dihydrolipoamide acyltransferase (E2) component	C	Energy production and conversion ;
GXFL1.4_GM001909	Chr2	COG0045	Succinyl-CoA synthetase, beta subunit	C	Energy production and conversion ;
GXFL1.4_GM001910	Chr2	COG0074	Succinyl-CoA synthetase, alpha subunit	C	Energy production and conversion ;
GXFL1.4_GM001911	Chr2	COG1108	ABC-type Mn2+/Zn2+ transport system, permease component	P	Inorganic ion transport and metabolism ;
GXFL1.4_GM001912	Chr2	COG1121	ABC-type Mn2+/Zn2+ transport system, ATPase component	P	Inorganic ion transport and metabolism ;
GXFL1.4_GM001913	Chr2	COG4531	ABC-type Zn2+ transport system, periplasmic component/surface adhesin	P	Inorganic ion transport and metabolism ;
GXFL1.4_GM001914	Chr2	COG3292	Periplasmic ligand-binding sensor domain	T	Signal transduction mechanisms ;
GXFL1.4_GM001915	Chr2	COG1918	Fe2+ transport system protein FeoA	P	Inorganic ion transport and metabolism ;
GXFL1.4_GM001916	Chr2	COG0370	Fe2+ transport system protein B	P	Inorganic ion transport and metabolism ;
GXFL1.4_GM001918	Chr2	COG0537	Diadenosine tetraphosphate (Ap4A) hydrolase or other HIT family hydrolase	FGR	Nucleotide transport and metabolism ; Carbohydrate transport and metabolism ; General function prediction only ;
GXFL1.4_GM001919	Chr2	COG0018	Arginyl-tRNA synthetase	J	Translation, ribosomal structure and biogenesis ;
GXFL1.4_GM001920	Chr2	COG3102	Uncharacterized conserved protein YecM, predicted metalloenzyme	R	General function prediction only ;
GXFL1.4_GM001921	Chr2	COG1025	Secreted/periplasmic Zn-dependent peptidases, insulinase-like	O	Posttranslational modification, protein turnover, chaperones ;
GXFL1.4_GM001922	Chr2	COG2062	Phosphohistidine phosphatase SixA	T	Signal transduction mechanisms ;
GXFL1.4_GM001923	Chr2	COG1298	Flagellar biosynthesis pathway, component FlhA	N	Cell motility ;
GXFL1.4_GM001924	Chr2	COG1419	Flagellar biosynthesis GTPase FlhF	N	Cell motility ;
GXFL1.4_GM001925	Chr2	COG0455	MinD-like ATPase involved in chromosome partitioning or flagellar assembly	DN	Cell cycle control, cell division, chromosome partitioning ; Cell motility ;
GXFL1.4_GM001926	Chr2	COG1191	DNA-directed RNA polymerase specialized sigma subunit	K	Transcription ;
GXFL1.4_GM001927	Chr2	COG0745	DNA-binding response regulator, OmpR family, contains REC and winged-helix (wHTH) domain	TK	Signal transduction mechanisms ; Transcription ;
GXFL1.4_GM001928	Chr2	COG3143	Chemotaxis regulator CheZ, phosphatase of CheY~P	NT	Cell motility ; Signal transduction mechanisms ;
GXFL1.4_GM001929	Chr2	COG2198	HPt (histidine-containing phosphotransfer) domain	T	Signal transduction mechanisms ;
GXFL1.4_GM001930	Chr2	COG2201	Chemotaxis response regulator CheB, contains REC and protein-glutamate methylesterase domains	NT	Cell motility ; Signal transduction mechanisms ;
GXFL1.4_GM001931	Chr2	COG1192	Cellulose biosynthesis protein BcsQ	N	Cell motility ;
GXFL1.4_GM001932	Chr2	COG0835	Chemotaxis signal transduction protein	NT	Cell motility ; Signal transduction mechanisms ;
GXFL1.4_GM001933	Chr2	COG0835	Chemotaxis signal transduction protein	NT	Cell motility ; Signal transduction mechanisms ;
GXFL1.4_GM001935	Chr2	COG4133	ABC-type transport system involved in cytochrome c biogenesis, ATPase component	O	Posttranslational modification, protein turnover, chaperones ;
GXFL1.4_GM001936	Chr2	COG2386	ABC-type transport system involved in cytochrome c biogenesis, permease component	O	Posttranslational modification, protein turnover, chaperones ;
GXFL1.4_GM001937	Chr2	COG0755	ABC-type transport system involved in cytochrome c biogenesis, permease component	O	Posttranslational modification, protein turnover, chaperones ;
GXFL1.4_GM001938	Chr2	COG3114	Heme exporter protein D	U	Intracellular trafficking, secretion, and vesicular transport ;
GXFL1.4_GM001939	Chr2	COG2332	Cytochrome c-type biogenesis protein CcmE	CO	Energy production and conversion ; Posttranslational modification, protein turnover, chaperones ;
GXFL1.4_GM001940	Chr2	COG1138	Cytochrome c biogenesis factor	CO	Energy production and conversion ; Posttranslational modification, protein turnover, chaperones ;
GXFL1.4_GM001941	Chr2	COG0526	Thiol-disulfide isomerase or thioredoxin	O	Posttranslational modification, protein turnover, chaperones ;
GXFL1.4_GM001942	Chr2	COG3088	Cytochrome c-type biogenesis protein CcmH/NrfF	CO	Energy production and conversion ; Posttranslational modification, protein turnover, chaperones ;
GXFL1.4_GM001943	Chr2	COG4235	Cytochrome c-type biogenesis protein CcmH/NrfG	CO	Energy production and conversion ; Posttranslational modification, protein turnover, chaperones ;
GXFL1.4_GM001944	Chr2	COG2853	ABC-type transporter Mla maintaining outer membrane lipid asymmetry, lipoprotein component MlaA	M	Cell wall/membrane/envelope biogenesis ;
GXFL1.4_GM001945	Chr2	COG1028	NAD(P)-dependent dehydrogenase, short-chain alcohol dehydrogenase family	IQR	Lipid transport and metabolism ; Secondary metabolites biosynthesis, transport and catabolism ; General function prediction only ;
GXFL1.4_GM001947	Chr2	COG0605	Superoxide dismutase	P	Inorganic ion transport and metabolism ;
GXFL1.4_GM001948	Chr2	COG0278	Glutaredoxin-related protein	O	Posttranslational modification, protein turnover, chaperones ;
GXFL1.4_GM001949	Chr2	COG0550	DNA topoisomerase IA	L	Replication, recombination and repair ;
GXFL1.4_GM001950	Chr2	COG0123	Acetoin utilization deacetylase AcuC or a related deacetylase	BQ	Chromatin structure and dynamics ; Secondary metabolites biosynthesis, transport and catabolism ;
GXFL1.4_GM001951	Chr2	COG3083	Membrane-anchored periplasmic protein YejM, alkaline phosphatase superfamily	M	Cell wall/membrane/envelope biogenesis ;
GXFL1.4_GM001952	Chr2	COG3082	Uncharacterized conserved protein YejL, UPF0352 family	S	Function unknown ;
GXFL1.4_GM001953	Chr2	COG3081	Nucleoid-associated protein YejK (function unknown)	S	Function unknown ;
GXFL1.4_GM001954	Chr2	COG2198	HPt (histidine-containing phosphotransfer) domain	T	Signal transduction mechanisms ;
GXFL1.4_GM001955	Chr2	COG1757	Na+/H+ antiporter NhaC	C	Energy production and conversion ;
GXFL1.4_GM001956	Chr2	COG0136	Aspartate-semialdehyde dehydrogenase	E	Amino acid transport and metabolism ;
GXFL1.4_GM001957	Chr2	COG2095	Small neutral amino acid transporter SnatA, MarC family	E	Amino acid transport and metabolism ;
GXFL1.4_GM001958	Chr2	COG1454	Alcohol dehydrogenase, class IV	C	Energy production and conversion ;
GXFL1.4_GM001959	Chr2	COG0697	Permease of the drug/metabolite transporter (DMT) superfamily	GER	Carbohydrate transport and metabolism ; Amino acid transport and metabolism ; General function prediction only ;
GXFL1.4_GM001960	Chr2	COG0659	Sulfate permease or related transporter, MFS superfamily	P	Inorganic ion transport and metabolism ;
GXFL1.4_GM001961	Chr2	COG1530	Ribonuclease G or E	J	Translation, ribosomal structure and biogenesis ;
GXFL1.4_GM001962	Chr2	COG0564	Pseudouridylate synthase, 23S rRNA- or tRNA-specific	J	Translation, ribosomal structure and biogenesis ;
GXFL1.4_GM001963	Chr2	COG0424	Predicted house-cleaning NTP pyrophosphatase, Maf/HAM1 superfamily	Q	Secondary metabolites biosynthesis, transport and catabolism ;
GXFL1.4_GM001964	Chr2	COG1399	Uncharacterized metal-binding protein YceD, DUF177 family	S	Function unknown ;
GXFL1.4_GM001965	Chr2	COG0333	Ribosomal protein L32	J	Translation, ribosomal structure and biogenesis ;
GXFL1.4_GM001966	Chr2	COG0416	Fatty acid/phospholipid biosynthesis enzyme	I	Lipid transport and metabolism ;
GXFL1.4_GM001967	Chr2	COG0332	3-oxoacyl-[acyl-carrier-protein] synthase III	I	Lipid transport and metabolism ;
GXFL1.4_GM001968	Chr2	COG0331	Malonyl CoA-acyl carrier protein transacylase	I	Lipid transport and metabolism ;
GXFL1.4_GM001969	Chr2	COG1028	NAD(P)-dependent dehydrogenase, short-chain alcohol dehydrogenase family	IQR	Lipid transport and metabolism ; Secondary metabolites biosynthesis, transport and catabolism ; General function prediction only ;
GXFL1.4_GM001970	Chr2	COG0236	Acyl carrier protein	IQ	Lipid transport and metabolism ; Secondary metabolites biosynthesis, transport and catabolism ;
GXFL1.4_GM001971	Chr2	COG0304	3-oxoacyl-(acyl-carrier-protein) synthase	IQ	Lipid transport and metabolism ; Secondary metabolites biosynthesis, transport and catabolism ;
GXFL1.4_GM001972	Chr2	COG0115	Branched-chain amino acid aminotransferase/4-amino-4-deoxychorismate lyase	EH	Amino acid transport and metabolism ; Coenzyme transport and metabolism ;
GXFL1.4_GM001973	Chr2	COG1559	Cell division protein YceG, involved in septum cleavage	D	Cell cycle control, cell division, chromosome partitioning ;
GXFL1.4_GM001974	Chr2	COG0125	Thymidylate kinase	F	Nucleotide transport and metabolism ;
GXFL1.4_GM001975	Chr2	COG0470	DNA polymerase III, delta prime subunit	L	Replication, recombination and repair ;
GXFL1.4_GM001976	Chr2	COG0084	Tat protein secretion system quality control protein TatD (DNase activity)	N	Cell motility ;
GXFL1.4_GM001977	Chr2	COG1264	Phosphotransferase system IIB components	G	Carbohydrate transport and metabolism ;
GXFL1.4_GM001979	Chr2	COG0733	Na+-dependent transporter, SNF family	R	General function prediction only ;
GXFL1.4_GM001980	Chr2	COG3637	Opacity protein and related surface antigens	M	Cell wall/membrane/envelope biogenesis ;
GXFL1.4_GM001982	Chr2	COG4667	Predicted phospholipase, patatin/cPLA2 family	I	Lipid transport and metabolism ;
GXFL1.4_GM001983	Chr2	COG0469	Pyruvate kinase	G	Carbohydrate transport and metabolism ;
GXFL1.4_GM001985	Chr2	COG1940	Sugar kinase of the NBD/HSP70 family, may contain an N-terminal HTH domain	KG	Transcription ; Carbohydrate transport and metabolism ;
GXFL1.4_GM001986	Chr2	COG0835	Chemotaxis signal transduction protein	NT	Cell motility ; Signal transduction mechanisms ;
GXFL1.4_GM001988	Chr2	COG3016	Uncharacterized iron-regulated protein	S	Function unknown ;
GXFL1.4_GM001989	Chr2	COG2226	Ubiquinone/menaquinone biosynthesis C-methylase UbiE	H	Coenzyme transport and metabolism ;
GXFL1.4_GM001991	Chr2	COG0676	D-hexose-6-phosphate mutarotase	G	Carbohydrate transport and metabolism ;
GXFL1.4_GM001992	Chr2	COG0057	Glyceraldehyde-3-phosphate dehydrogenase/erythrose-4-phosphate dehydrogenase	G	Carbohydrate transport and metabolism ;
GXFL1.4_GM001993	Chr2	COG0229	Peptide methionine sulfoxide reductase MsrB	O	Posttranslational modification, protein turnover, chaperones ;
GXFL1.4_GM001995	Chr2	COG3139	Uncharacterized conserved protein YeaC, DUF1315 family	S	Function unknown ;
GXFL1.4_GM001996	Chr2	COG0252	L-asparaginase/archaeal Glu-tRNAGln amidotransferase subunit D	JU	Translation, ribosomal structure and biogenesis ; Intracellular trafficking, secretion, and vesicular transport ;
GXFL1.4_GM001997	Chr2	COG0616	Periplasmic serine protease, ClpP class	O	Posttranslational modification, protein turnover, chaperones ;
GXFL1.4_GM001998	Chr2	COG1902	2,4-dienoyl-CoA reductase or related NADH-dependent reductase, Old Yellow Enzyme (OYE) family	C	Energy production and conversion ;
GXFL1.4_GM001999	Chr2	COG0788	Formyltetrahydrofolate hydrolase	F	Nucleotide transport and metabolism ;
GXFL1.4_GM002001	Chr2	COG1199	Rad3-related DNA helicase	L	Replication, recombination and repair ;
GXFL1.4_GM002002	Chr2	COG1214	tRNA A37 threonylcarbamoyladenosine modification protein TsaB	J	Translation, ribosomal structure and biogenesis ;
GXFL1.4_GM002004	Chr2	COG3065	Starvation-inducible outer membrane lipoprotein	M	Cell wall/membrane/envelope biogenesis ;
GXFL1.4_GM002005	Chr2	COG0596	Pimeloyl-ACP methyl ester carboxylesterase	HR	Coenzyme transport and metabolism ; General function prediction only ;
GXFL1.4_GM002006	Chr2	COG0318	Acyl-CoA synthetase (AMP-forming)/AMP-acid ligase II	IQ	Lipid transport and metabolism ; Secondary metabolites biosynthesis, transport and catabolism ;
GXFL1.4_GM002007	Chr2	COG0349	Ribonuclease D	J	Translation, ribosomal structure and biogenesis ;
GXFL1.4_GM002008	Chr2	COG1164	Oligoendopeptidase F	E	Amino acid transport and metabolism ;
GXFL1.4_GM002009	Chr2	COG0705	Membrane associated serine protease, rhomboid family	O	Posttranslational modification, protein turnover, chaperones ;
GXFL1.4_GM002010	Chr2	COG3148	Uncharacterized conserved protein YfiP, DTW domain	S	Function unknown ;
GXFL1.4_GM002011	Chr2	COG0232	dGTP triphosphohydrolase	F	Nucleotide transport and metabolism ;
GXFL1.4_GM002012	Chr2	COG1896	5'-deoxynucleotidase YfbR and related HD superfamily hydrolases	FR	Nucleotide transport and metabolism ; General function prediction only ;
GXFL1.4_GM002013	Chr2	COG0436	Aspartate/methionine/tyrosine aminotransferase	E	Amino acid transport and metabolism ;
GXFL1.4_GM002014	Chr2	COG1169	Isochorismate synthase EntC	HQ	Coenzyme transport and metabolism ; Secondary metabolites biosynthesis, transport and catabolism ;
GXFL1.4_GM002015	Chr2	COG1165	2-succinyl-5-enolpyruvyl-6-hydroxy-3-cyclohexene-1-carboxylate synthase	H	Coenzyme transport and metabolism ;
GXFL1.4_GM002016	Chr2	COG2267	Lysophospholipase, alpha-beta hydrolase superfamily	I	Lipid transport and metabolism ;
GXFL1.4_GM002017	Chr2	COG0447	1,4-Dihydroxy-2-naphthoyl-CoA synthase	H	Coenzyme transport and metabolism ;
GXFL1.4_GM002018	Chr2	COG1441	O-succinylbenzoate synthase	H	Coenzyme transport and metabolism ;
GXFL1.4_GM002019	Chr2	COG0318	Acyl-CoA synthetase (AMP-forming)/AMP-acid ligase II	IQ	Lipid transport and metabolism ; Secondary metabolites biosynthesis, transport and catabolism ;
GXFL1.4_GM002020	Chr2	COG3135	Predicted benzoate:H+ symporter BenE	Q	Secondary metabolites biosynthesis, transport and catabolism ;
GXFL1.4_GM002021	Chr2	COG1917	Cupin domain protein related to quercetin dioxygenase	R	General function prediction only ;
GXFL1.4_GM002022	Chr2	COG0840	Methyl-accepting chemotaxis protein	NT	Cell motility ; Signal transduction mechanisms ;
GXFL1.4_GM002024	Chr2	COG2814	Predicted arabinose efflux permease, MFS family	G	Carbohydrate transport and metabolism ;
GXFL1.4_GM002025	Chr2	COG1309	DNA-binding transcriptional regulator, AcrR family	K	Transcription ;
GXFL1.4_GM002026	Chr2	COG4395	Predicted lipid-binding transport protein, Tim44 family	I	Lipid transport and metabolism ;
GXFL1.4_GM002027	Chr2	COG3492	Uncharacterized protein	S	Function unknown ;
GXFL1.4_GM002028	Chr2	COG3015	Uncharacterized lipoprotein NlpE involved in copper resistance	MV	Cell wall/membrane/envelope biogenesis ; Defense mechanisms ;
GXFL1.4_GM002029	Chr2	COG0851	Septum formation topological specificity factor MinE	D	Cell cycle control, cell division, chromosome partitioning ;
GXFL1.4_GM002030	Chr2	COG2894	Septum formation inhibitor-activating ATPase MinD	D	Cell cycle control, cell division, chromosome partitioning ;
GXFL1.4_GM002031	Chr2	COG0850	Septum formation inhibitor MinC	D	Cell cycle control, cell division, chromosome partitioning ;
GXFL1.4_GM002032	Chr2	COG3100	Uncharacterized conserved protein YcgL, UPF0745 family	S	Function unknown ;
GXFL1.4_GM002033	Chr2	COG2951	Membrane-bound lytic murein transglycosylase B	M	Cell wall/membrane/envelope biogenesis ;
GXFL1.4_GM002034	Chr2	COG0583	DNA-binding transcriptional regulator, LysR family	K	Transcription ;
GXFL1.4_GM002035	Chr2	COG1972	Nucleoside permease NupC	F	Nucleotide transport and metabolism ;
GXFL1.4_GM002037	Chr2	COG3979	Chitodextrinase	G	Carbohydrate transport and metabolism ;
GXFL1.4_GM002038	Chr2	COG3005	Tetraheme cytochrome c subunit of nitrate or TMAO reductase	C	Energy production and conversion ;
GXFL1.4_GM002039	Chr2	COG0243	Anaerobic selenocysteine-containing dehydrogenase	C	Energy production and conversion ;
GXFL1.4_GM002040	Chr2	COG3207	Pyoverdine/dityrosine biosynthesis protein Dit1	Q	Secondary metabolites biosynthesis, transport and catabolism ;
GXFL1.4_GM002041	Chr2	COG0583	DNA-binding transcriptional regulator, LysR family	K	Transcription ;
GXFL1.4_GM002042	Chr2	COG0654	2-polyprenyl-6-methoxyphenol hydroxylase and related FAD-dependent oxidoreductases	HC	Coenzyme transport and metabolism ; Energy production and conversion ;
GXFL1.4_GM002043	Chr2	COG2175	Taurine dioxygenase, alpha-ketoglutarate-dependent	Q	Secondary metabolites biosynthesis, transport and catabolism ;
GXFL1.4_GM002044	Chr2	COG0190	5,10-methylene-tetrahydrofolate dehydrogenase/Methenyl tetrahydrofolate cyclohydrolase	H	Coenzyme transport and metabolism ;
GXFL1.4_GM002045	Chr2	COG4645	Uncharacterized protein	S	Function unknown ;
GXFL1.4_GM002046	Chr2	COG0560	Phosphoserine phosphatase	E	Amino acid transport and metabolism ;
GXFL1.4_GM002047	Chr2	COG1280	Threonine/homoserine/homoserine lactone efflux protein	E	Amino acid transport and metabolism ;
GXFL1.4_GM002048	Chr2	COG0824	Acyl-CoA thioesterase FadM	I	Lipid transport and metabolism ;
GXFL1.4_GM002049	Chr2	COG0204	1-acyl-sn-glycerol-3-phosphate acyltransferase	I	Lipid transport and metabolism ;
GXFL1.4_GM002050	Chr2	COG4589	Predicted CDP-diglyceride synthetase/phosphatidate cytidylyltransferase	R	General function prediction only ;
GXFL1.4_GM002051	Chr2	COG0558	Phosphatidylglycerophosphate synthase	I	Lipid transport and metabolism ;
GXFL1.4_GM002052	Chr2	COG2200	EAL domain, c-di-GMP-specific phosphodiesterase class I (or its enzymatically inactive variant)	T	Signal transduction mechanisms ;
GXFL1.4_GM002053	Chr2	COG3915	Uncharacterized protein	S	Function unknown ;
GXFL1.4_GM002055	Chr2	COG0397	Uncharacterized conserved protein YdiU, UPF0061 family	S	Function unknown ;
GXFL1.4_GM002056	Chr2	COG1638	TRAP-type C4-dicarboxylate transport system, periplasmic component	G	Carbohydrate transport and metabolism ;
GXFL1.4_GM002057	Chr2	COG3090	TRAP-type C4-dicarboxylate transport system, small permease component	G	Carbohydrate transport and metabolism ;
GXFL1.4_GM002058	Chr2	COG1593	TRAP-type C4-dicarboxylate transport system, large permease component	G	Carbohydrate transport and metabolism ;
GXFL1.4_GM002059	Chr2	COG2204	DNA-binding transcriptional response regulator, NtrC family, contains REC, AAA-type ATPase, and a Fis-type DNA-binding domains	T	Signal transduction mechanisms ;
GXFL1.4_GM002060	Chr2	COG4191	Signal transduction histidine kinase regulating C4-dicarboxylate transport system	T	Signal transduction mechanisms ;
GXFL1.4_GM002062	Chr2	COG0544	FKBP-type peptidyl-prolyl cis-trans isomerase (trigger factor)	O	Posttranslational modification, protein turnover, chaperones ;
GXFL1.4_GM002063	Chr2	COG0740	ATP-dependent protease ClpP, protease subunit	O	Posttranslational modification, protein turnover, chaperones ;
GXFL1.4_GM002064	Chr2	COG1219	ATP-dependent protease Clp, ATPase subunit	O	Posttranslational modification, protein turnover, chaperones ;
GXFL1.4_GM002065	Chr2	COG0466	ATP-dependent Lon protease, bacterial type	O	Posttranslational modification, protein turnover, chaperones ;
GXFL1.4_GM002066	Chr2	COG0776	Bacterial nucleoid DNA-binding protein	L	Replication, recombination and repair ;
GXFL1.4_GM002067	Chr2	COG0760	Parvulin-like peptidyl-prolyl isomerase	O	Posttranslational modification, protein turnover, chaperones ;
GXFL1.4_GM002068	Chr2	COG1555	DNA uptake protein ComE and related DNA-binding proteins	L	Replication, recombination and repair ;
GXFL1.4_GM002069	Chr2	COG0283	Cytidylate kinase	F	Nucleotide transport and metabolism ;
GXFL1.4_GM002070	Chr2	COG2183	Transcriptional accessory protein Tex/SPT6	K	Transcription ;
GXFL1.4_GM002071	Chr2	COG0776	Bacterial nucleoid DNA-binding protein	L	Replication, recombination and repair ;
GXFL1.4_GM002072	Chr2	COG3771	Uncharacterized membrane protein YciS, DUF1049 family	S	Function unknown ;
GXFL1.4_GM002073	Chr2	COG2956	Lipopolysaccharide biosynthesis regulator YciM, contains six TPR domains and a predicted metal-binding C-terminal domain	M	Cell wall/membrane/envelope biogenesis ;
GXFL1.4_GM002074	Chr2	COG0284	Orotidine-5'-phosphate decarboxylase	F	Nucleotide transport and metabolism ;
GXFL1.4_GM002075	Chr2	COG4174	ABC-type microcin C transport system, permease component YejB	Q	Secondary metabolites biosynthesis, transport and catabolism ;
GXFL1.4_GM002076	Chr2	COG4239	ABC-type microcin C transport system, permease component YejE	Q	Secondary metabolites biosynthesis, transport and catabolism ;
GXFL1.4_GM002077	Chr2	COG4166	ABC-type oligopeptide transport system, periplasmic component	E	Amino acid transport and metabolism ;
GXFL1.4_GM002078	Chr2	COG0444	ABC-type dipeptide/oligopeptide/nickel transport system, ATPase component	EP	Amino acid transport and metabolism ; Inorganic ion transport and metabolism ;
GXFL1.4_GM002079	Chr2	COG4608	ABC-type oligopeptide transport system, ATPase component	E	Amino acid transport and metabolism ;
GXFL1.4_GM002082	Chr2	COG4445	tRNA isopentenyl-2-thiomethyl-A-37 hydroxylase MiaE (synthesis of 2-methylthio-cis-ribozeatin)	J	Translation, ribosomal structure and biogenesis ;
GXFL1.4_GM002085	Chr2	COG0583	DNA-binding transcriptional regulator, LysR family	K	Transcription ;
GXFL1.4_GM002087	Chr2	COG0686	Alanine dehydrogenase	E	Amino acid transport and metabolism ;
GXFL1.4_GM002088	Chr2	COG1522	DNA-binding transcriptional regulator, Lrp family	K	Transcription ;
GXFL1.4_GM002090	Chr2	COG1674	DNA segregation ATPase FtsK/SpoIIIE and related proteins	D	Cell cycle control, cell division, chromosome partitioning ;
GXFL1.4_GM002091	Chr2	COG1495	Disulfide bond formation protein DsbB	O	Posttranslational modification, protein turnover, chaperones ;
GXFL1.4_GM002092	Chr2	COG3067	Na+/H+ antiporter NhaB	CP	Energy production and conversion ; Inorganic ion transport and metabolism ;
GXFL1.4_GM002093	Chr2	COG2186	DNA-binding transcriptional regulator, FadR family	K	Transcription ;
GXFL1.4_GM002095	Chr2	COG0840	Methyl-accepting chemotaxis protein	NT	Cell motility ; Signal transduction mechanisms ;
GXFL1.4_GM002096	Chr2	COG0537	Diadenosine tetraphosphate (Ap4A) hydrolase or other HIT family hydrolase	FGR	Nucleotide transport and metabolism ; Carbohydrate transport and metabolism ; General function prediction only ;
GXFL1.4_GM002097	Chr2	COG3014	Uncharacterized protein	S	Function unknown ;
GXFL1.4_GM002098	Chr2	COG5633	Uncharacterized conserved protein YcfL	S	Function unknown ;
GXFL1.4_GM002099	Chr2	COG3417	Outer membrane lipoprotein LpoB, binds and activates PBP1b	M	Cell wall/membrane/envelope biogenesis ;
GXFL1.4_GM002100	Chr2	COG0510	Thiamine kinase and related kinases	H	Coenzyme transport and metabolism ;
GXFL1.4_GM002101	Chr2	COG3150	Predicted esterase YcpF, UPF0227 family	R	General function prediction only ;
GXFL1.4_GM002102	Chr2	COG1252	NADH dehydrogenase, FAD-containing subunit	C	Energy production and conversion ;
GXFL1.4_GM002103	Chr2	COG1670	Protein N-acetyltransferase, RimJ/RimL family	JO	Translation, ribosomal structure and biogenesis ; Posttranslational modification, protein turnover, chaperones ;
GXFL1.4_GM002106	Chr2	COG1197	Transcription-repair coupling factor (superfamily II helicase)	LK	Replication, recombination and repair ; Transcription ;
GXFL1.4_GM002108	Chr2	COG4591	ABC-type transport system, involved in lipoprotein release, permease component	M	Cell wall/membrane/envelope biogenesis ;
GXFL1.4_GM002109	Chr2	COG1136	ABC-type lipoprotein export system, ATPase component	M	Cell wall/membrane/envelope biogenesis ;
GXFL1.4_GM002110	Chr2	COG4591	ABC-type transport system, involved in lipoprotein release, permease component	M	Cell wall/membrane/envelope biogenesis ;
GXFL1.4_GM002111	Chr2	COG3216	Uncharacterized conserved protein, DUF2062 family	S	Function unknown ;
GXFL1.4_GM002112	Chr2	COG2333	Metal-dependent hydrolase, beta-lactamase superfamily II	R	General function prediction only ;
GXFL1.4_GM002113	Chr2	COG1132	ABC-type multidrug transport system, ATPase and permease component	V	Defense mechanisms ;
GXFL1.4_GM002114	Chr2	COG1663	Tetraacyldisaccharide-1-P 4'-kinase	M	Cell wall/membrane/envelope biogenesis ;
GXFL1.4_GM002115	Chr2	COG2835	Uncharacterized conserved protein YbaR, Trm112 family	S	Function unknown ;
GXFL1.4_GM002116	Chr2	COG1212	CMP-2-keto-3-deoxyoctulosonic acid synthetase	M	Cell wall/membrane/envelope biogenesis ;
GXFL1.4_GM002117	Chr2	COG2719	Stage V sporulation protein SpoVR/YcgB, involved in spore cortex formation (function unknown)	D	Cell cycle control, cell division, chromosome partitioning ;
GXFL1.4_GM002118	Chr2	COG2718	Uncharacterized conserved protein YeaH/YhbH, required for sporulation, DUF444 family	R	General function prediction only ;
GXFL1.4_GM002119	Chr2	COG2766	Predicted Ser/Thr protein kinase	T	Signal transduction mechanisms ;
GXFL1.4_GM002120	Chr2	COG3013	Uncharacterized protein YfbU, UPF0304 family	S	Function unknown ;
GXFL1.4_GM002121	Chr2	COG3235	Uncharacterized membrane protein	S	Function unknown ;
GXFL1.4_GM002122	Chr2	COG1180	Pyruvate-formate lyase-activating enzyme	O	Posttranslational modification, protein turnover, chaperones ;
GXFL1.4_GM002123	Chr2	COG0840	Methyl-accepting chemotaxis protein	NT	Cell motility ; Signal transduction mechanisms ;
GXFL1.4_GM002124	Chr2	COG3528	Uncharacterized protein	S	Function unknown ;
GXFL1.4_GM002125	Chr2	COG1882	Pyruvate-formate lyase	C	Energy production and conversion ;
GXFL1.4_GM002128	Chr2	COG4598	ABC-type histidine transport system, ATPase component	E	Amino acid transport and metabolism ;
GXFL1.4_GM002129	Chr2	COG0834	ABC-type amino acid transport/signal transduction system, periplasmic component/domain	ET	Amino acid transport and metabolism ; Signal transduction mechanisms ;
GXFL1.4_GM002130	Chr2	COG4215	ABC-type arginine transport system, permease component	E	Amino acid transport and metabolism ;
GXFL1.4_GM002131	Chr2	COG4160	ABC-type arginine/histidine transport system, permease component	E	Amino acid transport and metabolism ;
GXFL1.4_GM002132	Chr2	COG0708	Exonuclease III	L	Replication, recombination and repair ;
GXFL1.4_GM002133	Chr2	COG0840	Methyl-accepting chemotaxis protein	NT	Cell motility ; Signal transduction mechanisms ;
GXFL1.4_GM002135	Chr2	COG3923	Primosomal replication protein N''	L	Replication, recombination and repair ;
GXFL1.4_GM002136	Chr2	COG0730	Uncharacterized membrane protein YfcA	S	Function unknown ;
GXFL1.4_GM002137	Chr2	COG1199	Rad3-related DNA helicase	L	Replication, recombination and repair ;
GXFL1.4_GM002140	Chr2	COG3012	Uncharacterized conserved protein YchJ, contains N- and C-terminal SEC-C domains	S	Function unknown ;
GXFL1.4_GM002141	Chr2	COG3434	c-di-GMP-related signal transduction protein, contains EAL and HDOD domains	T	Signal transduction mechanisms ;
GXFL1.4_GM002142	Chr2	COG2908	UDP-2,3-diacylglucosamine pyrophosphatase LpxH	M	Cell wall/membrane/envelope biogenesis ;
GXFL1.4_GM002143	Chr2	COG0652	Peptidyl-prolyl cis-trans isomerase (rotamase) - cyclophilin family	O	Posttranslational modification, protein turnover, chaperones ;
GXFL1.4_GM002144	Chr2	COG0215	Cysteinyl-tRNA synthetase	J	Translation, ribosomal structure and biogenesis ;
GXFL1.4_GM002145	Chr2	COG0817	Holliday junction resolvasome RuvABC endonuclease subunit	L	Replication, recombination and repair ;
GXFL1.4_GM002146	Chr2	COG0632	Holliday junction resolvasome RuvABC DNA-binding subunit	L	Replication, recombination and repair ;
GXFL1.4_GM002147	Chr2	COG2255	Holliday junction resolvasome RuvABC, ATP-dependent DNA helicase subunit	L	Replication, recombination and repair ;
GXFL1.4_GM002148	Chr2	COG1271	Cytochrome bd-type quinol oxidase, subunit 1	C	Energy production and conversion ;
GXFL1.4_GM002149	Chr2	COG1294	Cytochrome bd-type quinol oxidase, subunit 2	C	Energy production and conversion ;
GXFL1.4_GM002150	Chr2	COG4890	Predicted outer membrane lipoprotein	S	Function unknown ;
GXFL1.4_GM002151	Chr2	COG3790	Predicted membrane protein, encoded in cydAB operon	S	Function unknown ;
GXFL1.4_GM002152	Chr2	COG0824	Acyl-CoA thioesterase FadM	I	Lipid transport and metabolism ;
GXFL1.4_GM002153	Chr2	COG0811	Biopolymer transport protein ExbB/TolQ	U	Intracellular trafficking, secretion, and vesicular transport ;
GXFL1.4_GM002154	Chr2	COG0848	Biopolymer transport protein ExbD	U	Intracellular trafficking, secretion, and vesicular transport ;
GXFL1.4_GM002155	Chr2	COG3064	Membrane protein involved in colicin uptake	M	Cell wall/membrane/envelope biogenesis ;
GXFL1.4_GM002156	Chr2	COG0823	Periplasmic component of the Tol biopolymer transport system	U	Intracellular trafficking, secretion, and vesicular transport ;
GXFL1.4_GM002157	Chr2	COG2885	Outer membrane protein OmpA and related peptidoglycan-associated (lipo)proteins	M	Cell wall/membrane/envelope biogenesis ;
GXFL1.4_GM002158	Chr2	COG1729	Periplasmic TolA-binding protein (function unknown)	R	General function prediction only ;
GXFL1.4_GM002159	Chr2	COG0379	Quinolinate synthase	H	Coenzyme transport and metabolism ;
GXFL1.4_GM002160	Chr2	COG3318	Uncharacterized conserved protein YecA, UPF0149 family, contains C-terminal Zn-binding SEC-C motif	S	Function unknown ;
GXFL1.4_GM002161	Chr2	COG0784	CheY chemotaxis protein or a CheY-like REC (receiver) domain	T	Signal transduction mechanisms ;
GXFL1.4_GM002163	Chr2	COG1482	Mannose-6-phosphate isomerase, class I	G	Carbohydrate transport and metabolism ;
GXFL1.4_GM002164	Chr2	COG1762	Phosphotransferase system mannitol/fructose-specific IIA domain (Ntr-type)	GT	Carbohydrate transport and metabolism ; Signal transduction mechanisms ;
GXFL1.4_GM002165	Chr2	COG2207	AraC-type DNA-binding domain and AraC-containing proteins	K	Transcription ;
GXFL1.4_GM002166	Chr2	COG1925	Phosphotransferase system, HPr and related phosphotransfer proteins	TG	Signal transduction mechanisms ; Carbohydrate transport and metabolism ;
GXFL1.4_GM002167	Chr2	COG1445	Phosphotransferase system fructose-specific component IIB	G	Carbohydrate transport and metabolism ;
GXFL1.4_GM002168	Chr2	COG1762	Phosphotransferase system mannitol/fructose-specific IIA domain (Ntr-type)	GT	Carbohydrate transport and metabolism ; Signal transduction mechanisms ;
GXFL1.4_GM002169	Chr2	COG1445	Phosphotransferase system fructose-specific component IIB	G	Carbohydrate transport and metabolism ;
GXFL1.4_GM002170	Chr2	COG1762	Phosphotransferase system mannitol/fructose-specific IIA domain (Ntr-type)	GT	Carbohydrate transport and metabolism ; Signal transduction mechanisms ;
GXFL1.4_GM002172	Chr2	COG1012	Acyl-CoA reductase or other NAD-dependent aldehyde dehydrogenase	C	Energy production and conversion ;
GXFL1.4_GM002173	Chr2	COG3284	Transcriptional regulator of acetoin/glycerol metabolism	K	Transcription ;
GXFL1.4_GM002174	Chr2	COG4628	Uncharacterized conserved protein, DUF2132 family	S	Function unknown ;
GXFL1.4_GM002175	Chr2	COG1028	NAD(P)-dependent dehydrogenase, short-chain alcohol dehydrogenase family	IQR	Lipid transport and metabolism ; Secondary metabolites biosynthesis, transport and catabolism ; General function prediction only ;
GXFL1.4_GM002176	Chr2	COG0415	Deoxyribodipyrimidine photolyase	L	Replication, recombination and repair ;
GXFL1.4_GM002178	Chr2	COG3011	Predicted thiol-disulfide oxidoreductase YuxK, DCC family	R	General function prediction only ;
GXFL1.4_GM002179	Chr2	COG1432	Uncharacterized conserved protein, LabA/DUF88 family	S	Function unknown ;
GXFL1.4_GM002181	Chr2	COG3311	Predicted DNA-binding transcriptional regulator AlpA	KX	Transcription ; Mobilome: prophages, transposons;
GXFL1.4_GM002184	Chr2	COG3596	Predicted GTPase	R	General function prediction only ;
GXFL1.4_GM002187	Chr2	COG2003	DNA repair protein RadC, contains a helix-hairpin-helix DNA-binding motif	L	Replication, recombination and repair ;
GXFL1.4_GM002188	Chr2	COG3311	Predicted DNA-binding transcriptional regulator AlpA	KX	Transcription ; Mobilome: prophages, transposons;
GXFL1.4_GM002190	Chr2	COG0210	Superfamily I DNA or RNA helicase	L	Replication, recombination and repair ;
GXFL1.4_GM002192	Chr2	COG5433	Predicted transposase YbfD/YdcC associated with H repeats	X	Mobilome: prophages, transposons;
GXFL1.4_GM002196	Chr2	COG1974	SOS-response transcriptional repressor LexA (RecA-mediated autopeptidase)	KT	Transcription ; Signal transduction mechanisms ;
GXFL1.4_GM002197	Chr2	COG0389	Nucleotidyltransferase/DNA polymerase involved in DNA repair	L	Replication, recombination and repair ;
GXFL1.4_GM002198	Chr2	COG2378	Predicted DNA-binding transcriptional regulator YafY, contains an HTH and WYL domains	K	Transcription ;
GXFL1.4_GM002201	Chr2	COG0553	Superfamily II DNA or RNA helicase, SNF2 family	KL	Transcription ; Replication, recombination and repair ;
GXFL1.4_GM002202	Chr2	COG2890	Methylase of polypeptide chain release factors	J	Translation, ribosomal structure and biogenesis ;
GXFL1.4_GM002203	Chr2	COG1205	ATP-dependent helicase YprA, contains C-terminal metal-binding DUF1998 domain	L	Replication, recombination and repair ;
GXFL1.4_GM002204	Chr2	COG0210	Superfamily I DNA or RNA helicase	L	Replication, recombination and repair ;
GXFL1.4_GM002208	Chr2	COG0582	Integrase	LX	Replication, recombination and repair ; Mobilome: prophages, transposons;
GXFL1.4_GM002209	Chr2	COG0582	Integrase	LX	Replication, recombination and repair ; Mobilome: prophages, transposons;
GXFL1.4_GM002210	Chr2	COG0841	Multidrug efflux pump subunit AcrB	V	Defense mechanisms ;
GXFL1.4_GM002211	Chr2	COG0845	Multidrug efflux pump subunit AcrA (membrane-fusion protein)	MV	Cell wall/membrane/envelope biogenesis ; Defense mechanisms ;
GXFL1.4_GM002212	Chr2	COG3009	Uncharacterized lipoprotein YmbA	S	Function unknown ;
GXFL1.4_GM002213	Chr2	COG3008	Paraquat-inducible protein B	S	Function unknown ;
GXFL1.4_GM002214	Chr2	COG2995	Uncharacterized paraquat-inducible protein A	S	Function unknown ;
GXFL1.4_GM002216	Chr2	COG1309	DNA-binding transcriptional regulator, AcrR family	K	Transcription ;
GXFL1.4_GM002217	Chr2	COG1012	Acyl-CoA reductase or other NAD-dependent aldehyde dehydrogenase	C	Energy production and conversion ;
GXFL1.4_GM002219	Chr2	COG2515	1-aminocyclopropane-1-carboxylate deaminase/D-cysteine desulfhydrase, PLP-dependent ACC family	E	Amino acid transport and metabolism ;
GXFL1.4_GM002221	Chr2	COG1309	DNA-binding transcriptional regulator, AcrR family	K	Transcription ;
GXFL1.4_GM002222	Chr2	COG1960	Acyl-CoA dehydrogenase related to the alkylation response protein AidB	I	Lipid transport and metabolism ;
GXFL1.4_GM002223	Chr2	COG3007	Trans-2-enoyl-CoA reductase	I	Lipid transport and metabolism ;
GXFL1.4_GM002224	Chr2	COG0361	Translation initiation factor IF-1	J	Translation, ribosomal structure and biogenesis ;
GXFL1.4_GM002225	Chr2	COG2935	Arginyl-tRNA--protein-N-Asp/Glu arginylyltransferase	O	Posttranslational modification, protein turnover, chaperones ;
GXFL1.4_GM002226	Chr2	COG2360	Leu/Phe-tRNA-protein transferase	O	Posttranslational modification, protein turnover, chaperones ;
GXFL1.4_GM002228	Chr2	COG0128	5-enolpyruvylshikimate-3-phosphate synthase	E	Amino acid transport and metabolism ;
GXFL1.4_GM002230	Chr2	COG0551	ssDNA-binding Zn-finger and Zn-ribbon domains of topoisomerase 1	L	Replication, recombination and repair ;
GXFL1.4_GM002232	Chr2	COG0448	ADP-glucose pyrophosphorylase	G	Carbohydrate transport and metabolism ;
GXFL1.4_GM002233	Chr2	COG0297	Glycogen synthase	G	Carbohydrate transport and metabolism ;
GXFL1.4_GM002234	Chr2	COG0596	Pimeloyl-ACP methyl ester carboxylesterase	HR	Coenzyme transport and metabolism ; General function prediction only ;
GXFL1.4_GM002236	Chr2	COG0398	Uncharacterized membrane protein YdjX, TVP38/TMEM64 family, SNARE-associated domain	S	Function unknown ;
GXFL1.4_GM002237	Chr2	COG3070	Transcriptional regulator of competence genes, TfoX/Sxy family	K	Transcription ;
GXFL1.4_GM002238	Chr2	COG1609	DNA-binding transcriptional regulator, LacI/PurR family	K	Transcription ;
GXFL1.4_GM002239	Chr2	COG3381	Cytoplasmic chaperone TorD involved in molybdoenzyme TorA maturation	O	Posttranslational modification, protein turnover, chaperones ;
GXFL1.4_GM002240	Chr2	COG0745	DNA-binding response regulator, OmpR family, contains REC and winged-helix (wHTH) domain	TK	Signal transduction mechanisms ; Transcription ;
GXFL1.4_GM002241	Chr2	COG1434	Uncharacterized SAM-binding protein YcdF, DUF218 family	R	General function prediction only ;
GXFL1.4_GM002242	Chr2	COG2227	2-polyprenyl-3-methyl-5-hydroxy-6-metoxy-1,4-benzoquinol methylase	H	Coenzyme transport and metabolism ;
GXFL1.4_GM002243	Chr2	COG3006	Chromosome condensin MukBEF complex, kleisin-like MukF subunit	D	Cell cycle control, cell division, chromosome partitioning ;
GXFL1.4_GM002244	Chr2	COG3095	Chromosome condensin MukBEF, MukE localization factor	D	Cell cycle control, cell division, chromosome partitioning ;
GXFL1.4_GM002245	Chr2	COG3096	Chromosome condensin MukBEF, ATPase and DNA-binding subunit MukB [Escherichia coli str. K-12 substr. MG1655	D	Cell cycle control, cell division, chromosome partitioning ;
GXFL1.4_GM002246	Chr2	COG1979	Alcohol dehydrogenase YqhD, Fe-dependent ADH family	C	Energy production and conversion ;
GXFL1.4_GM002247	Chr2	COG2207	AraC-type DNA-binding domain and AraC-containing proteins	K	Transcription ;
GXFL1.4_GM002248	Chr2	COG1917	Cupin domain protein related to quercetin dioxygenase	R	General function prediction only ;
GXFL1.4_GM002249	Chr2	COG1522	DNA-binding transcriptional regulator, Lrp family	K	Transcription ;
GXFL1.4_GM002250	Chr2	COG1280	Threonine/homoserine/homoserine lactone efflux protein	E	Amino acid transport and metabolism ;
GXFL1.4_GM002251	Chr2	COG1032	Radical SAM superfamily enzyme YgiQ, UPF0313 family	R	General function prediction only ;
GXFL1.4_GM002252	Chr2	COG2200	EAL domain, c-di-GMP-specific phosphodiesterase class I (or its enzymatically inactive variant)	T	Signal transduction mechanisms ;
GXFL1.4_GM002253	Chr2	COG0612	Predicted Zn-dependent peptidase	R	General function prediction only ;
GXFL1.4_GM002256	Chr2	COG0583	DNA-binding transcriptional regulator, LysR family	K	Transcription ;
GXFL1.4_GM002257	Chr2	COG0620	Methionine synthase II (cobalamin-independent)	E	Amino acid transport and metabolism ;
GXFL1.4_GM002259	Chr2	COG2350	Uncharacterized conserved protein YciI, contains a putative active-site phosphohistidine	R	General function prediction only ;
GXFL1.4_GM002260	Chr2	COG1607	Acyl-CoA hydrolase	I	Lipid transport and metabolism ;
GXFL1.4_GM002261	Chr2	COG2917	Intracellular septation protein A	D	Cell cycle control, cell division, chromosome partitioning ;
GXFL1.4_GM002262	Chr2	COG4382	Mu-like prophage protein gp16	X	Mobilome: prophages, transposons;
GXFL1.4_GM002263	Chr2	COG1434	Uncharacterized SAM-binding protein YcdF, DUF218 family	R	General function prediction only ;
GXFL1.4_GM002264	Chr2	COG0451	Nucleoside-diphosphate-sugar epimerase	M	Cell wall/membrane/envelope biogenesis ;
GXFL1.4_GM002266	Chr2	COG2116	Formate/nitrite transporter FocA, FNT family	P	Inorganic ion transport and metabolism ;
GXFL1.4_GM002267	Chr2	COG4459	Periplasmic nitrate reductase system, NapE component	C	Energy production and conversion ;
GXFL1.4_GM002268	Chr2	COG3005	Tetraheme cytochrome c subunit of nitrate or TMAO reductase	C	Energy production and conversion ;
GXFL1.4_GM002269	Chr2	COG0243	Anaerobic selenocysteine-containing dehydrogenase	C	Energy production and conversion ;
GXFL1.4_GM002270	Chr2	COG3345	Alpha-galactosidase	G	Carbohydrate transport and metabolism ;
GXFL1.4_GM002273	Chr2	COG1227	Inorganic pyrophosphatase/exopolyphosphatase	CP	Energy production and conversion ; Inorganic ion transport and metabolism ;
GXFL1.4_GM002276	Chr2	COG4167	ABC-type antimicrobial peptide transport system, ATPase component	V	Defense mechanisms ;
GXFL1.4_GM002277	Chr2	COG4170	ABC-type antimicrobial peptide transport system, ATPase component	V	Defense mechanisms ;
GXFL1.4_GM002278	Chr2	COG4171	ABC-type antimicrobial peptide transport system, permease component	V	Defense mechanisms ;
GXFL1.4_GM002279	Chr2	COG4168	ABC-type antimicrobial peptide transport system, permease component	V	Defense mechanisms ;
GXFL1.4_GM002280	Chr2	COG4166	ABC-type oligopeptide transport system, periplasmic component	E	Amino acid transport and metabolism ;
GXFL1.4_GM002281	Chr2	COG2204	DNA-binding transcriptional response regulator, NtrC family, contains REC, AAA-type ATPase, and a Fis-type DNA-binding domains	T	Signal transduction mechanisms ;
GXFL1.4_GM002282	Chr2	COG1842	Phage shock protein A	KT	Transcription ; Signal transduction mechanisms ;
GXFL1.4_GM002284	Chr2	COG1983	Phage shock protein PspC (stress-responsive transcriptional regulator)	KT	Transcription ; Signal transduction mechanisms ;
GXFL1.4_GM002285	Chr2	COG0845	Multidrug efflux pump subunit AcrA (membrane-fusion protein)	MV	Cell wall/membrane/envelope biogenesis ; Defense mechanisms ;
GXFL1.4_GM002286	Chr2	COG0845	Multidrug efflux pump subunit AcrA (membrane-fusion protein)	MV	Cell wall/membrane/envelope biogenesis ; Defense mechanisms ;
GXFL1.4_GM002287	Chr2	COG0841	Multidrug efflux pump subunit AcrB	V	Defense mechanisms ;
GXFL1.4_GM002288	Chr2	COG2818	3-methyladenine DNA glycosylase Tag	L	Replication, recombination and repair ;
GXFL1.4_GM002289	Chr2	COG0626	Cystathionine beta-lyase/cystathionine gamma-synthase	E	Amino acid transport and metabolism ;
GXFL1.4_GM002290	Chr2	COG1502	Phosphatidylserine/phosphatidylglycerophosphate/cardiolipin synthase or related enzyme	I	Lipid transport and metabolism ;
GXFL1.4_GM002291	Chr2	COG0733	Na+-dependent transporter, SNF family	R	General function prediction only ;
GXFL1.4_GM002292	Chr2	COG0564	Pseudouridylate synthase, 23S rRNA- or tRNA-specific	J	Translation, ribosomal structure and biogenesis ;
GXFL1.4_GM002293	Chr2	COG0558	Phosphatidylglycerophosphate synthase	I	Lipid transport and metabolism ;
GXFL1.4_GM002294	Chr2	COG4136	ABC-type uncharacterized transport system YnjBCD, ATPase component	R	General function prediction only ;
GXFL1.4_GM002295	Chr2	COG4135	ABC-type uncharacterized transport system YnjBCD, permease component	R	General function prediction only ;
GXFL1.4_GM002296	Chr2	COG4134	ABC-type uncharacterized transport system YnjBCD, periplasmic component	R	General function prediction only ;
GXFL1.4_GM002297	Chr2	COG3187	Heat shock protein HslJ	O	Posttranslational modification, protein turnover, chaperones ;
GXFL1.4_GM002298	Chr2	COG3313	Predicted Fe-S protein YdhL, DUF1289 family	R	General function prediction only ;
GXFL1.4_GM002300	Chr2	COG0842	ABC-type multidrug transport system, permease component	V	Defense mechanisms ;
GXFL1.4_GM002301	Chr2	COG1131	ABC-type multidrug transport system, ATPase component	V	Defense mechanisms ;
GXFL1.4_GM002302	Chr2	COG0845	Multidrug efflux pump subunit AcrA (membrane-fusion protein)	MV	Cell wall/membrane/envelope biogenesis ; Defense mechanisms ;
GXFL1.4_GM002303	Chr2	COG0814	Amino acid permease	E	Amino acid transport and metabolism ;
GXFL1.4_GM002305	Chr2	COG0697	Permease of the drug/metabolite transporter (DMT) superfamily	GER	Carbohydrate transport and metabolism ; Amino acid transport and metabolism ; General function prediction only ;
GXFL1.4_GM002306	Chr2	COG2239	Mg/Co/Ni transporter MgtE (contains CBS domain)	P	Inorganic ion transport and metabolism ;
GXFL1.4_GM002307	Chr2	COG2205	K+-sensing histidine kinase KdpD	T	Signal transduction mechanisms ;
GXFL1.4_GM002308	Chr2	COG2200	EAL domain, c-di-GMP-specific phosphodiesterase class I (or its enzymatically inactive variant)	T	Signal transduction mechanisms ;
GXFL1.4_GM002309	Chr2	COG5010	Flp pilus assembly protein TadD, contains TPR repeats	UW	Intracellular trafficking, secretion, and vesicular transport ; Extracellular structures ;
GXFL1.4_GM002311	Chr2	COG5640	Secreted trypsin-like serine protease	O	Posttranslational modification, protein turnover, chaperones ;
GXFL1.4_GM002312	Chr2	COG4533	DNA-binding transcriptional regulator SgrR of sgrS sRNA, contains a MarR-type HTH domain and a periplasmic-type solute-binding domain	K	Transcription ;
GXFL1.4_GM002314	Chr2	COG1011	FMN phosphatase YigB, HAD superfamily	H	Coenzyme transport and metabolism ;
GXFL1.4_GM002317	Chr2	COG0840	Methyl-accepting chemotaxis protein	NT	Cell motility ; Signal transduction mechanisms ;
GXFL1.4_GM002320	Chr2	COG2200	EAL domain, c-di-GMP-specific phosphodiesterase class I (or its enzymatically inactive variant)	T	Signal transduction mechanisms ;
GXFL1.4_GM002321	Chr2	COG1825	Ribosomal protein L25 (general stress protein Ctc)	J	Translation, ribosomal structure and biogenesis ;
GXFL1.4_GM002322	Chr2	COG0642	Signal transduction histidine kinase	T	Signal transduction mechanisms ;
GXFL1.4_GM002323	Chr2	COG0745	DNA-binding response regulator, OmpR family, contains REC and winged-helix (wHTH) domain	TK	Signal transduction mechanisms ; Transcription ;
GXFL1.4_GM002325	Chr2	COG1061	Superfamily II DNA or RNA helicase	KL	Transcription ; Replication, recombination and repair ;
GXFL1.4_GM002326	Chr2	COG1187	16S rRNA U516 pseudouridylate synthase RsuA and related 23S rRNA U2605, pseudouridylate synthases	J	Translation, ribosomal structure and biogenesis ;
GXFL1.4_GM002327	Chr2	COG2814	Predicted arabinose efflux permease, MFS family	G	Carbohydrate transport and metabolism ;
GXFL1.4_GM002329	Chr2	COG0702	Uncharacterized conserved protein YbjT, contains NAD(P)-binding and DUF2867 domains	R	General function prediction only ;
GXFL1.4_GM002330	Chr2	COG0534	Na+-driven multidrug efflux pump	V	Defense mechanisms ;
GXFL1.4_GM002331	Chr2	COG1136	ABC-type lipoprotein export system, ATPase component	M	Cell wall/membrane/envelope biogenesis ;
GXFL1.4_GM002332	Chr2	COG0577	ABC-type antimicrobial peptide transport system, permease component	V	Defense mechanisms ;
GXFL1.4_GM002333	Chr2	COG5621	Predicted secreted hydrolase	R	General function prediction only ;
GXFL1.4_GM002334	Chr2	COG3004	Na+/H+ antiporter NhaA	CP	Energy production and conversion ; Inorganic ion transport and metabolism ;
GXFL1.4_GM002335	Chr2	COG0160	4-aminobutyrate aminotransferase or related aminotransferase	E	Amino acid transport and metabolism ;
GXFL1.4_GM002336	Chr2	COG1748	Saccharopine dehydrogenase, NADP-dependent	E	Amino acid transport and metabolism ;
GXFL1.4_GM002337	Chr2	COG0019	Diaminopimelate decarboxylase	E	Amino acid transport and metabolism ;
GXFL1.4_GM002338	Chr2	COG2885	Outer membrane protein OmpA and related peptidoglycan-associated (lipo)proteins	M	Cell wall/membrane/envelope biogenesis ;
GXFL1.4_GM002339	Chr2	COG1538	Outer membrane protein TolC	M	Cell wall/membrane/envelope biogenesis ;
GXFL1.4_GM002341	Chr2	COG3310	Uncharacterized protein	S	Function unknown ;
GXFL1.4_GM002342	Chr2	COG2814	Predicted arabinose efflux permease, MFS family	G	Carbohydrate transport and metabolism ;
GXFL1.4_GM002343	Chr2	COG0583	DNA-binding transcriptional regulator, LysR family	K	Transcription ;
GXFL1.4_GM002344	Chr2	COG0695	Glutaredoxin	O	Posttranslational modification, protein turnover, chaperones ;
GXFL1.4_GM002345	Chr2	COG1451	Predicted metal-dependent hydrolase	R	General function prediction only ;
GXFL1.4_GM002346	Chr2	COG3129	23S rRNA A1618 N6-methylase RlmF	J	Translation, ribosomal structure and biogenesis ;
GXFL1.4_GM002348	Chr2	COG3063	Tfp pilus assembly protein PilF	NW	Cell motility ; Extracellular structures ;
GXFL1.4_GM002349	Chr2	COG1897	Homoserine trans-succinylase	E	Amino acid transport and metabolism ;
GXFL1.4_GM002350	Chr2	COG0645	Predicted kinase	R	General function prediction only ;
GXFL1.4_GM002351	Chr2	COG1511	Uncharacterized membrane protein YhgE, phage infection protein (PIP) family	S	Function unknown ;
GXFL1.4_GM002352	Chr2	COG0842	ABC-type multidrug transport system, permease component	V	Defense mechanisms ;
GXFL1.4_GM002353	Chr2	COG1566	Multidrug resistance efflux pump	V	Defense mechanisms ;
GXFL1.4_GM002354	Chr2	COG1538	Outer membrane protein TolC	M	Cell wall/membrane/envelope biogenesis ;
GXFL1.4_GM002355	Chr2	COG3290	Sensor histidine kinase regulating citrate/malate metabolism	T	Signal transduction mechanisms ;
GXFL1.4_GM002356	Chr2	COG4565	Response regulator of citrate/malate metabolism	KT	Transcription ; Signal transduction mechanisms ;
GXFL1.4_GM002357	Chr2	COG0834	ABC-type amino acid transport/signal transduction system, periplasmic component/domain	ET	Amino acid transport and metabolism ; Signal transduction mechanisms ;
GXFL1.4_GM002358	Chr2	COG0835	Chemotaxis signal transduction protein	NT	Cell motility ; Signal transduction mechanisms ;
GXFL1.4_GM002360	Chr2	COG0551	ssDNA-binding Zn-finger and Zn-ribbon domains of topoisomerase 1	L	Replication, recombination and repair ;
GXFL1.4_GM002361	Chr2	COG3706	Two-component response regulator, PleD family, consists of two REC domains and a diguanylate cyclase (GGDEF) domain	TK	Signal transduction mechanisms ; Transcription ;
GXFL1.4_GM002363	Chr2	COG0834	ABC-type amino acid transport/signal transduction system, periplasmic component/domain	ET	Amino acid transport and metabolism ; Signal transduction mechanisms ;
GXFL1.4_GM002364	Chr2	COG0477	MFS family permease	GEPR	Carbohydrate transport and metabolism ; Amino acid transport and metabolism ; Inorganic ion transport and metabolism ; General function prediction only ;
GXFL1.4_GM002365	Chr2	COG1085	Galactose-1-phosphate uridylyltransferase	G	Carbohydrate transport and metabolism ;
GXFL1.4_GM002366	Chr2	COG0153	Galactokinase	G	Carbohydrate transport and metabolism ;
GXFL1.4_GM002367	Chr2	COG2017	Galactose mutarotase or related enzyme	G	Carbohydrate transport and metabolism ;
GXFL1.4_GM002368	Chr2	COG3706	Two-component response regulator, PleD family, consists of two REC domains and a diguanylate cyclase (GGDEF) domain	TK	Signal transduction mechanisms ; Transcription ;
GXFL1.4_GM002369	Chr2	COG2200	EAL domain, c-di-GMP-specific phosphodiesterase class I (or its enzymatically inactive variant)	T	Signal transduction mechanisms ;
GXFL1.4_GM002370	Chr2	COG4221	NADP-dependent 3-hydroxy acid dehydrogenase YdfG	C	Energy production and conversion ;
GXFL1.4_GM002371	Chr2	COG0028	Acetolactate synthase large subunit or other thiamine pyrophosphate-requiring enzyme	EH	Amino acid transport and metabolism ; Coenzyme transport and metabolism ;
GXFL1.4_GM002372	Chr2	COG3527	Alpha-acetolactate decarboxylase	Q	Secondary metabolites biosynthesis, transport and catabolism ;
GXFL1.4_GM002373	Chr2	COG0583	DNA-binding transcriptional regulator, LysR family	K	Transcription ;
GXFL1.4_GM002374	Chr2	COG3002	Uncharacterized conserved protein YbcC, UPF0753/DUF2309 family	S	Function unknown ;
GXFL1.4_GM002375	Chr2	COG1009	NADH:ubiquinone oxidoreductase subunit 5 (chain L)/Multisubunit Na+/H+ antiporter, MnhA subunit	CP	Energy production and conversion ; Inorganic ion transport and metabolism ;
GXFL1.4_GM002376	Chr2	COG0583	DNA-binding transcriptional regulator, LysR family	K	Transcription ;
GXFL1.4_GM002377	Chr2	COG1020	Non-ribosomal peptide synthetase component F	Q	Secondary metabolites biosynthesis, transport and catabolism ;
GXFL1.4_GM002379	Chr2	COG1560	Lauroyl/myristoyl acyltransferase	I	Lipid transport and metabolism ;
GXFL1.4_GM002380	Chr2	COG3097	Uncharacterized protein YqfB, UPF0267 family	S	Function unknown ;
GXFL1.4_GM002381	Chr2	COG3305	Uncharacterized membrane protein, DUF2068 family	S	Function unknown ;
GXFL1.4_GM002382	Chr2	COG3169	Uncharacterized conserved protein, DUF486 family	S	Function unknown ;
GXFL1.4_GM002383	Chr2	COG0114	Fumarate hydratase class II	C	Energy production and conversion ;
GXFL1.4_GM002386	Chr2	COG1271	Cytochrome bd-type quinol oxidase, subunit 1	C	Energy production and conversion ;
GXFL1.4_GM002387	Chr2	COG1294	Cytochrome bd-type quinol oxidase, subunit 2	C	Energy production and conversion ;
GXFL1.4_GM002388	Chr2	COG1136	ABC-type lipoprotein export system, ATPase component	M	Cell wall/membrane/envelope biogenesis ;
GXFL1.4_GM002389	Chr2	COG0577	ABC-type antimicrobial peptide transport system, permease component	V	Defense mechanisms ;
GXFL1.4_GM002390	Chr2	COG0577	ABC-type antimicrobial peptide transport system, permease component	V	Defense mechanisms ;
GXFL1.4_GM002391	Chr2	COG1538	Outer membrane protein TolC	M	Cell wall/membrane/envelope biogenesis ;
GXFL1.4_GM002392	Chr2	COG0845	Multidrug efflux pump subunit AcrA (membrane-fusion protein)	MV	Cell wall/membrane/envelope biogenesis ; Defense mechanisms ;
GXFL1.4_GM002393	Chr2	COG0491	Glyoxylase or a related metal-dependent hydrolase, beta-lactamase superfamily II	R	General function prediction only ;
GXFL1.4_GM002394	Chr2	COG0583	DNA-binding transcriptional regulator, LysR family	K	Transcription ;
GXFL1.4_GM002395	Chr2	COG0376	Catalase (peroxidase I)	P	Inorganic ion transport and metabolism ;
GXFL1.4_GM002396	Chr2	COG2723	Beta-glucosidase/6-phospho-beta-glucosidase/beta-galactosidase	G	Carbohydrate transport and metabolism ;
GXFL1.4_GM002397	Chr2	COG1609	DNA-binding transcriptional regulator, LacI/PurR family	K	Transcription ;
GXFL1.4_GM002399	Chr2	COG0251	Enamine deaminase RidA, house cleaning of reactive enamine intermediates, YjgF/YER057c/UK114 family	V	Defense mechanisms ;
GXFL1.4_GM002400	Chr2	COG2731	Beta-galactosidase, beta subunit	G	Carbohydrate transport and metabolism ;
GXFL1.4_GM002401	Chr2	COG0584	Glycerophosphoryl diester phosphodiesterase	I	Lipid transport and metabolism ;
GXFL1.4_GM002402	Chr2	COG1349	DNA-binding transcriptional regulator of sugar metabolism, DeoR/GlpR family	KG	Transcription ; Carbohydrate transport and metabolism ;
GXFL1.4_GM002403	Chr2	COG3842	ABC-type Fe3+/spermidine/putrescine transport systems, ATPase components	E	Amino acid transport and metabolism ;
GXFL1.4_GM002404	Chr2	COG0395	ABC-type glycerol-3-phosphate transport system, permease component	G	Carbohydrate transport and metabolism ;
GXFL1.4_GM002405	Chr2	COG1175	ABC-type sugar transport system, permease component	G	Carbohydrate transport and metabolism ;
GXFL1.4_GM002406	Chr2	COG1653	ABC-type glycerol-3-phosphate transport system, periplasmic component	G	Carbohydrate transport and metabolism ;
GXFL1.4_GM002408	Chr2	COG2825	Periplasmic chaperone for outer membrane proteins, Skp family	MO	Cell wall/membrane/envelope biogenesis ; Posttranslational modification, protein turnover, chaperones ;
GXFL1.4_GM002409	Chr2	COG0811	Biopolymer transport protein ExbB/TolQ	U	Intracellular trafficking, secretion, and vesicular transport ;
GXFL1.4_GM002410	Chr2	COG0848	Biopolymer transport protein ExbD	U	Intracellular trafficking, secretion, and vesicular transport ;
GXFL1.4_GM002411	Chr2	COG0810	Periplasmic protein TonB, links inner and outer membranes	M	Cell wall/membrane/envelope biogenesis ;
GXFL1.4_GM002412	Chr2	COG0457	Tetratricopeptide (TPR) repeat	R	General function prediction only ;
GXFL1.4_GM002413	Chr2	COG1793	ATP-dependent DNA ligase	L	Replication, recombination and repair ;
GXFL1.4_GM002415	Chr2	COG0534	Na+-driven multidrug efflux pump	V	Defense mechanisms ;
GXFL1.4_GM002416	Chr2	COG3001	Fructosamine-3-kinase	G	Carbohydrate transport and metabolism ;
GXFL1.4_GM002418	Chr2	COG0791	Cell wall-associated hydrolase, NlpC family	M	Cell wall/membrane/envelope biogenesis ;
GXFL1.4_GM002419	Chr2	COG0840	Methyl-accepting chemotaxis protein	NT	Cell motility ; Signal transduction mechanisms ;
GXFL1.4_GM002420	Chr2	COG3000	Sterol desaturase/sphingolipid hydroxylase, fatty acid hydroxylase superfamily	I	Lipid transport and metabolism ;
GXFL1.4_GM002421	Chr2	COG3148	Uncharacterized conserved protein YfiP, DTW domain	S	Function unknown ;
GXFL1.4_GM002422	Chr2	COG1940	Sugar kinase of the NBD/HSP70 family, may contain an N-terminal HTH domain	KG	Transcription ; Carbohydrate transport and metabolism ;
GXFL1.4_GM002424	Chr2	COG1763	Molybdopterin-guanine dinucleotide biosynthesis protein	H	Coenzyme transport and metabolism ;
GXFL1.4_GM002425	Chr2	COG0746	Molybdopterin-guanine dinucleotide biosynthesis protein A	H	Coenzyme transport and metabolism ;
GXFL1.4_GM002426	Chr2	COG1122	Energy-coupling factor transporter ATP-binding protein EcfA2	PR	Inorganic ion transport and metabolism ; General function prediction only ;
GXFL1.4_GM002427	Chr2	COG4662	ABC-type tungstate transport system, periplasmic component	P	Inorganic ion transport and metabolism ;
GXFL1.4_GM002428	Chr2	COG2998	ABC-type tungstate transport system, permease component	P	Inorganic ion transport and metabolism ;
GXFL1.4_GM002430	Chr2	COG2204	DNA-binding transcriptional response regulator, NtrC family, contains REC, AAA-type ATPase, and a Fis-type DNA-binding domains	T	Signal transduction mechanisms ;
GXFL1.4_GM002431	Chr2	COG4191	Signal transduction histidine kinase regulating C4-dicarboxylate transport system	T	Signal transduction mechanisms ;
GXFL1.4_GM002432	Chr2	COG0488	ATPase components of ABC transporters with duplicated ATPase domains	R	General function prediction only ;
GXFL1.4_GM002433	Chr2	COG1526	Formate dehydrogenase assembly factor FdhD	C	Energy production and conversion ;
GXFL1.4_GM002436	Chr2	COG1145	Ferredoxin	C	Energy production and conversion ;
GXFL1.4_GM002437	Chr2	COG3381	Cytoplasmic chaperone TorD involved in molybdoenzyme TorA maturation	O	Posttranslational modification, protein turnover, chaperones ;
GXFL1.4_GM002439	Chr2	COG3383	Predicted molibdopterin-dependent oxidoreductase YjgC	R	General function prediction only ;
GXFL1.4_GM002440	Chr2	COG0437	Fe-S-cluster-containing dehydrogenase component	C	Energy production and conversion ;
GXFL1.4_GM002441	Chr2	COG2864	Cytochrome b subunit of formate dehydrogenase	C	Energy production and conversion ;
GXFL1.4_GM002443	Chr2	COG0846	NAD-dependent protein deacetylase, SIR2 family	O	Posttranslational modification, protein turnover, chaperones ;
GXFL1.4_GM002444	Chr2	COG1666	Uncharacterized conserved protein YajQ, UPF0234 family	S	Function unknown ;
GXFL1.4_GM002445	Chr2	COG0722	3-deoxy-D-arabino-heptulosonate 7-phosphate (DAHP) synthase	E	Amino acid transport and metabolism ;
GXFL1.4_GM002446	Chr2	COG2050	Acyl-coenzyme A thioesterase PaaI, contains HGG motif	Q	Secondary metabolites biosynthesis, transport and catabolism ;
GXFL1.4_GM002448	Chr2	COG2996	Predicted RNA-binding protein, contains S1 domains, virulence factor B family	R	General function prediction only ;
GXFL1.4_GM002449	Chr2	COG3270	Ribosome biogenesis protein, NOL1/NOP2/fmu family	J	Translation, ribosomal structure and biogenesis ;
GXFL1.4_GM002450	Chr2	COG3008	Paraquat-inducible protein B	S	Function unknown ;
GXFL1.4_GM002451	Chr2	COG2995	Uncharacterized paraquat-inducible protein A	S	Function unknown ;
GXFL1.4_GM002452	Chr2	COG1132	ABC-type multidrug transport system, ATPase and permease component	V	Defense mechanisms ;
GXFL1.4_GM002453	Chr2	COG1956	GAF domain-containing protein, putative methionine-R-sulfoxide reductase	VT	Defense mechanisms ; Signal transduction mechanisms ;
GXFL1.4_GM002454	Chr2	COG3109	sRNA-binding protein	T	Signal transduction mechanisms ;
GXFL1.4_GM002455	Chr2	COG0793	C-terminal processing protease CtpA/Prc, contains a PDZ domain	O	Posttranslational modification, protein turnover, chaperones ;
GXFL1.4_GM002457	Chr2	COG0308	Aminopeptidase N	E	Amino acid transport and metabolism ;
GXFL1.4_GM002459	Chr2	COG2902	NAD-specific glutamate dehydrogenase	E	Amino acid transport and metabolism ;
GXFL1.4_GM002460	Chr2	COG0167	Dihydroorotate dehydrogenase	F	Nucleotide transport and metabolism ;
GXFL1.4_GM002462	Chr2	COG1092	23S rRNA G2069 N7-methylase RlmK or C1962 C5-methylase RlmI	J	Translation, ribosomal structure and biogenesis ;
GXFL1.4_GM002463	Chr2	COG0695	Glutaredoxin	O	Posttranslational modification, protein turnover, chaperones ;
GXFL1.4_GM002464	Chr2	COG0488	ATPase components of ABC transporters with duplicated ATPase domains	R	General function prediction only ;
GXFL1.4_GM002466	Chr2	COG0764	3-hydroxymyristoyl/3-hydroxydecanoyl-(acyl carrier protein) dehydratase	I	Lipid transport and metabolism ;
GXFL1.4_GM002467	Chr2	COG1067	Predicted ATP-dependent protease	O	Posttranslational modification, protein turnover, chaperones ;
GXFL1.4_GM002468	Chr2	COG3120	Macrodomain Ter protein organizer, MatP/YcbG family	L	Replication, recombination and repair ;
GXFL1.4_GM002472	Chr2	COG2994	ACP:hemolysin acyltransferase (hemolysin-activating protein)	O	Posttranslational modification, protein turnover, chaperones ;
GXFL1.4_GM002474	Chr2	COG2274	ABC-type bacteriocin/lantibiotic exporters, contain an N-terminal double-glycine peptidase domain	V	Defense mechanisms ;
GXFL1.4_GM002475	Chr2	COG0845	Multidrug efflux pump subunit AcrA (membrane-fusion protein)	MV	Cell wall/membrane/envelope biogenesis ; Defense mechanisms ;
GXFL1.4_GM002476	Chr2	COG2274	ABC-type bacteriocin/lantibiotic exporters, contain an N-terminal double-glycine peptidase domain	V	Defense mechanisms ;
GXFL1.4_GM002477	Chr2	COG2205	K+-sensing histidine kinase KdpD	T	Signal transduction mechanisms ;
GXFL1.4_GM002478	Chr2	COG3287	Uncharacterized conserved protein, contains FIST_N domain	S	Function unknown ;
GXFL1.4_GM002480	Chr2	COG3278	Cbb3-type cytochrome oxidase, subunit 1	C	Energy production and conversion ;
GXFL1.4_GM002481	Chr2	COG2993	Cbb3-type cytochrome oxidase, cytochrome c subunit	C	Energy production and conversion ;
GXFL1.4_GM002482	Chr2	COG4736	Cbb3-type cytochrome oxidase, subunit 3	C	Energy production and conversion ;
GXFL1.4_GM002483	Chr2	COG2010	Cytochrome c, mono- and diheme variants	C	Energy production and conversion ;
GXFL1.4_GM002484	Chr2	COG3198	Uncharacterized protein	S	Function unknown ;
GXFL1.4_GM002485	Chr2	COG2608	Copper chaperone CopZ	P	Inorganic ion transport and metabolism ;
GXFL1.4_GM002486	Chr2	COG3197	Uncharacterized protein, possibly involved in nitrogen fixation	P	Inorganic ion transport and metabolism ;
GXFL1.4_GM002487	Chr2	COG2836	Sulfite exporter TauE/SafE	P	Inorganic ion transport and metabolism ;
GXFL1.4_GM002488	Chr2	COG0664	cAMP-binding domain of CRP or a regulatory subunit of cAMP-dependent protein kinases	T	Signal transduction mechanisms ;
GXFL1.4_GM002489	Chr2	COG0589	Nucleotide-binding universal stress protein, UspA family	T	Signal transduction mechanisms ;
GXFL1.4_GM002490	Chr2	COG0037	tRNA(Ile)-lysidine synthase TilS/MesJ	J	Translation, ribosomal structure and biogenesis ;
GXFL1.4_GM002492	Chr2	COG2992	Uncharacterized FlgJ-related protein	R	General function prediction only ;
GXFL1.4_GM002494	Chr2	COG3842	ABC-type Fe3+/spermidine/putrescine transport systems, ATPase components	E	Amino acid transport and metabolism ;
GXFL1.4_GM002495	Chr2	COG1176	ABC-type spermidine/putrescine transport system, permease component I	E	Amino acid transport and metabolism ;
GXFL1.4_GM002496	Chr2	COG1177	ABC-type spermidine/putrescine transport system, permease component II	E	Amino acid transport and metabolism ;
GXFL1.4_GM002497	Chr2	COG0687	Spermidine/putrescine-binding periplasmic protein	E	Amino acid transport and metabolism ;
GXFL1.4_GM002498	Chr2	COG0687	Spermidine/putrescine-binding periplasmic protein	E	Amino acid transport and metabolism ;
GXFL1.4_GM002501	Chr2	COG1115	Na+/alanine symporter	E	Amino acid transport and metabolism ;
GXFL1.4_GM002502	Chr2	COG1280	Threonine/homoserine/homoserine lactone efflux protein	E	Amino acid transport and metabolism ;
GXFL1.4_GM002505	Chr2	COG3675	Predicted lipase	I	Lipid transport and metabolism ;
GXFL1.4_GM002507	Chr2	COG3501	Uncharacterized conserved protein, implicated in type VI secretion and phage assembly	UXR	Intracellular trafficking, secretion, and vesicular transport ; Mobilome: prophages, transposons; General function prediction only ;
GXFL1.4_GM002508	Chr2	COG3157	Type VI protein secretion system component Hcp (secreted cytotoxin)	U	Intracellular trafficking, secretion, and vesicular transport ;
GXFL1.4_GM002509	Chr2	COG2317	Zn-dependent carboxypeptidase, M32 family	E	Amino acid transport and metabolism ;
GXFL1.4_GM002510	Chr2	COG0840	Methyl-accepting chemotaxis protein	NT	Cell motility ; Signal transduction mechanisms ;
GXFL1.4_GM002511	Chr2	COG2814	Predicted arabinose efflux permease, MFS family	G	Carbohydrate transport and metabolism ;
GXFL1.4_GM002512	Chr2	COG1566	Multidrug resistance efflux pump	V	Defense mechanisms ;
GXFL1.4_GM002513	Chr2	COG1538	Outer membrane protein TolC	M	Cell wall/membrane/envelope biogenesis ;
GXFL1.4_GM002514	Chr2	COG1309	DNA-binding transcriptional regulator, AcrR family	K	Transcription ;
GXFL1.4_GM002515	Chr2	COG0513	Superfamily II DNA and RNA helicase	L	Replication, recombination and repair ;
GXFL1.4_GM002516	Chr2	COG2202	PAS domain	T	Signal transduction mechanisms ;
GXFL1.4_GM002517	Chr2	COG0840	Methyl-accepting chemotaxis protein	NT	Cell motility ; Signal transduction mechanisms ;
GXFL1.4_GM002518	Chr2	COG2076	Multidrug transporter EmrE and related cation transporters	V	Defense mechanisms ;
GXFL1.4_GM002519	Chr2	COG0415	Deoxyribodipyrimidine photolyase	L	Replication, recombination and repair ;
GXFL1.4_GM002520	Chr2	COG2814	Predicted arabinose efflux permease, MFS family	G	Carbohydrate transport and metabolism ;
GXFL1.4_GM002522	Chr2	COG0583	DNA-binding transcriptional regulator, LysR family	K	Transcription ;
GXFL1.4_GM002523	Chr2	COG0095	Lipoate-protein ligase A	H	Coenzyme transport and metabolism ;
GXFL1.4_GM002524	Chr2	COG0443	Molecular chaperone DnaK (HSP70)	O	Posttranslational modification, protein turnover, chaperones ;
GXFL1.4_GM002526	Chr2	COG1643	HrpA-like RNA helicase	J	Translation, ribosomal structure and biogenesis ;
GXFL1.4_GM002528	Chr2	COG4103	Uncharacterized conserved protein, tellurite resistance protein B (TerB) family	S	Function unknown ;
GXFL1.4_GM002529	Chr2	COG5018	Inhibitor of the KinA pathway to sporulation, predicted exonuclease	R	General function prediction only ;
GXFL1.4_GM002530	Chr2	COG3614	Extracellular (periplasmic) sensor domain CHASE1 (specificity unknown)	T	Signal transduction mechanisms ;
GXFL1.4_GM002532	Chr2	COG0443	Molecular chaperone DnaK (HSP70)	O	Posttranslational modification, protein turnover, chaperones ;
GXFL1.4_GM002533	Chr2	COG0443	Molecular chaperone DnaK (HSP70)	O	Posttranslational modification, protein turnover, chaperones ;
GXFL1.4_GM002534	Chr2	COG3706	Two-component response regulator, PleD family, consists of two REC domains and a diguanylate cyclase (GGDEF) domain	TK	Signal transduction mechanisms ; Transcription ;
GXFL1.4_GM002536	Chr2	COG5000	Signal transduction histidine kinase involved in nitrogen fixation and metabolism regulation	T	Signal transduction mechanisms ;
GXFL1.4_GM002537	Chr2	COG0715	ABC-type nitrate/sulfonate/bicarbonate transport system, periplasmic component	P	Inorganic ion transport and metabolism ;
GXFL1.4_GM002539	Chr2	COG2199	GGDEF domain, diguanylate cyclase (c-di-GMP synthetase) or its enzymatically inactive variants	T	Signal transduction mechanisms ;
GXFL1.4_GM002540	Chr2	COG0603	7-cyano-7-deazaguanine synthase (queuosine biosynthesis)	J	Translation, ribosomal structure and biogenesis ;
GXFL1.4_GM002541	Chr2	COG0602	Organic radical activating enzyme	R	General function prediction only ;
GXFL1.4_GM002543	Chr2	COG0561	Hydroxymethylpyrimidine pyrophosphatase and other HAD family phosphatases	HR	Coenzyme transport and metabolism ; General function prediction only ;
GXFL1.4_GM002544	Chr2	COG1648	Siroheme synthase (precorrin-2 oxidase/ferrochelatase domain)	H	Coenzyme transport and metabolism ;
GXFL1.4_GM002545	Chr2	COG0834	ABC-type amino acid transport/signal transduction system, periplasmic component/domain	ET	Amino acid transport and metabolism ; Signal transduction mechanisms ;
GXFL1.4_GM002546	Chr2	COG4597	ABC-type amino acid transport system, permease component	E	Amino acid transport and metabolism ;
GXFL1.4_GM002547	Chr2	COG0765	ABC-type amino acid transport system, permease component	E	Amino acid transport and metabolism ;
GXFL1.4_GM002548	Chr2	COG1126	ABC-type polar amino acid transport system, ATPase component	E	Amino acid transport and metabolism ;
GXFL1.4_GM002549	Chr2	COG0670	Integral membrane protein, interacts with FtsH	R	General function prediction only ;
GXFL1.4_GM002550	Chr2	COG2920	Sulfur relay (sulfurtransferase) protein, DsrC/TusE family	P	Inorganic ion transport and metabolism ;
GXFL1.4_GM002551	Chr2	COG1254	Acylphosphatase	C	Energy production and conversion ;
GXFL1.4_GM002552	Chr2	COG1092	23S rRNA G2069 N7-methylase RlmK or C1962 C5-methylase RlmI	J	Translation, ribosomal structure and biogenesis ;
GXFL1.4_GM002553	Chr2	COG3706	Two-component response regulator, PleD family, consists of two REC domains and a diguanylate cyclase (GGDEF) domain	TK	Signal transduction mechanisms ; Transcription ;
GXFL1.4_GM002554	Chr2	COG0678	Peroxiredoxin	O	Posttranslational modification, protein turnover, chaperones ;
GXFL1.4_GM002555	Chr2	COG5002	Signal transduction histidine kinase	T	Signal transduction mechanisms ;
GXFL1.4_GM002556	Chr2	COG3437	Response regulator c-di-GMP phosphodiesterase, RpfG family, contains REC and HD-GYP domains	T	Signal transduction mechanisms ;
GXFL1.4_GM002557	Chr2	COG0625	Glutathione S-transferase	O	Posttranslational modification, protein turnover, chaperones ;
GXFL1.4_GM002558	Chr2	COG0179	2-keto-4-pentenoate hydratase/2-oxohepta-3-ene-1,7-dioic acid hydratase (catechol pathway)	Q	Secondary metabolites biosynthesis, transport and catabolism ;
GXFL1.4_GM002559	Chr2	COG3508	Homogentisate 1,2-dioxygenase	Q	Secondary metabolites biosynthesis, transport and catabolism ;
GXFL1.4_GM002560	Chr2	COG3185	4-hydroxyphenylpyruvate dioxygenase and related hemolysins	ER	Amino acid transport and metabolism ; General function prediction only ;
GXFL1.4_GM002563	Chr2	COG2195	Di- or tripeptidase	E	Amino acid transport and metabolism ;
GXFL1.4_GM002564	Chr2	COG0671	Membrane-associated phospholipid phosphatase	I	Lipid transport and metabolism ;
GXFL1.4_GM002565	Chr2	COG0456	Ribosomal protein S18 acetylase RimI and related acetyltransferases	J	Translation, ribosomal structure and biogenesis ;
GXFL1.4_GM002566	Chr2	COG0365	Acyl-coenzyme A synthetase/AMP-(fatty) acid ligase	I	Lipid transport and metabolism ;
GXFL1.4_GM002567	Chr2	COG2828	2-Methylaconitate cis-trans-isomerase PrpF (2-methyl citrate pathway)	C	Energy production and conversion ;
GXFL1.4_GM002568	Chr2	COG1048	Aconitase A	C	Energy production and conversion ;
GXFL1.4_GM002569	Chr2	COG0372	Citrate synthase	C	Energy production and conversion ;
GXFL1.4_GM002570	Chr2	COG2513	2-Methylisocitrate lyase and related enzymes, PEP mutase family	G	Carbohydrate transport and metabolism ;
GXFL1.4_GM002571	Chr2	COG1802	DNA-binding transcriptional regulator, GntR family	K	Transcription ;
GXFL1.4_GM002573	Chr2	COG3181	Tripartite-type tricarboxylate transporter, receptor component TctC	C	Energy production and conversion ;
GXFL1.4_GM002575	Chr2	COG3333	TctA family transporter	R	General function prediction only ;
[truncated: 1,049 more rows]
