# Supplementary material for: Complete Genome Analysis of Highly Pathogenic Non-O1/O139 Vibrio cholerae Isolated From Macrobrachium rosenbergii Reveals Pathogenicity and Antibiotic Resistance-Related Genes
Source: Front Vet Sci. 2022 May 18;9:882885. doi: 10.3389/fvets.2022.882885 (PMC9159153; doi:10.3389/fvets.2022.882885)
Supplement: Supplementary file 2 [file Table_2.XLS]

## Sheet: GO
Table S2 GO database annotation information
Ontology	Class	number_of_GXFL1	genes_of_GXFL1
biological_process	biological adhesion	24	GXFL1.4_GM000023;GXFL1.4_GM001557;GXFL1.4_GM000220;GXFL1.4_GM000224;GXFL1.4_GM000234;GXFL1.4_GM000307;GXFL1.4_GM000560;GXFL1.4_GM000666;GXFL1.4_GM001028;GXFL1.4_GM001578;GXFL1.4_GM001583;GXFL1.4_GM001599;GXFL1.4_GM001851;GXFL1.4_GM001858;GXFL1.4_GM002133;GXFL1.4_GM002338;GXFL1.4_GM002397;GXFL1.4_GM002510;GXFL1.4_GM002612;GXFL1.4_GM002620;GXFL1.4_GM002708;GXFL1.4_GM003702;GXFL1.4_GM003757;GXFL1.4_…
biological_process	biological regulation	516	GXFL1.4_GM000010;GXFL1.4_GM000023;GXFL1.4_GM000054;GXFL1.4_GM000123;GXFL1.4_GM000154;GXFL1.4_GM000174;GXFL1.4_GM000175;GXFL1.4_GM000192;GXFL1.4_GM000200;GXFL1.4_GM000201;GXFL1.4_GM000202;GXFL1.4_GM000203;GXFL1.4_GM000207;GXFL1.4_GM000216;GXFL1.4_GM000224;GXFL1.4_GM000234;GXFL1.4_GM000257;GXFL1.4_GM000260;GXFL1.4_GM000277;GXFL1.4_GM000299;GXFL1.4_GM000307;GXFL1.4_GM000312;GXFL1.4_GM000330;GXFL1.4_…
biological_process	cell killing	3	GXFL1.4_GM001069;GXFL1.4_GM001228;GXFL1.4_GM000424
biological_process	cellular component organization or biogenesis	153	GXFL1.4_GM001348;GXFL1.4_GM002083;GXFL1.4_GM002060;GXFL1.4_GM003304;GXFL1.4_GM000889;GXFL1.4_GM002597;GXFL1.4_GM002994;GXFL1.4_GM002431;GXFL1.4_GM002708;GXFL1.4_GM002450;GXFL1.4_GM003160;GXFL1.4_GM003536;GXFL1.4_GM003537;GXFL1.4_GM000534;GXFL1.4_GM000846;GXFL1.4_GM000112;GXFL1.4_GM000131;GXFL1.4_GM000165;GXFL1.4_GM001182;GXFL1.4_GM001464;GXFL1.4_GM001768;GXFL1.4_GM002794;GXFL1.4_GM002954;GXFL1.4_…
biological_process	cellular process	1507	GXFL1.4_GM001150;GXFL1.4_GM001185;GXFL1.4_GM001591;GXFL1.4_GM001592;GXFL1.4_GM001949;GXFL1.4_GM002230;GXFL1.4_GM002360;GXFL1.4_GM002652;GXFL1.4_GM003708;GXFL1.4_GM003298;GXFL1.4_GM003461;GXFL1.4_GM001390;GXFL1.4_GM002540;GXFL1.4_GM003626;GXFL1.4_GM002898;GXFL1.4_GM001044;GXFL1.4_GM002074;GXFL1.4_GM002070;GXFL1.4_GM003432;GXFL1.4_GM000010;GXFL1.4_GM000023;GXFL1.4_GM000054;GXFL1.4_GM000123;GXFL1.4_…
biological_process	death	2	GXFL1.4_GM002345;GXFL1.4_GM001342
biological_process	developmental process	26	GXFL1.4_GM002450;GXFL1.4_GM003160;GXFL1.4_GM003536;GXFL1.4_GM003537;GXFL1.4_GM001044;GXFL1.4_GM001916;GXFL1.4_GM003652;GXFL1.4_GM002547;GXFL1.4_GM001239;GXFL1.4_GM000023;GXFL1.4_GM000691;GXFL1.4_GM003125;GXFL1.4_GM001661;GXFL1.4_GM003192;GXFL1.4_GM003520;GXFL1.4_GM000210;GXFL1.4_GM001398;GXFL1.4_GM001622;GXFL1.4_GM002031;GXFL1.4_GM002524;GXFL1.4_GM002532;GXFL1.4_GM002533;GXFL1.4_GM003083;GXFL1.4_…
biological_process	establishment of localization	558	GXFL1.4_GM000805;GXFL1.4_GM001236;GXFL1.4_GM001293;GXFL1.4_GM001472;GXFL1.4_GM001561;GXFL1.4_GM001819;GXFL1.4_GM001916;GXFL1.4_GM002403;GXFL1.4_GM002432;GXFL1.4_GM003139;GXFL1.4_GM003345;GXFL1.4_GM003429;GXFL1.4_GM003516;GXFL1.4_GM003638;GXFL1.4_GM003647;GXFL1.4_GM003863;GXFL1.4_GM000006;GXFL1.4_GM000789;GXFL1.4_GM002582;GXFL1.4_GM000534;GXFL1.4_GM003011;GXFL1.4_GM003731;GXFL1.4_GM001286;GXFL1.4_…
biological_process	immune system process	2	GXFL1.4_GM002739;GXFL1.4_GM000234
biological_process	localization	586	GXFL1.4_GM000805;GXFL1.4_GM001236;GXFL1.4_GM001293;GXFL1.4_GM001472;GXFL1.4_GM001561;GXFL1.4_GM001819;GXFL1.4_GM001916;GXFL1.4_GM002403;GXFL1.4_GM002432;GXFL1.4_GM003139;GXFL1.4_GM003345;GXFL1.4_GM003429;GXFL1.4_GM003516;GXFL1.4_GM003638;GXFL1.4_GM003647;GXFL1.4_GM003863;GXFL1.4_GM000006;GXFL1.4_GM000789;GXFL1.4_GM002582;GXFL1.4_GM000534;GXFL1.4_GM003011;GXFL1.4_GM003731;GXFL1.4_GM001286;GXFL1.4_…
biological_process	locomotion	48	GXFL1.4_GM000173;GXFL1.4_GM001228;GXFL1.4_GM001803;GXFL1.4_GM001804;GXFL1.4_GM001806;GXFL1.4_GM001807;GXFL1.4_GM001808;GXFL1.4_GM001809;GXFL1.4_GM001810;GXFL1.4_GM001812;GXFL1.4_GM001813;GXFL1.4_GM001814;GXFL1.4_GM001815;GXFL1.4_GM001854;GXFL1.4_GM001855;GXFL1.4_GM001856;GXFL1.4_GM001864;GXFL1.4_GM001871;GXFL1.4_GM001872;GXFL1.4_GM000200;GXFL1.4_GM000201;GXFL1.4_GM000202;GXFL1.4_GM000205;GXFL1.4_…
biological_process	metabolic process	1491	GXFL1.4_GM001150;GXFL1.4_GM001185;GXFL1.4_GM001591;GXFL1.4_GM001592;GXFL1.4_GM001949;GXFL1.4_GM002230;GXFL1.4_GM002360;GXFL1.4_GM002652;GXFL1.4_GM003708;GXFL1.4_GM003298;GXFL1.4_GM003461;GXFL1.4_GM001390;GXFL1.4_GM002540;GXFL1.4_GM003626;GXFL1.4_GM002898;GXFL1.4_GM001044;GXFL1.4_GM002074;GXFL1.4_GM002070;GXFL1.4_GM003432;GXFL1.4_GM001348;GXFL1.4_GM002060;GXFL1.4_GM003304;GXFL1.4_GM002610;GXFL1.4_…
biological_process	multi-organism process	40	GXFL1.4_GM000434;GXFL1.4_GM002653;GXFL1.4_GM002841;GXFL1.4_GM003234;GXFL1.4_GM003509;GXFL1.4_GM002184;GXFL1.4_GM002205;GXFL1.4_GM002709;GXFL1.4_GM001069;GXFL1.4_GM000224;GXFL1.4_GM000358;GXFL1.4_GM002192;GXFL1.4_GM001228;GXFL1.4_GM002283;GXFL1.4_GM002722;GXFL1.4_GM002898;GXFL1.4_GM003062;GXFL1.4_GM000424;GXFL1.4_GM003424;GXFL1.4_GM001109;GXFL1.4_GM002001;GXFL1.4_GM003297;GXFL1.4_GM000873;GXFL1.4_…
biological_process	multicellular organismal process	27	GXFL1.4_GM002073;GXFL1.4_GM001044;GXFL1.4_GM000780;GXFL1.4_GM002192;GXFL1.4_GM000174;GXFL1.4_GM000207;GXFL1.4_GM000234;GXFL1.4_GM000257;GXFL1.4_GM000358;GXFL1.4_GM000896;GXFL1.4_GM001578;GXFL1.4_GM001648;GXFL1.4_GM001841;GXFL1.4_GM002123;GXFL1.4_GM002317;GXFL1.4_GM002407;GXFL1.4_GM002516;GXFL1.4_GM002612;GXFL1.4_GM002620;GXFL1.4_GM002865;GXFL1.4_GM003062;GXFL1.4_GM003604;GXFL1.4_GM001239;GXFL1.4_…
biological_process	negative regulation of biological process	15	GXFL1.4_GM002754;GXFL1.4_GM000272;GXFL1.4_GM000286;GXFL1.4_GM000343;GXFL1.4_GM001749;GXFL1.4_GM001798;GXFL1.4_GM002402;GXFL1.4_GM002631;GXFL1.4_GM002752;GXFL1.4_GM002786;GXFL1.4_GM003237;GXFL1.4_GM003609;GXFL1.4_GM002711;GXFL1.4_GM001898;GXFL1.4_GM001855
biological_process	nitrogen utilization	2	GXFL1.4_GM001766;GXFL1.4_GM003381
biological_process	positive regulation of biological process	14	GXFL1.4_GM000500;GXFL1.4_GM001731;GXFL1.4_GM003242;GXFL1.4_GM003243;GXFL1.4_GM003581;GXFL1.4_GM000173;GXFL1.4_GM000560;GXFL1.4_GM001348;GXFL1.4_GM001578;GXFL1.4_GM001648;GXFL1.4_GM002083;GXFL1.4_GM002407;GXFL1.4_GM002408;GXFL1.4_GM002345
biological_process	regulation of biological process	503	GXFL1.4_GM000010;GXFL1.4_GM000023;GXFL1.4_GM000054;GXFL1.4_GM000123;GXFL1.4_GM000154;GXFL1.4_GM000174;GXFL1.4_GM000175;GXFL1.4_GM000192;GXFL1.4_GM000200;GXFL1.4_GM000201;GXFL1.4_GM000202;GXFL1.4_GM000203;GXFL1.4_GM000207;GXFL1.4_GM000216;GXFL1.4_GM000224;GXFL1.4_GM000234;GXFL1.4_GM000257;GXFL1.4_GM000260;GXFL1.4_GM000277;GXFL1.4_GM000299;GXFL1.4_GM000307;GXFL1.4_GM000312;GXFL1.4_GM000330;GXFL1.4_…
biological_process	reproduction	36	GXFL1.4_GM000130;GXFL1.4_GM001348;GXFL1.4_GM002083;GXFL1.4_GM003062;GXFL1.4_GM000265;GXFL1.4_GM002347;GXFL1.4_GM003268;GXFL1.4_GM001893;GXFL1.4_GM000133;GXFL1.4_GM000136;GXFL1.4_GM001578;GXFL1.4_GM002308;GXFL1.4_GM002690;GXFL1.4_GM001455;GXFL1.4_GM001972;GXFL1.4_GM000224;GXFL1.4_GM000358;GXFL1.4_GM000780;GXFL1.4_GM002192;GXFL1.4_GM000119;GXFL1.4_GM000254;GXFL1.4_GM002090;GXFL1.4_GM002128;GXFL1.4_…
biological_process	reproductive process	29	GXFL1.4_GM000265;GXFL1.4_GM002347;GXFL1.4_GM003268;GXFL1.4_GM001893;GXFL1.4_GM000133;GXFL1.4_GM000136;GXFL1.4_GM001578;GXFL1.4_GM002308;GXFL1.4_GM002690;GXFL1.4_GM001972;GXFL1.4_GM000224;GXFL1.4_GM000358;GXFL1.4_GM000780;GXFL1.4_GM002192;GXFL1.4_GM000119;GXFL1.4_GM000254;GXFL1.4_GM002090;GXFL1.4_GM002128;GXFL1.4_GM003123;GXFL1.4_GM003171;GXFL1.4_GM000297;GXFL1.4_GM001167;GXFL1.4_GM002201;GXFL1.4_…
biological_process	response to stimulus	321	GXFL1.4_GM002898;GXFL1.4_GM000010;GXFL1.4_GM000023;GXFL1.4_GM000054;GXFL1.4_GM000123;GXFL1.4_GM000154;GXFL1.4_GM000174;GXFL1.4_GM000175;GXFL1.4_GM000192;GXFL1.4_GM000200;GXFL1.4_GM000201;GXFL1.4_GM000202;GXFL1.4_GM000203;GXFL1.4_GM000207;GXFL1.4_GM000216;GXFL1.4_GM000224;GXFL1.4_GM000234;GXFL1.4_GM000257;GXFL1.4_GM000260;GXFL1.4_GM000277;GXFL1.4_GM000299;GXFL1.4_GM000307;GXFL1.4_GM000312;GXFL1.4_…
biological_process	signaling	215	GXFL1.4_GM000010;GXFL1.4_GM000023;GXFL1.4_GM000054;GXFL1.4_GM000123;GXFL1.4_GM000154;GXFL1.4_GM000174;GXFL1.4_GM000175;GXFL1.4_GM000192;GXFL1.4_GM000200;GXFL1.4_GM000201;GXFL1.4_GM000202;GXFL1.4_GM000203;GXFL1.4_GM000207;GXFL1.4_GM000216;GXFL1.4_GM000224;GXFL1.4_GM000234;GXFL1.4_GM000257;GXFL1.4_GM000260;GXFL1.4_GM000277;GXFL1.4_GM000299;GXFL1.4_GM000307;GXFL1.4_GM000312;GXFL1.4_GM000330;GXFL1.4_…
biological_process	viral reproduction	25	GXFL1.4_GM000265;GXFL1.4_GM002347;GXFL1.4_GM003268;GXFL1.4_GM001893;GXFL1.4_GM000133;GXFL1.4_GM000136;GXFL1.4_GM001578;GXFL1.4_GM002308;GXFL1.4_GM002690;GXFL1.4_GM001972;GXFL1.4_GM000224;GXFL1.4_GM000358;GXFL1.4_GM000119;GXFL1.4_GM000254;GXFL1.4_GM002090;GXFL1.4_GM002128;GXFL1.4_GM003123;GXFL1.4_GM003171;GXFL1.4_GM000297;GXFL1.4_GM001167;GXFL1.4_GM002201;GXFL1.4_GM002479;GXFL1.4_GM002515;GXFL1.4_…
cellular_component	cell	1023	GXFL1.4_GM000534;GXFL1.4_GM002073;GXFL1.4_GM001254;GXFL1.4_GM002146;GXFL1.4_GM000140;GXFL1.4_GM000173;GXFL1.4_GM000218;GXFL1.4_GM000234;GXFL1.4_GM000373;GXFL1.4_GM000587;GXFL1.4_GM001578;GXFL1.4_GM002612;GXFL1.4_GM001616;GXFL1.4_GM002433;GXFL1.4_GM001344;GXFL1.4_GM000343;GXFL1.4_GM001369;GXFL1.4_GM001599;GXFL1.4_GM002397;GXFL1.4_GM003339;GXFL1.4_GM000807;GXFL1.4_GM000980;GXFL1.4_GM001216;GXFL1.4_…
cellular_component	cell part	1023	GXFL1.4_GM000534;GXFL1.4_GM002073;GXFL1.4_GM001254;GXFL1.4_GM002146;GXFL1.4_GM000140;GXFL1.4_GM000173;GXFL1.4_GM000218;GXFL1.4_GM000234;GXFL1.4_GM000373;GXFL1.4_GM000587;GXFL1.4_GM001578;GXFL1.4_GM002612;GXFL1.4_GM001616;GXFL1.4_GM002433;GXFL1.4_GM001344;GXFL1.4_GM000343;GXFL1.4_GM001369;GXFL1.4_GM001599;GXFL1.4_GM002397;GXFL1.4_GM003339;GXFL1.4_GM000807;GXFL1.4_GM000980;GXFL1.4_GM001216;GXFL1.4_…
cellular_component	extracellular region	41	GXFL1.4_GM000174;GXFL1.4_GM000207;GXFL1.4_GM000234;GXFL1.4_GM000257;GXFL1.4_GM000358;GXFL1.4_GM000896;GXFL1.4_GM001578;GXFL1.4_GM001648;GXFL1.4_GM001841;GXFL1.4_GM002123;GXFL1.4_GM002317;GXFL1.4_GM002407;GXFL1.4_GM002516;GXFL1.4_GM002612;GXFL1.4_GM002620;GXFL1.4_GM002865;GXFL1.4_GM003062;GXFL1.4_GM003604;GXFL1.4_GM000126;GXFL1.4_GM001991;GXFL1.4_GM003462;GXFL1.4_GM000220;GXFL1.4_GM000224;GXFL1.4_…
cellular_component	extracellular region part	40	GXFL1.4_GM000174;GXFL1.4_GM000207;GXFL1.4_GM000234;GXFL1.4_GM000257;GXFL1.4_GM000358;GXFL1.4_GM000896;GXFL1.4_GM001578;GXFL1.4_GM001648;GXFL1.4_GM001841;GXFL1.4_GM002123;GXFL1.4_GM002317;GXFL1.4_GM002407;GXFL1.4_GM002516;GXFL1.4_GM002612;GXFL1.4_GM002620;GXFL1.4_GM002865;GXFL1.4_GM003062;GXFL1.4_GM003604;GXFL1.4_GM000126;GXFL1.4_GM001991;GXFL1.4_GM003462;GXFL1.4_GM000220;GXFL1.4_GM000224;GXFL1.4_…
cellular_component	macromolecular complex	193	GXFL1.4_GM001254;GXFL1.4_GM002146;GXFL1.4_GM000140;GXFL1.4_GM000173;GXFL1.4_GM000218;GXFL1.4_GM000234;GXFL1.4_GM000373;GXFL1.4_GM000587;GXFL1.4_GM001578;GXFL1.4_GM002612;GXFL1.4_GM001616;GXFL1.4_GM002433;GXFL1.4_GM000980;GXFL1.4_GM001216;GXFL1.4_GM001611;GXFL1.4_GM002779;GXFL1.4_GM003446;GXFL1.4_GM000223;GXFL1.4_GM000505;GXFL1.4_GM000542;GXFL1.4_GM000736;GXFL1.4_GM001013;GXFL1.4_GM001014;GXFL1.4_…
cellular_component	membrane-enclosed lumen	22	GXFL1.4_GM000299;GXFL1.4_GM000666;GXFL1.4_GM001031;GXFL1.4_GM001088;GXFL1.4_GM001841;GXFL1.4_GM002123;GXFL1.4_GM002612;GXFL1.4_GM002620;GXFL1.4_GM003086;GXFL1.4_GM003228;GXFL1.4_GM000224;GXFL1.4_GM000311;GXFL1.4_GM002920;GXFL1.4_GM000154;GXFL1.4_GM000234;GXFL1.4_GM001578;GXFL1.4_GM001720;GXFL1.4_GM003634;GXFL1.4_GM001499;GXFL1.4_GM000484;GXFL1.4_GM001443;GXFL1.4_GM000757
cellular_component	organelle	213	GXFL1.4_GM000534;GXFL1.4_GM002073;GXFL1.4_GM000140;GXFL1.4_GM000173;GXFL1.4_GM000218;GXFL1.4_GM000234;GXFL1.4_GM000373;GXFL1.4_GM000587;GXFL1.4_GM001578;GXFL1.4_GM002612;GXFL1.4_GM000807;GXFL1.4_GM000570;GXFL1.4_GM003304;GXFL1.4_GM000223;GXFL1.4_GM000505;GXFL1.4_GM000542;GXFL1.4_GM000736;GXFL1.4_GM001013;GXFL1.4_GM001014;GXFL1.4_GM001163;GXFL1.4_GM001253;GXFL1.4_GM001355;GXFL1.4_GM001435;GXFL1.4_…
cellular_component	organelle part	81	GXFL1.4_GM000140;GXFL1.4_GM000173;GXFL1.4_GM000218;GXFL1.4_GM000234;GXFL1.4_GM000373;GXFL1.4_GM000587;GXFL1.4_GM001578;GXFL1.4_GM002612;GXFL1.4_GM000780;GXFL1.4_GM002708;GXFL1.4_GM001031;GXFL1.4_GM002052;GXFL1.4_GM000299;GXFL1.4_GM000666;GXFL1.4_GM001088;GXFL1.4_GM001841;GXFL1.4_GM002123;GXFL1.4_GM002620;GXFL1.4_GM003086;GXFL1.4_GM003228;GXFL1.4_GM001211;GXFL1.4_GM001348;GXFL1.4_GM002060;GXFL1.4_…
cellular_component	synapse	1	GXFL1.4_GM002073
cellular_component	synapse part	1	GXFL1.4_GM002073
cellular_component	virion	30	GXFL1.4_GM000415;GXFL1.4_GM000055;GXFL1.4_GM000088;GXFL1.4_GM000130;GXFL1.4_GM000173;GXFL1.4_GM000455;GXFL1.4_GM000896;GXFL1.4_GM001068;GXFL1.4_GM001090;GXFL1.4_GM001158;GXFL1.4_GM001348;GXFL1.4_GM001568;GXFL1.4_GM001578;GXFL1.4_GM001825;GXFL1.4_GM001826;GXFL1.4_GM001945;GXFL1.4_GM002282;GXFL1.4_GM002431;GXFL1.4_GM002464;GXFL1.4_GM002510;GXFL1.4_GM002612;GXFL1.4_GM002620;GXFL1.4_GM002646;GXFL1.4_…
cellular_component	virion part	30	GXFL1.4_GM000415;GXFL1.4_GM000055;GXFL1.4_GM000088;GXFL1.4_GM000130;GXFL1.4_GM000173;GXFL1.4_GM000455;GXFL1.4_GM000896;GXFL1.4_GM001068;GXFL1.4_GM001090;GXFL1.4_GM001158;GXFL1.4_GM001348;GXFL1.4_GM001568;GXFL1.4_GM001578;GXFL1.4_GM001825;GXFL1.4_GM001826;GXFL1.4_GM001945;GXFL1.4_GM002282;GXFL1.4_GM002431;GXFL1.4_GM002464;GXFL1.4_GM002510;GXFL1.4_GM002612;GXFL1.4_GM002620;GXFL1.4_GM002646;GXFL1.4_…
molecular_function	antioxidant activity	7	GXFL1.4_GM000527;GXFL1.4_GM001341;GXFL1.4_GM001947;GXFL1.4_GM000433;GXFL1.4_GM001842;GXFL1.4_GM001853;GXFL1.4_GM002395
molecular_function	binding	1273	GXFL1.4_GM002739;GXFL1.4_GM001825;GXFL1.4_GM003433;GXFL1.4_GM001751;GXFL1.4_GM001889;GXFL1.4_GM001930;GXFL1.4_GM002067;GXFL1.4_GM001929;GXFL1.4_GM001282;GXFL1.4_GM002093;GXFL1.4_GM001632;GXFL1.4_GM002251;GXFL1.4_GM003125;GXFL1.4_GM003154;GXFL1.4_GM003366;GXFL1.4_GM003564;GXFL1.4_GM000064;GXFL1.4_GM000302;GXFL1.4_GM000377;GXFL1.4_GM000394;GXFL1.4_GM000555;GXFL1.4_GM000581;GXFL1.4_GM000680;GXFL1.4_…
molecular_function	catalytic activity	1429	GXFL1.4_GM000241;GXFL1.4_GM000770;GXFL1.4_GM000438;GXFL1.4_GM001560;GXFL1.4_GM002135;GXFL1.4_GM002156;GXFL1.4_GM002898;GXFL1.4_GM000376;GXFL1.4_GM000229;GXFL1.4_GM001737;GXFL1.4_GM003147;GXFL1.4_GM001233;GXFL1.4_GM001547;GXFL1.4_GM001548;GXFL1.4_GM002986;GXFL1.4_GM000155;GXFL1.4_GM000296;GXFL1.4_GM000452;GXFL1.4_GM002699;GXFL1.4_GM003530;GXFL1.4_GM001516;GXFL1.4_GM001517;GXFL1.4_GM000393;GXFL1.4_…
molecular_function	enzyme regulator activity	7	GXFL1.4_GM002282;GXFL1.4_GM001583;GXFL1.4_GM000153;GXFL1.4_GM000569;GXFL1.4_GM000158;GXFL1.4_GM001065;GXFL1.4_GM003084
molecular_function	molecular transducer activity	202	GXFL1.4_GM000127;GXFL1.4_GM000699;GXFL1.4_GM000742;GXFL1.4_GM001057;GXFL1.4_GM001278;GXFL1.4_GM001791;GXFL1.4_GM003477;GXFL1.4_GM003600;GXFL1.4_GM003700;GXFL1.4_GM003793;GXFL1.4_GM000011;GXFL1.4_GM000053;GXFL1.4_GM000184;GXFL1.4_GM000191;GXFL1.4_GM000199;GXFL1.4_GM000206;GXFL1.4_GM000209;GXFL1.4_GM000278;GXFL1.4_GM000330;GXFL1.4_GM000332;GXFL1.4_GM000419;GXFL1.4_GM000593;GXFL1.4_GM000619;GXFL1.4_…
molecular_function	nucleic acid binding transcription factor activity	166	GXFL1.4_GM000002;GXFL1.4_GM000062;GXFL1.4_GM000099;GXFL1.4_GM000101;GXFL1.4_GM000107;GXFL1.4_GM000109;GXFL1.4_GM000136;GXFL1.4_GM000139;GXFL1.4_GM000156;GXFL1.4_GM000172;GXFL1.4_GM000216;GXFL1.4_GM000219;GXFL1.4_GM000225;GXFL1.4_GM000226;GXFL1.4_GM000232;GXFL1.4_GM000235;GXFL1.4_GM000237;GXFL1.4_GM000240;GXFL1.4_GM000270;GXFL1.4_GM000272;GXFL1.4_GM000286;GXFL1.4_GM000290;GXFL1.4_GM000305;GXFL1.4_…
molecular_function	protein binding transcription factor activity	54	GXFL1.4_GM001782;GXFL1.4_GM000154;GXFL1.4_GM000234;GXFL1.4_GM001578;GXFL1.4_GM001720;GXFL1.4_GM003634;GXFL1.4_GM001555;GXFL1.4_GM000572;GXFL1.4_GM000101;GXFL1.4_GM000107;GXFL1.4_GM000172;GXFL1.4_GM000216;GXFL1.4_GM000232;GXFL1.4_GM000332;GXFL1.4_GM000391;GXFL1.4_GM000495;GXFL1.4_GM000500;GXFL1.4_GM000560;GXFL1.4_GM000640;GXFL1.4_GM000645;GXFL1.4_GM000654;GXFL1.4_GM000703;GXFL1.4_GM000827;GXFL1.4_…
molecular_function	structural molecule activity	63	GXFL1.4_GM000223;GXFL1.4_GM000505;GXFL1.4_GM000542;GXFL1.4_GM000736;GXFL1.4_GM001013;GXFL1.4_GM001014;GXFL1.4_GM001163;GXFL1.4_GM001253;GXFL1.4_GM001355;GXFL1.4_GM001435;GXFL1.4_GM001436;GXFL1.4_GM001437;GXFL1.4_GM001438;GXFL1.4_GM001439;GXFL1.4_GM001440;GXFL1.4_GM001441;GXFL1.4_GM001442;GXFL1.4_GM001443;GXFL1.4_GM001444;GXFL1.4_GM001445;GXFL1.4_GM001447;GXFL1.4_GM001448;GXFL1.4_GM001449;GXFL1.4_…
molecular_function	transporter activity	224	GXFL1.4_GM002460;GXFL1.4_GM003833;GXFL1.4_GM003835;GXFL1.4_GM003837;GXFL1.4_GM000144;GXFL1.4_GM002499;GXFL1.4_GM000006;GXFL1.4_GM000713;GXFL1.4_GM000789;GXFL1.4_GM002582;GXFL1.4_GM003011;GXFL1.4_GM003731;GXFL1.4_GM000298;GXFL1.4_GM000998;GXFL1.4_GM001222;GXFL1.4_GM001364;GXFL1.4_GM002330;GXFL1.4_GM002415;GXFL1.4_GM003216;GXFL1.4_GM003338;GXFL1.4_GM001261;GXFL1.4_GM001626;GXFL1.4_GM001681;GXFL1.4_…
