# Supplementary material for: Complete Genome Analysis of Highly Pathogenic Non-O1/O139 Vibrio cholerae Isolated From Macrobrachium rosenbergii Reveals Pathogenicity and Antibiotic Resistance-Related Genes
Source: Front Vet Sci. 2022 May 18;9:882885. doi: 10.3389/fvets.2022.882885 (PMC9159153; doi:10.3389/fvets.2022.882885)
Supplement: Supplementary file 3 [file Table_3.XLS]

## Sheet: KEGG
Table S3 KEGG database annotation information
Gene_id	Location	Identity	E_value	Kegg_geneID	Ko_id	Ko_class
GXFL1.4_GM000001	Chr1	85.7	6.5e-140	vfu:vfu_B00914	K01963	Metabolism; Carbohydrate metabolism; Pyruvate metabolism [PATH:ko00620] Metabolism; Carbohydrate metabolism; Propanoate metabolism [PATH:ko00640] Metabolism; Energy metabolism; Carbon fixation pathways in prokaryotes [PATH:ko00720] Metabolism; Lipid metabolism; Fatty acid biosynthesis [PATH:ko00061]
GXFL1.4_GM000002	Chr1	88.7	5.3e-153	vfu:vfu_B00915	-	-
GXFL1.4_GM000004	Chr1	100	1.5e-196	vco:VC0395_1080	K00364	Metabolism; Nucleotide metabolism; Purine metabolism [PATH:ko00230]
GXFL1.4_GM000005	Chr1	99.5	8.3e-101	vcq:EN18_04665	-	-
GXFL1.4_GM000006	Chr1	99.3	6.5e-153	vcx:VAA049_1723	K10716	-
GXFL1.4_GM000007	Chr1	100	9.6e-233	vcr:VC395_A0184	-	-
GXFL1.4_GM000008	Chr1	100	1.2e-187	vcm:VCM66_A0188	K03778	Metabolism; Carbohydrate metabolism; Pyruvate metabolism [PATH:ko00620]
GXFL1.4_GM000009	Chr1	99.6	1.5e-285	vce:Vch1786_II0985	K17758	-
GXFL1.4_GM000010	Chr1	100	5.4e-82	vcm:VCM66_A0186	-	-
GXFL1.4_GM000011	Chr1	100	7.2e-183	vci:O3Y_14358	-	-
GXFL1.4_GM000012	Chr1	98.8	6.9e-39	vcr:VC395_A0179	-	-
GXFL1.4_GM000013	Chr1	100	1.9e-64	vci:O3Y_14343	-	-
GXFL1.4_GM000014	Chr1	100	4.3e-35	vcx:VAA049_1731	K09890	-
GXFL1.4_GM000015	Chr1	100	2.4e-32	vmi:AL543_02445	K03704	-
GXFL1.4_GM000016	Chr1	100	8.9e-228	vcx:VAA049_1733	K05916	Human Diseases; Infectious diseases; Salmonella infection [PATH:ko05132]
GXFL1.4_GM000017	Chr1	99.8	1.2e-301	vcr:VC395_A0173	K12266	Human Diseases; Infectious diseases; Salmonella infection [PATH:ko05132]
GXFL1.4_GM000018	Chr1	99	1.3e-159	vcm:VCM66_A0177	-	-
GXFL1.4_GM000019	Chr1	99.5	5.6e-238	vcl:VCLMA_B0162	K01258	-
GXFL1.4_GM000020	Chr1	100	1.6e-216	vcm:VCM66_A0175	K03317	-
GXFL1.4_GM000021	Chr1	99.4	1.8e-89	vcx:VAA049_1738	-	-
GXFL1.4_GM000022	Chr1	98.5	1.2e-28	vcq:EN18_04580	-	-
GXFL1.4_GM000023	Chr1	99.5	0	vcf:IR04_00785	K03406	Environmental Information Processing; Signal transduction; Two-component system [PATH:ko02020] Cellular Processes; Cell motility; Bacterial chemotaxis [PATH:ko02030]
GXFL1.4_GM000024	Chr1	99.4	6.2e-176	vcz:VAB027_863	K03924	-
GXFL1.4_GM000025	Chr1	98.4	2.2e-170	vcs:MS6_A0154	-	-
GXFL1.4_GM000026	Chr1	100	1.8e-91	vcr:VC395_A0164	-	-
GXFL1.4_GM000027	Chr1	99.4	1e-178	vcs:MS6_A0152	K07114	-
GXFL1.4_GM000028	Chr1	98.2	0	vce:Vch1786_II0964	K07114	-
GXFL1.4_GM000029	Chr1	97.5	2.5e-310	vcr:VC395_A0161	-	-
GXFL1.4_GM000030	Chr1	100	5.7e-126	vcj:VCD_000081	K09797	-
GXFL1.4_GM000031	Chr1	100	3.2e-32	vch:VCA0166	K03704	-
GXFL1.4_GM000032	Chr1	100	0	vch:VCA0165	-	-
GXFL1.4_GM000033	Chr1	100	4.6e-87	vcf:IR04_00735	-	-
GXFL1.4_GM000035	Chr1	100	1.4e-32	vcm:VCM66_A0161	K09954	-
GXFL1.4_GM000036	Chr1	100	5.1e-275	vcs:MS6_A0141	K01667	Metabolism; Amino acid metabolism; Tryptophan metabolism [PATH:ko00380]
GXFL1.4_GM000037	Chr1	100	8.3e-226	vcz:VAB027_875	K03835	-
GXFL1.4_GM000038	Chr1	99.4	3.2e-177	vcf:IR04_00710	-	-
GXFL1.4_GM000039	Chr1	96.3	1.7e-22	vcs:MS6_A0138	-	-
GXFL1.4_GM000040	Chr1	99.5	0	vcm:VCM66_A0155	K05565	-
GXFL1.4_GM000041	Chr1	100	1.4e-56	vcs:MS6_A0136	K05567	-
GXFL1.4_GM000042	Chr1	99.6	6.7e-278	vcl:VCLMA_B0137	K05568	-
GXFL1.4_GM000043	Chr1	100	2.3e-83	vcm:VCM66_A0152	K05569	-
GXFL1.4_GM000044	Chr1	100	3.7e-41	vch:VCA0153	K05570	-
GXFL1.4_GM000045	Chr1	100	4.6e-51	vce:Vch1786_II0945	K05571	-
GXFL1.4_GM000046	Chr1	94.7	2.2e-245	vcx:VAA049_1763	-	-
GXFL1.4_GM000047	Chr1	99.4	3.7e-87	vcq:EN18_04455	K01462	-
GXFL1.4_GM000048	Chr1	98.3	0	vcr:VC395_A0141	-	-
GXFL1.4_GM000049	Chr1	99.3	8.2e-234	vcz:VAB027_887	K15736	-
GXFL1.4_GM000050	Chr1	99.9	0	vcx:VAA049_1767	-	-
GXFL1.4_GM000051	Chr1	100	8.8e-189	vcz:VAB027_889	K07080	-
GXFL1.4_GM000052	Chr1	97.1	7.8e-11	vch:VCA0143	-	-
GXFL1.4_GM000053	Chr1	98.2	6.6e-248	vcz:VAB027_890	K10126	Environmental Information Processing; Signal transduction; Two-component system [PATH:ko02020]
GXFL1.4_GM000054	Chr1	99	0	vcs:MS6_A0122	-	-
GXFL1.4_GM000055	Chr1	98.8	1.8e-241	vcr:VC395_A0133	-	-
GXFL1.4_GM000056	Chr1	100	6.7e-56	vcl:VCLMA_B0123	-	-
GXFL1.4_GM000057	Chr1	100	1.2e-270	vcr:VC395_A0130	K02445	-
GXFL1.4_GM000058	Chr1	99.2	1.3e-206	vcm:VCM66_A0134	K01126	Metabolism; Lipid metabolism; Glycerophospholipid metabolism [PATH:ko00564]
GXFL1.4_GM000059	Chr1	99.1	7.4e-123	vco:VC0395_0003	-	-
GXFL1.4_GM000060	Chr1	97.1	5.3e-127	vcr:VC395_A0127	K00757	Metabolism; Nucleotide metabolism; Pyrimidine metabolism [PATH:ko00240] Metabolism; Xenobiotics biodegradation and metabolism; Drug metabolism - other enzymes [PATH:ko00983]
GXFL1.4_GM000061	Chr1	98.8	1.5e-134	vco:VC0395_0005	K03811	-
GXFL1.4_GM000062	Chr1	100	3.9e-189	vco:VC0395_0006	K02529	-
GXFL1.4_GM000063	Chr1	100	2.7e-168	vch:VCA0131	K00852	Metabolism; Carbohydrate metabolism; Pentose phosphate pathway [PATH:ko00030]
GXFL1.4_GM000064	Chr1	99.3	2.3e-153	vcz:VAB027_901	K10439	Environmental Information Processing; Membrane transport; ABC transporters [PATH:ko02010] Cellular Processes; Cell motility; Bacterial chemotaxis [PATH:ko02030]
GXFL1.4_GM000065	Chr1	99.7	2.8e-179	vcm:VCM66_A0127	K10440	Environmental Information Processing; Membrane transport; ABC transporters [PATH:ko02010]
GXFL1.4_GM000066	Chr1	99.8	4.2e-280	vco:VC0395_0010	K10441	Environmental Information Processing; Membrane transport; ABC transporters [PATH:ko02010]
GXFL1.4_GM000067	Chr1	99.3	3.2e-77	vcr:VC395_A0120	K06726	Environmental Information Processing; Membrane transport; ABC transporters [PATH:ko02010]
GXFL1.4_GM000068	Chr1	100	5.2e-45	vcl:VCLMA_B0111	-	-
GXFL1.4_GM000070	Chr1	98.9	0	vcl:VCLMA_B0110	K11904	Environmental Information Processing; Membrane transport; Bacterial secretion system [PATH:ko03070]
GXFL1.4_GM000071	Chr1	100	2.3e-242	vcz:VAB027_908	K11911	-
GXFL1.4_GM000072	Chr1	99.9	0	vce:Vch1786_II0914	K11891	Environmental Information Processing; Membrane transport; Bacterial secretion system [PATH:ko03070] Cellular Processes; Cellular community - prokaryotes; Biofilm formation - Pseudomonas aeruginosa [PATH:ko02025]
GXFL1.4_GM000073	Chr1	99.8	1.2e-268	vch:VCA0119	K11910	-
GXFL1.4_GM000074	Chr1	99.5	5.3e-118	vcl:VCLMA_B0106	K11909	-
GXFL1.4_GM000075	Chr1	99.6	2.5e-299	vcl:VCLMA_B0105	K11908	-
GXFL1.4_GM000076	Chr1	97	0	vcx:VAA049_1792	K11907	Environmental Information Processing; Membrane transport; Bacterial secretion system [PATH:ko03070] Cellular Processes; Cellular community - prokaryotes; Biofilm formation - Pseudomonas aeruginosa [PATH:ko02025]
GXFL1.4_GM000077	Chr1	100	2e-145	vcl:VCLMA_B0103	K11892	Environmental Information Processing; Membrane transport; Bacterial secretion system [PATH:ko03070]
GXFL1.4_GM000078	Chr1	100	1.3e-253	vcf:IR04_00505	K11893	Cellular Processes; Cellular community - prokaryotes; Biofilm formation - Pseudomonas aeruginosa [PATH:ko02025]
GXFL1.4_GM000079	Chr1	99.4	1.5e-85	vcr:VC395_A0106	K11906	Environmental Information Processing; Membrane transport; Bacterial secretion system [PATH:ko03070]
GXFL1.4_GM000080	Chr1	99.6	1.2e-282	vcs:MS6_A0095	K11894	-
GXFL1.4_GM000081	Chr1	99.7	1.8e-194	vcr:VC395_A0104	K11895	Cellular Processes; Cellular community - prokaryotes; Biofilm formation - Pseudomonas aeruginosa [PATH:ko02025]
GXFL1.4_GM000082	Chr1	100	0	vce:Vch1786_II0904	K11896	-
GXFL1.4_GM000083	Chr1	100	3.7e-75	vcl:VCLMA_B0097	K11905	-
GXFL1.4_GM000084	Chr1	100	2.5e-285	vcr:VC395_A0101	K11900	Cellular Processes; Cellular community - prokaryotes; Biofilm formation - Pseudomonas aeruginosa [PATH:ko02025]
GXFL1.4_GM000085	Chr1	100	9.1e-86	vcz:VAB027_922	K11901	Cellular Processes; Cellular community - prokaryotes; Biofilm formation - Pseudomonas aeruginosa [PATH:ko02025]
GXFL1.4_GM000086	Chr1	99	6.8e-172	vcl:VCLMA_B0094	-	-
GXFL1.4_GM000087	Chr1	100	6.5e-49	vcx:VAA049_1803	-	-
GXFL1.4_GM000088	Chr1	99.3	0	vcm:VCM66_A0102	K06177	-
GXFL1.4_GM000089	Chr1	99.8	0	vcr:VC395_A0096	-	-
GXFL1.4_GM000090	Chr1	99.5	9.5e-120	vcz:VAB027_927	-	-
GXFL1.4_GM000091	Chr1	98.8	1.5e-291	vcz:VAB027_928	-	-
GXFL1.4_GM000092	Chr1	100	2.1e-60	vcl:VCLMA_B0088	K03972	-
GXFL1.4_GM000093	Chr1	99.7	1.2e-196	vcx:VAA049_1809	-	-
GXFL1.4_GM000094	Chr1	99.8	1.9e-252	vcx:VAA049_1810	K00763	Metabolism; Metabolism of cofactors and vitamins; Nicotinate and nicotinamide metabolism [PATH:ko00760]
GXFL1.4_GM000096	Chr1	99.6	2.2e-133	vcx:VAA049_1811	-	-
GXFL1.4_GM000097	Chr1	99.8	1.2e-243	vcl:VCLMA_B0084	-	-
GXFL1.4_GM000098	Chr1	98.7	1.3e-127	vcz:VAB027_934	-	-
GXFL1.4_GM000099	Chr1	98.3	4.2e-61	vcx:VAA049_1814	-	-
GXFL1.4_GM000100	Chr1	100	2.8e-110	vcx:VAA049_1815	-	-
GXFL1.4_GM000101	Chr1	100	1.1e-49	vcl:VCLMA_B0080	-	-
GXFL1.4_GM000102	Chr1	100	1.3e-167	vcz:VAB027_937	-	-
GXFL1.4_GM000103	Chr1	100	1.9e-236	vcm:VCM66_A0086	-	-
GXFL1.4_GM000104	Chr1	100	5.1e-22	vce:Vch1786_II0881	-	-
GXFL1.4_GM000105	Chr1	100	5e-59	vcl:VCLMA_B0076	-	-
GXFL1.4_GM000106	Chr1	99.5	2.2e-223	vch:VCA0085	-	-
GXFL1.4_GM000107	Chr1	100	1.2e-81	vcl:VCLMA_B0074	K13639	-
GXFL1.4_GM000108	Chr1	99.8	7.2e-222	vcs:MS6_A0067	-	-
GXFL1.4_GM000109	Chr1	99.7	5e-164	vcj:VCD_000159	-	-
GXFL1.4_GM000110	Chr1	100	9.7e-11	vcx:VAA049_1825	-	-
GXFL1.4_GM000111	Chr1	100	0	vcf:IR04_00345	-	-
GXFL1.4_GM000112	Chr1	100	1.3e-237	vcl:VCLMA_B0070	-	-
GXFL1.4_GM000113	Chr1	100	3.3e-54	vcm:VCM66_A0076	-	-
GXFL1.4_GM000114	Chr1	100	2.2e-306	vcl:VCLMA_B0068	K03321	-
GXFL1.4_GM000115	Chr1	99.6	2.1e-254	vcm:VCM66_A0074	-	-
GXFL1.4_GM000117	Chr1	100	1.9e-85	vcj:VCD_000165	-	-
GXFL1.4_GM000118	Chr1	100	9.5e-205	vci:O3Y_13823	K20956	Cellular Processes; Cellular community - prokaryotes; Biofilm formation - Vibrio cholerae [PATH:ko05111]
GXFL1.4_GM000119	Chr1	100	3.3e-140	vcr:VC395_A0066	K02036	Environmental Information Processing; Membrane transport; ABC transporters [PATH:ko02010]
GXFL1.4_GM000120	Chr1	100	3.4e-157	vcm:VCM66_A0069	K02038	Environmental Information Processing; Membrane transport; ABC transporters [PATH:ko02010]
GXFL1.4_GM000121	Chr1	100	1.7e-162	vcs:MS6_A0055	K02037	Environmental Information Processing; Membrane transport; ABC transporters [PATH:ko02010]
GXFL1.4_GM000122	Chr1	100	5.7e-146	vcm:VCM66_A0067	K02040	Environmental Information Processing; Membrane transport; ABC transporters [PATH:ko02010] Environmental Information Processing; Signal transduction; Two-component system [PATH:ko02020] Human Diseases; Infectious diseases; Tuberculosis [PATH:ko05152]
GXFL1.4_GM000123	Chr1	99.6	4.8e-293	vcx:VAA049_1837	K03406	Environmental Information Processing; Signal transduction; Two-component system [PATH:ko02020] Cellular Processes; Cell motility; Bacterial chemotaxis [PATH:ko02030]
GXFL1.4_GM000124	Chr1	100	7.4e-105	vcl:VCLMA_B0058	-	-
GXFL1.4_GM000125	Chr1	99	4.5e-271	vcz:VAB027_959	-	-
GXFL1.4_GM000126	Chr1	99.3	0	vcm:VCM66_A0062	-	-
GXFL1.4_GM000127	Chr1	99.6	0	vcx:VAA049_1841	K02014	-
GXFL1.4_GM000128	Chr1	99.4	0	vcs:MS6_A0048	K01354	Human Diseases; Infectious diseases; Chagas disease (American trypanosomiasis) [PATH:ko05142] Human Diseases; Infectious diseases; African trypanosomiasis [PATH:ko05143]
GXFL1.4_GM000129	Chr1	99.8	1.9e-255	vch:VCA0061	-	-
GXFL1.4_GM000130	Chr1	100	4.7e-35	vcf:IR04_00255	K06078	-
GXFL1.4_GM000131	Chr1	99.7	1.6e-176	vci:O3Y_13758	K19236	Human Diseases; Drug resistance; Cationic antimicrobial peptide (CAMP) resistance [PATH:ko01503]
GXFL1.4_GM000132	Chr1	99.8	5e-283	vcx:VAA049_1846	K01669	-
GXFL1.4_GM000133	Chr1	99.2	9.8e-143	vcj:VCD_000182	-	-
GXFL1.4_GM000134	Chr1	100	1.7e-181	vcx:VAA049_1848	-	-
GXFL1.4_GM000135	Chr1	99.6	2.7e-128	vci:O3Y_13738	K03784	Metabolism; Nucleotide metabolism; Purine metabolism [PATH:ko00230] Metabolism; Nucleotide metabolism; Pyrimidine metabolism [PATH:ko00240] Metabolism; Metabolism of cofactors and vitamins; Nicotinate and nicotinamide metabolism [PATH:ko00760]
GXFL1.4_GM000136	Chr1	99.6	8e-300	vco:VC0395_0084	-	-
GXFL1.4_GM000137	Chr1	100	8.5e-253	vci:O3Y_13728	-	-
GXFL1.4_GM000138	Chr1	100	3.6e-298	vcj:VCD_000187	-	-
GXFL1.4_GM000139	Chr1	100	4.1e-70	vcx:VAA049_1853	-	-
GXFL1.4_GM000140	Chr1	100	7.2e-208	vcl:VCLMA_B0041	-	-
GXFL1.4_GM000141	Chr1	99.6	0	vcz:VAB027_974	K08676	-
GXFL1.4_GM000142	Chr1	98.9	2.9e-49	vcx:VAA049_1856	K06975	-
GXFL1.4_GM000143	Chr1	99.6	3e-141	vci:O3Y_13698	-	-
GXFL1.4_GM000144	Chr1	100	1.5e-227	vcr:VC395_A0037	K03312	-
GXFL1.4_GM000145	Chr1	99	2.2e-167	vcj:VCD_000194	K08974	-
GXFL1.4_GM000146	Chr1	100	6.6e-74	vch:VCA0039	-	-
GXFL1.4_GM000147	Chr1	100	2e-105	vcz:VAB027_980	K07152	-
GXFL1.4_GM000148	Chr1	100	4.5e-76	vcm:VCM66_A0036	K09796	-
GXFL1.4_GM000149	Chr1	100	2e-219	vcl:VCLMA_B0032	K07862	-
GXFL1.4_GM000150	Chr1	99.6	5.4e-143	vcz:VAB027_984	K01096	Metabolism; Lipid metabolism; Glycerophospholipid metabolism [PATH:ko00564]
GXFL1.4_GM000151	Chr1	99.6	1.3e-150	vch:VCA0034	-	-
GXFL1.4_GM000152	Chr1	99.8	0	vcz:VAB027_986	K07093	-
GXFL1.4_GM000153	Chr1	100	5.2e-98	vcl:VCLMA_B0028	-	-
GXFL1.4_GM000154	Chr1	100	7e-286	vcx:VAA049_1868	-	-
GXFL1.4_GM000155	Chr1	99.6	4.7e-142	vcs:MS6_A0019	-	-
GXFL1.4_GM000156	Chr1	100	5.5e-132	vcl:VCLMA_B0025	-	-
GXFL1.4_GM000157	Chr1	98.8	9e-42	vcz:VAB027_991	-	-
GXFL1.4_GM000158	Chr1	99.9	0	vcm:VCM66_A0026	K01183	Metabolism; Carbohydrate metabolism; Amino sugar and nucleotide sugar metabolism [PATH:ko00520]
GXFL1.4_GM000159	Chr1	99.1	6.4e-113	vch:VCA0026	K09909	-
GXFL1.4_GM000160	Chr1	100	1.2e-257	vcl:VCLMA_B0022	K14445	-
GXFL1.4_GM000161	Chr1	100	1.7e-181	vcl:VCLMA_B0021	K07088	-
GXFL1.4_GM000162	Chr1	97.9	3.5e-193	vcx:VAA049_1875	-	-
GXFL1.4_GM000163	Chr1	100	2.5e-70	vco:VC0395_0111	K07136	-
GXFL1.4_GM000164	Chr1	74.3	8.2e-148	vcz:VAB027_1001	-	-
GXFL1.4_GM000165	Chr1	95	0	vcz:VAB027_1002	-	-
GXFL1.4_GM000166	Chr1	99.4	5.9e-96	vcz:VAB027_1003	-	-
GXFL1.4_GM000167	Chr1	94.1	0	vcz:VAB027_1004	K11904	Environmental Information Processing; Membrane transport; Bacterial secretion system [PATH:ko03070]
GXFL1.4_GM000168	Chr1	100	1.5e-96	vcx:VAA049_1392	K11903	Environmental Information Processing; Membrane transport; Bacterial secretion system [PATH:ko03070] Cellular Processes; Cellular community - prokaryotes; Biofilm formation - Pseudomonas aeruginosa [PATH:ko02025]
GXFL1.4_GM000169	Chr1	99.5	0	vcs:MS6_A0006	K00700	Metabolism; Carbohydrate metabolism; Starch and sucrose metabolism [PATH:ko00500]
GXFL1.4_GM000170	Chr1	99.9	0	vcx:VAA049_1883	K00705	Metabolism; Carbohydrate metabolism; Starch and sucrose metabolism [PATH:ko00500]
GXFL1.4_GM000171	Chr1	99.8	0	vch:VCA0013	K00688	Metabolism; Carbohydrate metabolism; Starch and sucrose metabolism [PATH:ko00500] Cellular Processes; Cell growth and death; Necroptosis [PATH:ko04217] Cellular Processes; Cellular community - prokaryotes; Biofilm formation - Escherichia coli [PATH:ko02026] Organismal Systems; Endocrine system; Insulin signaling pathway [PATH:ko04910] Organismal Systems; Endocrine system; Glucagon signaling pathw…
GXFL1.4_GM000172	Chr1	100	0	vcx:VAA049_1885	K03556	-
GXFL1.4_GM000173	Chr1	100	1.5e-58	vch:VCA0010	-	-
GXFL1.4_GM000174	Chr1	100	1.5e-302	vce:Vch1786_II0805	K03406	Environmental Information Processing; Signal transduction; Two-component system [PATH:ko02020] Cellular Processes; Cell motility; Bacterial chemotaxis [PATH:ko02030]
GXFL1.4_GM000175	Chr1	99.6	1.1e-152	vcj:VCD_000223	K00020	Metabolism; Amino acid metabolism; Valine, leucine and isoleucine degradation [PATH:ko00280]
GXFL1.4_GM000176	Chr1	99.6	2.6e-134	vcr:VC395_A0006	-	-
GXFL1.4_GM000177	Chr1	100	2.9e-30	vce:Vch1786_II0802	-	-
GXFL1.4_GM000178	Chr1	100	3.4e-28	vcr:VC395_A0004	-	-
GXFL1.4_GM000179	Chr1	99.5	1.1e-105	vcl:VCLMA_B0003	-	-
GXFL1.4_GM000180	Chr1	100	0	vcm:VCM66_A0002	-	-
GXFL1.4_GM000182	Chr1	100	2.4e-233	vcj:VCD_000229	-	-
GXFL1.4_GM000183	Chr1	99.7	1.4e-175	vcr:VC395_A1134	K03497	-
GXFL1.4_GM000184	Chr1	100	9.6e-199	vcz:VAB027_1021	K11069	Environmental Information Processing; Membrane transport; ABC transporters [PATH:ko02010]
GXFL1.4_GM000185	Chr1	98.9	0	vce:Vch1786_II0794	K06957	-
GXFL1.4_GM000186	Chr1	100	9.4e-114	vcx:VAA049_1898	-	-
GXFL1.4_GM000187	Chr1	98.8	2.2e-292	vcl:VCLMA_B0855	-	-
GXFL1.4_GM000188	Chr1	100	2.5e-126	vco:VC0395_0136	-	-
GXFL1.4_GM000189	Chr1	100	2e-143	vcl:VCLMA_B0853	-	-
GXFL1.4_GM000190	Chr1	99.5	1.3e-113	vcz:VAB027_1027	-	-
GXFL1.4_GM000191	Chr1	99.5	7.1e-115	vcz:VAB027_1028	K07666	Environmental Information Processing; Signal transduction; Two-component system [PATH:ko02020] Cellular Processes; Cellular community - prokaryotes; Quorum sensing [PATH:ko02024]
GXFL1.4_GM000192	Chr1	98.5	2.4e-261	vcs:MS6_A1132	K07645	Environmental Information Processing; Signal transduction; Two-component system [PATH:ko02020] Cellular Processes; Cellular community - prokaryotes; Quorum sensing [PATH:ko02024]
GXFL1.4_GM000193	Chr1	99.8	0	vcq:EN18_03735	K03760	Human Diseases; Drug resistance; Cationic antimicrobial peptide (CAMP) resistance [PATH:ko01503]
GXFL1.4_GM000194	Chr1	99.6	7.4e-255	vco:VC0395_0142	K02031	Cellular Processes; Cellular community - prokaryotes; Quorum sensing [PATH:ko02024]
GXFL1.4_GM000195	Chr1	100	5e-147	vcz:VAB027_1032	K02034	Cellular Processes; Cellular community - prokaryotes; Quorum sensing [PATH:ko02024]
GXFL1.4_GM000196	Chr1	98.4	2.6e-174	vcx:VAA049_1908	K02033	Cellular Processes; Cellular community - prokaryotes; Quorum sensing [PATH:ko02024]
GXFL1.4_GM000197	Chr1	99.6	1.3e-289	vcl:VCLMA_B0845	K02035	Cellular Processes; Cellular community - prokaryotes; Quorum sensing [PATH:ko02024]
GXFL1.4_GM000198	Chr1	100	3.6e-41	vco:VC0395_0146	-	-
GXFL1.4_GM000199	Chr1	100	6.7e-59	vcr:VC395_A1117	K03413	Environmental Information Processing; Signal transduction; Two-component system [PATH:ko02020] Cellular Processes; Cell motility; Bacterial chemotaxis [PATH:ko02030]
GXFL1.4_GM000200	Chr1	98.9	0	vcl:VCLMA_B0842	K03407	Environmental Information Processing; Signal transduction; Two-component system [PATH:ko02020] Cellular Processes; Cell motility; Bacterial chemotaxis [PATH:ko02030]
GXFL1.4_GM000201	Chr1	100	8.9e-92	vcs:MS6_A1123	K03408	Environmental Information Processing; Signal transduction; Two-component system [PATH:ko02020] Cellular Processes; Cell motility; Bacterial chemotaxis [PATH:ko02030]
GXFL1.4_GM000202	Chr1	100	1.9e-77	vch:VCA1093	K03408	Environmental Information Processing; Signal transduction; Two-component system [PATH:ko02020] Cellular Processes; Cell motility; Bacterial chemotaxis [PATH:ko02030]
GXFL1.4_GM000203	Chr1	99.9	0	vcx:VAA049_1915	K03406	Environmental Information Processing; Signal transduction; Two-component system [PATH:ko02020] Cellular Processes; Cell motility; Bacterial chemotaxis [PATH:ko02030]
GXFL1.4_GM000204	Chr1	100	7e-160	vch:VCA1091	K00575	Environmental Information Processing; Signal transduction; Two-component system [PATH:ko02020] Cellular Processes; Cell motility; Bacterial chemotaxis [PATH:ko02030]
GXFL1.4_GM000205	Chr1	100	8.3e-124	vcx:VAA049_1917	K03411	Cellular Processes; Cell motility; Bacterial chemotaxis [PATH:ko02030]
GXFL1.4_GM000206	Chr1	100	5.7e-191	vcs:MS6_A1118	K03412	Environmental Information Processing; Signal transduction; Two-component system [PATH:ko02020] Cellular Processes; Cell motility; Bacterial chemotaxis [PATH:ko02030]
GXFL1.4_GM000207	Chr1	100	1.5e-197	vcx:VAA049_1919	K03406	Environmental Information Processing; Signal transduction; Two-component system [PATH:ko02020] Cellular Processes; Cell motility; Bacterial chemotaxis [PATH:ko02030]
GXFL1.4_GM000208	Chr1	100	1.4e-49	vco:VC0395_0156	K20978	Environmental Information Processing; Signal transduction; Two-component system [PATH:ko02020] Cellular Processes; Cellular community - prokaryotes; Biofilm formation - Pseudomonas aeruginosa [PATH:ko02025]
GXFL1.4_GM000209	Chr1	99.8	0	vch:VCA1086	K20977	Environmental Information Processing; Signal transduction; Two-component system [PATH:ko02020] Cellular Processes; Cellular community - prokaryotes; Biofilm formation - Pseudomonas aeruginosa [PATH:ko02025]
GXFL1.4_GM000210	Chr1	100	0	vcq:EN18_03640	K09749	-
GXFL1.4_GM000211	Chr1	99.9	0	vco:VC0395_0159	K12541	Environmental Information Processing; Membrane transport; ABC transporters [PATH:ko02010]
GXFL1.4_GM000212	Chr1	100	0	vcx:VAA049_1924	-	-
GXFL1.4_GM000213	Chr1	100	3.6e-122	vcx:VAA049_1925	-	-
GXFL1.4_GM000214	Chr1	100	1.5e-255	vcz:VAB027_1053	K12542	-
GXFL1.4_GM000215	Chr1	100	4.2e-120	vce:Vch1786_II0764	K00275	Metabolism; Metabolism of cofactors and vitamins; Vitamin B6 metabolism [PATH:ko00750]
GXFL1.4_GM000216	Chr1	99.6	4.7e-139	vcl:VCLMA_B0826	-	-
GXFL1.4_GM000217	Chr1	99.7	0	vch:VCA1077	-	-
GXFL1.4_GM000218	Chr1	100	4.3e-205	vch:VCA1075	-	-
GXFL1.4_GM000219	Chr1	99.7	6.8e-158	vcz:VAB027_1060	-	-
GXFL1.4_GM000220	Chr1	99.3	0	vcl:VCLMA_B0822	K13821	Metabolism; Amino acid metabolism; Alanine, aspartate and glutamate metabolism [PATH:ko00250] Metabolism; Amino acid metabolism; Arginine and proline metabolism [PATH:ko00330]
GXFL1.4_GM000221	Chr1	99.6	2.1e-125	vcq:EN18_03585	-	-
GXFL1.4_GM000222	Chr1	100	6.1e-279	vcr:VC395_A1093	K11928	-
GXFL1.4_GM000223	Chr1	100	2.6e-37	vco:VC0395_0172	-	-
GXFL1.4_GM000224	Chr1	99.8	0	vci:O3Y_18483	K03406	Environmental Information Processing; Signal transduction; Two-component system [PATH:ko02020] Cellular Processes; Cell motility; Bacterial chemotaxis [PATH:ko02030]
GXFL1.4_GM000225	Chr1	100	2.1e-84	vch:VCA1068	K03719	-
GXFL1.4_GM000226	Chr1	100	1.7e-273	vcz:VAB027_1067	K00154	-
GXFL1.4_GM000227	Chr1	99.9	0	vcl:VCLMA_B0812	K01581	Metabolism; Amino acid metabolism; Arginine and proline metabolism [PATH:ko00330] Metabolism; Metabolism of other amino acids; Glutathione metabolism [PATH:ko00480]
GXFL1.4_GM000228	Chr1	100	4.1e-247	vcl:VCLMA_B0811	K03756	-
GXFL1.4_GM000229	Chr1	99.5	2e-117	vmi:AL543_01035	K02858	Metabolism; Metabolism of cofactors and vitamins; Riboflavin metabolism [PATH:ko00740]
GXFL1.4_GM000230	Chr1	100	1.1e-109	vcl:VCLMA_B0808	K16317	-
GXFL1.4_GM000231	Chr1	97.4	1e-184	vmi:AL543_01020	K01867	Genetic Information Processing; Translation; Aminoacyl-tRNA biosynthesis [PATH:ko00970]
GXFL1.4_GM000232	Chr1	98.7	8.4e-167	vch:VCA1058	-	-
GXFL1.4_GM000233	Chr1	99.6	1.6e-128	vcz:VAB027_1073	-	-
GXFL1.4_GM000234	Chr1	98.9	2.4e-245	vcl:VCLMA_B0805	K03406	Environmental Information Processing; Signal transduction; Two-component system [PATH:ko02020] Cellular Processes; Cell motility; Bacterial chemotaxis [PATH:ko02030]
GXFL1.4_GM000235	Chr1	98.6	6e-165	vcm:VCM66_A1013	-	-
GXFL1.4_GM000236	Chr1	100	2.2e-113	vcm:VCM66_A1012	K07118	-
GXFL1.4_GM000237	Chr1	99.4	2.2e-178	vcz:VAB027_1077	-	-
GXFL1.4_GM000238	Chr1	99.4	6e-96	vcz:VAB027_1078	-	-
GXFL1.4_GM000239	Chr1	99.2	4.2e-70	vcz:VAB027_1079	-	-
GXFL1.4_GM000240	Chr1	99.4	2.6e-82	vcx:VAA049_1951	-	-
GXFL1.4_GM000241	Chr1	100	1e-147	vcx:VAA049_1952	K15269	-
GXFL1.4_GM000242	Chr1	100	7e-132	vcz:VAB027_1082	K07090	-
GXFL1.4_GM000243	Chr1	100	4.2e-67	vcx:VAA049_1955	-	-
GXFL1.4_GM000244	Chr1	99.7	3.4e-165	vcq:EN18_03490	-	-
GXFL1.4_GM000245	Chr1	99.6	2.3e-158	vcs:MS6_A1079	-	-
GXFL1.4_GM000246	Chr1	96.1	1.3e-173	vcz:VAB027_1086	K03810	-
GXFL1.4_GM000247	Chr1	100	9.5e-94	vcz:VAB027_1087	K02562	-
GXFL1.4_GM000248	Chr1	99	8.4e-212	vcf:IR04_04615	K00009	Metabolism; Carbohydrate metabolism; Fructose and mannose metabolism [PATH:ko00051]
GXFL1.4_GM000249	Chr1	99.8	0	vcz:VAB027_1089	K02798	Metabolism; Carbohydrate metabolism; Fructose and mannose metabolism [PATH:ko00051] Environmental Information Processing; Membrane transport; Phosphotransferase system (PTS) [PATH:ko02060]
GXFL1.4_GM000250	Chr1	99.3	0	vcx:VAA049_1960	K01840	Metabolism; Carbohydrate metabolism; Fructose and mannose metabolism [PATH:ko00051] Metabolism; Carbohydrate metabolism; Amino sugar and nucleotide sugar metabolism [PATH:ko00520]
GXFL1.4_GM000251	Chr1	98.3	3.5e-165	vcz:VAB027_1091	K02029	-
GXFL1.4_GM000252	Chr1	99.6	3.1e-155	vcz:VAB027_1092	K02030	-
GXFL1.4_GM000253	Chr1	99.2	4.7e-145	vcj:VCD_000302	K02029	-
GXFL1.4_GM000254	Chr1	100	1.6e-131	vcl:VCLMA_B0789	K02028	-
GXFL1.4_GM000255	Chr1	99.7	7.7e-221	vcm:VCM66_A0994	K01626	Metabolism; Amino acid metabolism; Phenylalanine, tyrosine and tryptophan biosynthesis [PATH:ko00400] Cellular Processes; Cellular community - prokaryotes; Quorum sensing [PATH:ko02024]
GXFL1.4_GM000256	Chr1	100	8.8e-42	vcl:VCLMA_B0787	-	-
GXFL1.4_GM000257	Chr1	99.5	0	vcr:VC395_A1057	K03406	Environmental Information Processing; Signal transduction; Two-component system [PATH:ko02020] Cellular Processes; Cell motility; Bacterial chemotaxis [PATH:ko02030]
GXFL1.4_GM000258	Chr1	99.3	9.6e-260	vcl:VCLMA_B0785	K10117	Environmental Information Processing; Membrane transport; ABC transporters [PATH:ko02010]
GXFL1.4_GM000259	Chr1	99.3	3e-71	vci:O3Y_18318	-	-
GXFL1.4_GM000260	Chr1	100	5.8e-299	vcx:VAA049_1970	K03406	Environmental Information Processing; Signal transduction; Two-component system [PATH:ko02020] Cellular Processes; Cell motility; Bacterial chemotaxis [PATH:ko02030]
GXFL1.4_GM000261	Chr1	100	5e-37	vco:VC0395_0211	-	-
GXFL1.4_GM000262	Chr1	100	0	vce:Vch1786_II0716	K01214	Metabolism; Carbohydrate metabolism; Starch and sucrose metabolism [PATH:ko00500]
GXFL1.4_GM000263	Chr1	99.8	8.2e-245	vcj:VCD_000313	K02024	-
GXFL1.4_GM000264	Chr1	99.6	3.5e-151	vcf:IR04_04520	K05775	-
GXFL1.4_GM000265	Chr1	100	2.2e-220	vcx:VAA049_1975	-	-
GXFL1.4_GM000266	Chr1	100	1.1e-149	vcx:VAA049_1976	K02564	Metabolism; Carbohydrate metabolism; Amino sugar and nucleotide sugar metabolism [PATH:ko00520]
GXFL1.4_GM000267	Chr1	100	5.8e-41	vcz:VAB027_1107	-	-
GXFL1.4_GM000268	Chr1	99.7	0	vco:VC0395_0218	-	-
GXFL1.4_GM000269	Chr1	100	4.6e-37	vcf:IR04_04495	K09897	-
GXFL1.4_GM000270	Chr1	99.7	4.7e-162	vcq:EN18_03345	-	-
GXFL1.4_GM000271	Chr1	99.2	6.7e-59	vci:O3Y_18258	K15977	-
GXFL1.4_GM000272	Chr1	99.1	1.9e-252	vce:Vch1786_II0706	K13529	Genetic Information Processing; Replication and repair; Base excision repair [PATH:ko03410]
GXFL1.4_GM000273	Chr1	100	6e-78	vcx:VAA049_1983	K00567	-
GXFL1.4_GM000274	Chr1	100	6.6e-71	vcx:VAA049_1984	-	-
GXFL1.4_GM000275	Chr1	99.6	4e-272	vcx:VAA049_1985	K03319	-
GXFL1.4_GM000277	Chr1	99.8	3.7e-295	vcx:VAA049_1986	K07700	Environmental Information Processing; Signal transduction; Two-component system [PATH:ko02020]
GXFL1.4_GM000278	Chr1	100	8.6e-124	vcx:VAA049_1988	K07702	Environmental Information Processing; Signal transduction; Two-component system [PATH:ko02020]
GXFL1.4_GM000279	Chr1	99.6	8.4e-270	vcx:VAA049_1987	-	-
GXFL1.4_GM000280	Chr1	98.4	2.5e-129	vcx:VAA049_1989	-	-
GXFL1.4_GM000281	Chr1	100	1.8e-80	vcx:VAA049_1990	-	-
GXFL1.4_GM000282	Chr1	99	2.5e-117	vci:O3Y_18223	-	-
GXFL1.4_GM000283	Chr1	99.3	1.2e-168	vcj:VCD_000329	-	-
GXFL1.4_GM000284	Chr1	99.1	2e-185	vcl:VCLMA_B0762	-	-
GXFL1.4_GM000285	Chr1	99.3	5.3e-71	vcx:VAA049_1994	-	-
GXFL1.4_GM000286	Chr1	99.3	4.4e-79	vcz:VAB027_1122	-	-
GXFL1.4_GM000287	Chr1	100	9e-112	vch:VCA1004	-	-
GXFL1.4_GM000288	Chr1	100	2.7e-51	vcz:VAB027_1124	-	-
GXFL1.4_GM000289	Chr1	99.2	1e-127	vcl:VCLMA_B0757	-	-
GXFL1.4_GM000290	Chr1	100	8.9e-155	vcj:VCD_000337	-	-
GXFL1.4_GM000291	Chr1	100	1.2e-108	vcj:VCD_000338	-	-
GXFL1.4_GM000292	Chr1	99.4	2.5e-94	vci:O3Y_18173	-	-
GXFL1.4_GM000293	Chr1	99.1	1.3e-195	vcq:EN18_03250	-	-
GXFL1.4_GM000294	Chr1	99.1	4.3e-126	vco:VC0395_0241	-	-
GXFL1.4_GM000295	Chr1	97.3	0	vcz:VAB027_1131	K18893	Environmental Information Processing; Membrane transport; ABC transporters [PATH:ko02010]
GXFL1.4_GM000296	Chr1	97.8	1.7e-173	vcq:EN18_03235	-	-
GXFL1.4_GM000297	Chr1	99.3	9.5e-222	vcl:VCLMA_B0744	-	-
GXFL1.4_GM000298	Chr1	100	1.9e-247	vcj:VCD_000349	-	-
GXFL1.4_GM000299	Chr1	95.9	2.3e-281	vcf:IR04_04350	K03406	Environmental Information Processing; Signal transduction; Two-component system [PATH:ko02020] Cellular Processes; Cell motility; Bacterial chemotaxis [PATH:ko02030]
GXFL1.4_GM000300	Chr1	98.8	0	vmi:AL543_00820	K01007	Metabolism; Carbohydrate metabolism; Pyruvate metabolism [PATH:ko00620] Metabolism; Energy metabolism; Carbon fixation pathways in prokaryotes [PATH:ko00720] Metabolism; Energy metabolism; Methane metabolism [PATH:ko00680]
GXFL1.4_GM000301	Chr1	100	1.2e-151	vcl:VCLMA_B0740	K09773	-
GXFL1.4_GM000302	Chr1	99.2	0	vcz:VAB027_1143	K18930	-
GXFL1.4_GM000303	Chr1	99.7	1.4e-214	vmi:AL543_00800	K00101	Metabolism; Carbohydrate metabolism; Pyruvate metabolism [PATH:ko00620]
GXFL1.4_GM000304	Chr1	99.3	0	vcz:VAB027_1145	K03303	-
GXFL1.4_GM000305	Chr1	99.7	2.6e-168	vch:VCA0982	-	-
GXFL1.4_GM000306	Chr1	99.6	1.3e-136	vcs:MS6_A1012	-	-
GXFL1.4_GM000307	Chr1	99.8	1.4e-278	vco:VC0395_0259	-	-
GXFL1.4_GM000308	Chr1	100	2e-134	vcj:VCD_000360	K02030	-
GXFL1.4_GM000309	Chr1	99.3	3e-300	vcz:VAB027_1150	K10823	Environmental Information Processing; Membrane transport; ABC transporters [PATH:ko02010] Cellular Processes; Cellular community - prokaryotes; Quorum sensing [PATH:ko02024] Human Diseases; Drug resistance; beta-Lactam resistance [PATH:ko01501]
GXFL1.4_GM000310	Chr1	100	1.2e-90	vcz:VAB027_1151	-	-
GXFL1.4_GM000311	Chr1	100	0	vcl:VCLMA_B0730	-	-
GXFL1.4_GM000312	Chr1	100	1.6e-277	vcr:VC395_A0999	K03406	Environmental Information Processing; Signal transduction; Two-component system [PATH:ko02020] Cellular Processes; Cell motility; Bacterial chemotaxis [PATH:ko02030]
GXFL1.4_GM000313	Chr1	98.2	2.2e-23	vcm:VCM66_A0933	-	-
GXFL1.4_GM000314	Chr1	100	1.5e-241	vcm:VCM66_A0932	-	-
GXFL1.4_GM000315	Chr1	99.3	1e-77	vcz:VAB027_1156	-	-
GXFL1.4_GM000316	Chr1	99	7e-52	vcj:VCD_000367	K09913	-
GXFL1.4_GM000317	Chr1	99.3	3.1e-163	vcz:VAB027_1158	K06911	-
GXFL1.4_GM000319	Chr1	99	2.8e-50	vcx:VAA049_2027	-	-
GXFL1.4_GM000320	Chr1	99.7	2.1e-226	vcm:VCM66_A0925	-	-
GXFL1.4_GM000321	Chr1	99.3	3.4e-168	vcx:VAA049_2029	-	-
GXFL1.4_GM000322	Chr1	99.7	1.6e-168	vcl:VCLMA_B0720	-	-
GXFL1.4_GM000323	Chr1	98.5	1.5e-227	vcx:VAA049_2031	-	-
GXFL1.4_GM000324	Chr1	99.5	2.5e-114	vco:VC0395_0278	-	-
GXFL1.4_GM000325	Chr1	100	9.6e-263	vcq:EN18_03065	-	-
GXFL1.4_GM000326	Chr1	100	4.8e-281	vci:O3Y_17983	-	-
GXFL1.4_GM000327	Chr1	100	6.7e-109	vcs:MS6_A0993	K01638	Metabolism; Carbohydrate metabolism; Pyruvate metabolism [PATH:ko00620] Metabolism; Carbohydrate metabolism; Glyoxylate and dicarboxylate metabolism [PATH:ko00630]
GXFL1.4_GM000328	Chr1	99.7	5.4e-186	vcz:VAB027_1168	K13590	Cellular Processes; Cell growth and death; Cell cycle - Caulobacter [PATH:ko04112]
GXFL1.4_GM000329	Chr1	98.3	6.1e-93	vcs:MS6_A0991	-	-
GXFL1.4_GM000330	Chr1	100	2.9e-170	vcr:VC395_A0979	K03415	Environmental Information Processing; Signal transduction; Two-component system [PATH:ko02020] Cellular Processes; Cell motility; Bacterial chemotaxis [PATH:ko02030]
GXFL1.4_GM000331	Chr1	100	3e-46	vcr:VC395_A0978	K03769	-
GXFL1.4_GM000332	Chr1	100	9.5e-123	vce:Vch1786_II0639	K20918	Cellular Processes; Cellular community - prokaryotes; Biofilm formation - Vibrio cholerae [PATH:ko05111]
GXFL1.4_GM000333	Chr1	100	6e-51	vcx:VAA049_2041	-	-
GXFL1.4_GM000334	Chr1	99	3.9e-115	vch:VCA0949	K07394	-
GXFL1.4_GM000335	Chr1	100	1.4e-39	vcr:VC395_A0973	K19000	-
GXFL1.4_GM000336	Chr1	100	2.9e-95	vcz:VAB027_1176	K00657	Metabolism; Amino acid metabolism; Arginine and proline metabolism [PATH:ko00330] Cellular Processes; Cell growth and death; Ferroptosis [PATH:ko04216]
GXFL1.4_GM000337	Chr1	100	2.2e-212	vcs:MS6_A0983	K10111	Environmental Information Processing; Membrane transport; ABC transporters [PATH:ko02010]
GXFL1.4_GM000338	Chr1	100	1.3e-228	vcm:VCM66_A0905	K10108	Environmental Information Processing; Membrane transport; ABC transporters [PATH:ko02010] Cellular Processes; Cell motility; Bacterial chemotaxis [PATH:ko02030]
GXFL1.4_GM000339	Chr1	99.8	2e-293	vcf:IR04_04140	K10109	Environmental Information Processing; Membrane transport; ABC transporters [PATH:ko02010]
GXFL1.4_GM000340	Chr1	100	1.7e-164	vcs:MS6_A0979	K10110	Environmental Information Processing; Membrane transport; ABC transporters [PATH:ko02010]
GXFL1.4_GM000341	Chr1	100	4.4e-41	vch:VCA0942	-	-
GXFL1.4_GM000342	Chr1	99.4	1.9e-91	vcj:VCD_000393	-	-
GXFL1.4_GM000343	Chr1	99.6	3.8e-136	vcs:MS6_A0976	K02444	-
GXFL1.4_GM000344	Chr1	99.7	9.6e-185	vco:VC0395_0300	K20960	Cellular Processes; Cellular community - prokaryotes; Biofilm formation - Vibrio cholerae [PATH:ko05111]
GXFL1.4_GM000345	Chr1	100	4.6e-165	vcs:MS6_A0974	-	-
GXFL1.4_GM000346	Chr1	99.6	1.5e-134	vcf:IR04_04105	-	-
GXFL1.4_GM000347	Chr1	99.4	9e-180	vcx:VAA049_2054	-	-
GXFL1.4_GM000348	Chr1	98.8	1.3e-43	vcm:VCM66_A0895	-	-
GXFL1.4_GM000349	Chr1	100	2.1e-30	vcr:VC395_A0958	K03704	-
GXFL1.4_GM000350	Chr1	100	1.1e-252	vcj:VCD_000401	-	-
GXFL1.4_GM000351	Chr1	99.7	1.8e-167	vcf:IR04_04080	K09781	-
GXFL1.4_GM000352	Chr1	99.5	2.6e-213	vcl:VCLMA_B0690	K03212	-
GXFL1.4_GM000353	Chr1	97.6	4.4e-88	vco:VC0395_0310	-	-
GXFL1.4_GM000354	Chr1	100	1.7e-62	vcx:VAA049_2063	-	-
GXFL1.4_GM000355	Chr1	97.1	2e-188	vcr:VC395_A0951	-	-
GXFL1.4_GM000356	Chr1	99.7	8.3e-195	vco:VC0395_0313	K01465	Metabolism; Nucleotide metabolism; Pyrimidine metabolism [PATH:ko00240]
GXFL1.4_GM000357	Chr1	98.7	0	vcl:VCLMA_B0685	K07140	-
GXFL1.4_GM000358	Chr1	100	0	vcl:VCLMA_B0684	K03406	Environmental Information Processing; Signal transduction; Two-component system [PATH:ko02020] Cellular Processes; Cell motility; Bacterial chemotaxis [PATH:ko02030]
GXFL1.4_GM000359	Chr1	99.5	1.4e-112	vch:VCA0922	-	-
GXFL1.4_GM000360	Chr1	100	1.1e-213	vce:Vch1786_II0606	-	-
GXFL1.4_GM000361	Chr1	99.5	3.4e-108	vco:VC0395_0319	-	-
GXFL1.4_GM000362	Chr1	100	1.8e-49	vco:VC0395_0320	-	-
GXFL1.4_GM000363	Chr1	100	7.3e-82	vcq:EN18_02875	-	-
GXFL1.4_GM000364	Chr1	100	3.9e-144	vco:VC0395_0322	K02013	Environmental Information Processing; Membrane transport; ABC transporters [PATH:ko02010]
GXFL1.4_GM000365	Chr1	100	4.4e-180	vcr:VC395_A0939	K02015	Environmental Information Processing; Membrane transport; ABC transporters [PATH:ko02010]
GXFL1.4_GM000366	Chr1	100	2.8e-148	vce:Vch1786_II0599	K02016	Environmental Information Processing; Membrane transport; ABC transporters [PATH:ko02010]
GXFL1.4_GM000367	Chr1	100	4.4e-70	vcr:VC395_A0937	-	-
GXFL1.4_GM000368	Chr1	99.6	1.4e-121	vcz:VAB027_1206	K03561	-
GXFL1.4_GM000369	Chr1	97.7	2.6e-114	vch:VCA0910	K03832	-
GXFL1.4_GM000370	Chr1	99.1	3.5e-265	vcz:VAB027_1208	K21936	-
GXFL1.4_GM000371	Chr1	100	1e-89	vci:O3Y_17758	K07227	-
GXFL1.4_GM000372	Chr1	100	3.3e-94	vcl:VCLMA_B0670	K07226	-
GXFL1.4_GM000373	Chr1	99.8	0	vci:O3Y_17748	-	-
GXFL1.4_GM000374	Chr1	100	2.2e-212	vcx:VAA049_2083	K02647	-
GXFL1.4_GM000375	Chr1	99.3	2e-241	vcx:VAA049_2084	K03299	-
GXFL1.4_GM000376	Chr1	99.5	8.3e-212	vcj:VCD_000428	K00865	Metabolism; Carbohydrate metabolism; Glyoxylate and dicarboxylate metabolism [PATH:ko00630] Metabolism; Lipid metabolism; Glycerolipid metabolism [PATH:ko00561] Metabolism; Amino acid metabolism; Glycine, serine and threonine metabolism [PATH:ko00260]
GXFL1.4_GM000377	Chr1	100	1.5e-157	vce:Vch1786_II0588	-	-
GXFL1.4_GM000378	Chr1	98.5	5.3e-109	vcr:VC395_A0926	K07396	-
GXFL1.4_GM000379	Chr1	100	2.5e-160	vcl:VCLMA_B0663	-	-
GXFL1.4_GM000380	Chr1	100	7e-17	vco:VC0395_0338	-	-
GXFL1.4_GM000381	Chr1	99.6	2.2e-281	vce:Vch1786_II0584	K00033	Metabolism; Carbohydrate metabolism; Pentose phosphate pathway [PATH:ko00030] Metabolism; Metabolism of other amino acids; Glutathione metabolism [PATH:ko00480]
GXFL1.4_GM000382	Chr1	99.6	4.8e-133	vmi:AL543_00370	K01057	Metabolism; Carbohydrate metabolism; Pentose phosphate pathway [PATH:ko00030]
GXFL1.4_GM000383	Chr1	100	2.5e-296	vch:VCA0896	K00036	Metabolism; Carbohydrate metabolism; Pentose phosphate pathway [PATH:ko00030] Metabolism; Metabolism of other amino acids; Glutathione metabolism [PATH:ko00480] Human Diseases; Cancers; Central carbon metabolism in cancer [PATH:ko05230]
GXFL1.4_GM000384	Chr1	99.6	0	vce:Vch1786_II0581	-	-
GXFL1.4_GM000385	Chr1	100	7.8e-142	vcl:VCLMA_B0657	K04477	-
GXFL1.4_GM000386	Chr1	96.8	2.3e-78	vco:VC0395_0345	K15536	-
GXFL1.4_GM000387	Chr1	100	3.1e-61	vch:VCA0892	-	-
GXFL1.4_GM000388	Chr1	97.4	2e-268	vco:VC0395_0347	-	-
GXFL1.4_GM000389	Chr1	100	4.6e-66	vcz:VAB027_1225	K08234	-
GXFL1.4_GM000390	Chr1	99.7	4.8e-173	vcr:VC395_A0914	-	-
GXFL1.4_GM000391	Chr1	99.6	9.7e-140	vco:VC0395_0350	-	-
GXFL1.4_GM000392	Chr1	100	1.4e-163	vco:VC0395_0351	K05523	Metabolism; Carbohydrate metabolism; Pyruvate metabolism [PATH:ko00620]
GXFL1.4_GM000393	Chr1	99.7	1.1e-222	vcx:VAA049_2101	K00639	Metabolism; Amino acid metabolism; Glycine, serine and threonine metabolism [PATH:ko00260]
GXFL1.4_GM000394	Chr1	99.7	3.3e-199	vcq:EN18_02715	K00060	Metabolism; Amino acid metabolism; Glycine, serine and threonine metabolism [PATH:ko00260]
GXFL1.4_GM000395	Chr1	57.8	3.1e-175	bsan:CHH28_07180	-	-
GXFL1.4_GM000396	Chr1	100	2.7e-176	vce:Vch1786_II0565	K01442	Metabolism; Lipid metabolism; Primary bile acid biosynthesis [PATH:ko00120] Metabolism; Lipid metabolism; Secondary bile acid biosynthesis [PATH:ko00121]
GXFL1.4_GM000397	Chr1	100	1.5e-16	vcj:VCD_000456	-	-
GXFL1.4_GM000398	Chr1	99.4	6.5e-178	vcz:VAB027_313	K13636	-
GXFL1.4_GM000399	Chr1	99.1	9.9e-249	vco:VC0395_0362	K01753	Metabolism; Amino acid metabolism; Glycine, serine and threonine metabolism [PATH:ko00260]
GXFL1.4_GM000400	Chr1	100	1.3e-30	vcm:VCM66_A0833	-	-
GXFL1.4_GM000401	Chr1	100	1.8e-219	vcq:EN18_02660	K00426	Metabolism; Energy metabolism; Oxidative phosphorylation [PATH:ko00190] Environmental Information Processing; Signal transduction; Two-component system [PATH:ko02020]
GXFL1.4_GM000402	Chr1	99.4	5.8e-304	vcx:VAA049_2117	K00425	Metabolism; Energy metabolism; Oxidative phosphorylation [PATH:ko00190] Environmental Information Processing; Signal transduction; Two-component system [PATH:ko02020]
GXFL1.4_GM000403	Chr1	99.8	1.3e-270	vcx:VAA049_2118	-	-
GXFL1.4_GM000404	Chr1	100	8.3e-173	vch:VCA0870	K07262	-
GXFL1.4_GM000405	Chr1	100	6.8e-38	vcz:VAB027_322	-	-
GXFL1.4_GM000406	Chr1	98.6	3.3e-120	vcx:VAA049_2122	K07275	-
GXFL1.4_GM000407	Chr1	99.7	0	vcq:EN18_02630	K08604	Cellular Processes; Cellular community - prokaryotes; Biofilm formation - Vibrio cholerae [PATH:ko05111] Human Diseases; Infectious diseases; Vibrio cholerae infection [PATH:ko05110]
GXFL1.4_GM000408	Chr1	99.1	2.2e-259	vcr:VC395_A0888	K03406	Environmental Information Processing; Signal transduction; Two-component system [PATH:ko02020] Cellular Processes; Cell motility; Bacterial chemotaxis [PATH:ko02030]
GXFL1.4_GM000409	Chr1	97.7	0	vci:O3Y_17543	-	-
GXFL1.4_GM000410	Chr1	100	4.8e-237	vcl:VCLMA_B0635	K06076	-
GXFL1.4_GM000411	Chr1	99.9	0	vcl:VCLMA_B0633	K01176	Metabolism; Carbohydrate metabolism; Starch and sucrose metabolism [PATH:ko00500] Organismal Systems; Digestive system; Carbohydrate digestion and absorption [PATH:ko04973]
GXFL1.4_GM000412	Chr1	100	2.1e-173	vcx:VAA049_2128	-	-
GXFL1.4_GM000413	Chr1	99.6	1.4e-118	vcq:EN18_02585	-	-
GXFL1.4_GM000414	Chr1	99.1	6.3e-122	vcs:MS6_A0893	K02003	-
GXFL1.4_GM000415	Chr1	99.3	2.8e-232	vcs:MS6_A0892	K02004	-
GXFL1.4_GM000416	Chr1	98.8	1.6e-131	vce:Vch1786_II0542	-	-
GXFL1.4_GM000417	Chr1	99.3	3.4e-243	vcl:VCLMA_B0626	-	-
GXFL1.4_GM000418	Chr1	100	1e-203	vcs:MS6_A0889	-	-
GXFL1.4_GM000419	Chr1	99.6	1.5e-143	vcs:MS6_A0888	-	-
GXFL1.4_GM000420	Chr1	97.5	0	vcx:VAA049_2129	-	-
GXFL1.4_GM000421	Chr1	100	5.9e-190	vcz:VAB027_340	-	-
GXFL1.4_GM000422	Chr1	99.1	1.8e-242	vcr:VC395_A0871	K16263	-
GXFL1.4_GM000423	Chr1	99.5	1.1e-106	vcl:VCLMA_B0620	-	-
GXFL1.4_GM000424	Chr1	100	3.3e-32	vco:VC0395_0392	-	-
GXFL1.4_GM000425	Chr1	99.8	3.8e-292	vco:VC0395_0393	K00134	Metabolism; Carbohydrate metabolism; Glycolysis / Gluconeogenesis [PATH:ko00010] Metabolism; Energy metabolism; Carbon fixation in photosynthetic organisms [PATH:ko00710] Environmental Information Processing; Signal transduction; HIF-1 signaling pathway [PATH:ko04066] Human Diseases; Neurodegenerative diseases; Alzheimer's disease [PATH:ko05010]
GXFL1.4_GM000427	Chr1	100	1.7e-89	vcl:VCLMA_B0616	K01493	Metabolism; Nucleotide metabolism; Pyrimidine metabolism [PATH:ko00240]
GXFL1.4_GM000428	Chr1	100	8.6e-71	vce:Vch1786_II0528	K07397	-
GXFL1.4_GM000429	Chr1	100	3.1e-242	vch:VCA0837	-	-
GXFL1.4_GM000430	Chr1	100	1.2e-105	vch:VCA0836	K00661	-
GXFL1.4_GM000431	Chr1	99	1.2e-171	vcx:VAA049_2139	-	-
GXFL1.4_GM000432	Chr1	100	3.1e-161	vcx:VAA049_2140	-	-
GXFL1.4_GM000433	Chr1	100	1.8e-166	vch:VCA0833	-	-
GXFL1.4_GM000434	Chr1	99	3.8e-104	vch:VCA0832	-	-
GXFL1.4_GM000435	Chr1	100	1.6e-27	vcr:VC395_A0855	-	-
GXFL1.4_GM000436	Chr1	100	1.3e-175	vcz:VAB027_356	-	-
GXFL1.4_GM000437	Chr1	100	0	vcz:VAB027_357	K01907	Metabolism; Carbohydrate metabolism; Butanoate metabolism [PATH:ko00650] Metabolism; Amino acid metabolism; Valine, leucine and isoleucine degradation [PATH:ko00280]
GXFL1.4_GM000438	Chr1	99.6	6.1e-153	vci:O3Y_17393	K00500	Metabolism; Amino acid metabolism; Phenylalanine metabolism [PATH:ko00360] Metabolism; Amino acid metabolism; Phenylalanine, tyrosine and tryptophan biosynthesis [PATH:ko00400] Metabolism; Metabolism of cofactors and vitamins; Folate biosynthesis [PATH:ko00790]
GXFL1.4_GM000439	Chr1	98.1	5.8e-57	vcz:VAB027_359	K01724	Metabolism; Metabolism of cofactors and vitamins; Folate biosynthesis [PATH:ko00790]
GXFL1.4_GM000440	Chr1	74.6	8.7e-71	vmi:AL543_05875	-	-
GXFL1.4_GM000441	Chr1	99.4	6.3e-101	vcz:VAB027_360	K06718	Metabolism; Amino acid metabolism; Glycine, serine and threonine metabolism [PATH:ko00260]
GXFL1.4_GM000442	Chr1	99.8	3.1e-244	vcx:VAA049_2149	K00836	Metabolism; Amino acid metabolism; Glycine, serine and threonine metabolism [PATH:ko00260]
GXFL1.4_GM000443	Chr1	98.6	7e-76	vcx:VAA049_2150	K06720	Metabolism; Amino acid metabolism; Glycine, serine and threonine metabolism [PATH:ko00260]
GXFL1.4_GM000444	Chr1	99.6	1.2e-268	vcl:VCLMA_B0599	K00928	Metabolism; Amino acid metabolism; Glycine, serine and threonine metabolism [PATH:ko00260] Metabolism; Amino acid metabolism; Cysteine and methionine metabolism [PATH:ko00270] Metabolism; Amino acid metabolism; Lysine biosynthesis [PATH:ko00300] Metabolism; Biosynthesis of other secondary metabolites; Monobactam biosynthesis [PATH:ko00261]
GXFL1.4_GM000445	Chr1	100	1.4e-32	vcj:VCD_000503	-	-
GXFL1.4_GM000446	Chr1	99.8	2.1e-290	vcf:IR04_03575	K04077	Genetic Information Processing; Folding, sorting and degradation; RNA degradation [PATH:ko03018] Organismal Systems; Aging; Longevity regulating pathway - worm [PATH:ko04212] Human Diseases; Endocrine and metabolic diseases; Type I diabetes mellitus [PATH:ko04940] Human Diseases; Infectious diseases; Legionellosis [PATH:ko05134] Human Diseases; Infectious diseases; Tuberculosis [PATH:ko05152]
GXFL1.4_GM000447	Chr1	100	1.5e-45	vcl:VCLMA_B0596	K04078	-
GXFL1.4_GM000448	Chr1	99.8	1.8e-245	vcz:VAB027_367	K06213	-
GXFL1.4_GM000449	Chr1	100	3.7e-78	vco:VC0395_0417	-	-
GXFL1.4_GM000450	Chr1	100	3.9e-13	vcj:VCD_000508	-	-
GXFL1.4_GM000451	Chr1	99.5	0	vcj:VCD_000509	K01585	Metabolism; Amino acid metabolism; Arginine and proline metabolism [PATH:ko00330]
GXFL1.4_GM000452	Chr1	99.7	4.2e-177	vco:VC0395_0420	K01480	Metabolism; Amino acid metabolism; Arginine and proline metabolism [PATH:ko00330]
GXFL1.4_GM000453	Chr1	99.4	5.9e-290	vce:Vch1786_II0503	K05994	-
GXFL1.4_GM000454	Chr1	99.8	5e-275	vcx:VAA049_2160	-	-
GXFL1.4_GM000455	Chr1	99.6	2.4e-296	vcj:VCD_000513	K21712	Human Diseases; Infectious diseases; Vibrio cholerae infection [PATH:ko05110]
GXFL1.4_GM000456	Chr1	99.4	7.6e-309	vcx:VAA049_2162	K06876	-
GXFL1.4_GM000457	Chr1	100	7.8e-125	vch:VCA0808	-	-
GXFL1.4_GM000458	Chr1	98.9	4e-147	vco:VC0395_0427	K02040	Environmental Information Processing; Membrane transport; ABC transporters [PATH:ko02010] Environmental Information Processing; Signal transduction; Two-component system [PATH:ko02020] Human Diseases; Infectious diseases; Tuberculosis [PATH:ko05152]
GXFL1.4_GM000459	Chr1	100	8.5e-74	vcj:VCD_000517	-	-
GXFL1.4_GM000460	Chr1	99.6	0	vcj:VCD_000518	K01147	-
GXFL1.4_GM000461	Chr1	98.8	0	vmi:AL543_03055	K05592	Genetic Information Processing; Folding, sorting and degradation; RNA degradation [PATH:ko03018]
GXFL1.4_GM000462	Chr1	100	2.4e-191	vcr:VC395_A0827	-	-
GXFL1.4_GM000463	Chr1	99.8	0	vcx:VAA049_2169	-	-
GXFL1.4_GM000464	Chr1	99.5	1.5e-252	vcr:VC395_A0825	K00892	Metabolism; Nucleotide metabolism; Purine metabolism [PATH:ko00230]
GXFL1.4_GM000465	Chr1	100	1e-59	vcq:EN18_02340	K05805	-
GXFL1.4_GM000478	Chr1	41	6.1e-71	kna:B0W47_16830	K07318	-
GXFL1.4_GM000491	Chr1	45.3	2.7e-32	vg:20041609	-	-
GXFL1.4_GM000532	Chr1	72.1	9e-77	vta:B0051	-	-
GXFL1.4_GM000533	Chr1	77.9	0	xpo:XPG1_0386	K01156	-
GXFL1.4_GM000534	Chr1	79.1	0	eln:NRG857_21720	K07316	-
GXFL1.4_GM000535	Chr1	62.9	7.6e-217	paln:B0W48_20170	-	-
GXFL1.4_GM000536	Chr1	67.7	1.7e-42	vfm:VFMJ11_1347	K03503	-
GXFL1.4_GM000537	Chr1	64.4	6.5e-165	vvu:VV1_0391	K03502	-
GXFL1.4_GM000539	Chr1	88.7	2.3e-70	vag:N646_4229	K05805	-
GXFL1.4_GM000540	Chr1	98.8	4.7e-90	vcl:VCLMA_B0577	-	-
GXFL1.4_GM000541	Chr1	99.6	5.1e-124	vcz:VAB027_385	-	-
GXFL1.4_GM000542	Chr1	100	1.7e-36	vcf:IR04_03470	-	-
GXFL1.4_GM000543	Chr1	99	1.8e-109	vch:VCA0789	K08984	-
GXFL1.4_GM000544	Chr1	100	3.2e-120	vcq:EN18_02285	-	-
GXFL1.4_GM000545	Chr1	96.3	7.4e-06	vch:VCA0787	-	-
GXFL1.4_GM000546	Chr1	100	0	vcl:VCLMA_B0568	-	-
GXFL1.4_GM000547	Chr1	99.7	0	vcx:VAA049_2179	K20962	Cellular Processes; Cellular community - prokaryotes; Biofilm formation - Vibrio cholerae [PATH:ko05111]
GXFL1.4_GM000549	Chr1	98.3	8.1e-226	vcz:VAB027_393	K00209	Metabolism; Carbohydrate metabolism; Butanoate metabolism [PATH:ko00650] Metabolism; Lipid metabolism; Fatty acid biosynthesis [PATH:ko00061]
GXFL1.4_GM000550	Chr1	100	4.5e-108	vcl:VCLMA_B0565	K10804	Metabolism; Lipid metabolism; Biosynthesis of unsaturated fatty acids [PATH:ko01040]
GXFL1.4_GM000551	Chr1	100	3.2e-118	vcx:VAA049_2182	K02003	-
GXFL1.4_GM000552	Chr1	99.1	0	vcs:MS6_A0826	K02004	-
GXFL1.4_GM000554	Chr1	100	2.5e-219	vcr:VC395_A0535	K00012	Metabolism; Carbohydrate metabolism; Pentose and glucuronate interconversions [PATH:ko00040] Metabolism; Carbohydrate metabolism; Ascorbate and aldarate metabolism [PATH:ko00053] Metabolism; Carbohydrate metabolism; Amino sugar and nucleotide sugar metabolism [PATH:ko00520]
GXFL1.4_GM000555	Chr1	100	1.5e-279	vcr:VC395_A0536	-	-
GXFL1.4_GM000556	Chr1	99.4	1.2e-176	vcz:VAB027_399	-	-
GXFL1.4_GM000557	Chr1	98.7	3.4e-131	vcr:VC395_A0538	-	-
GXFL1.4_GM000558	Chr1	100	1.3e-130	vcq:EN18_02225	K07160	-
GXFL1.4_GM000559	Chr1	99.7	8.2e-195	vcx:VAA049_2189	K01784	Metabolism; Carbohydrate metabolism; Galactose metabolism [PATH:ko00052] Metabolism; Carbohydrate metabolism; Amino sugar and nucleotide sugar metabolism [PATH:ko00520]
GXFL1.4_GM000560	Chr1	99.8	3e-248	vci:O3Y_17143	K03406	Environmental Information Processing; Signal transduction; Two-component system [PATH:ko02020] Cellular Processes; Cell motility; Bacterial chemotaxis [PATH:ko02030]
GXFL1.4_GM000561	Chr1	99.8	9.1e-217	vch:VCA0772	K03834	-
GXFL1.4_GM000562	Chr1	100	4.8e-14	vch:VCA0770	-	-
GXFL1.4_GM000563	Chr1	97.9	1.4e-106	vcj:VCD_000551	K08682	Metabolism; Metabolism of cofactors and vitamins; Pantothenate and CoA biosynthesis [PATH:ko00770]
GXFL1.4_GM000564	Chr1	100	1.1e-233	vcl:VCLMA_B0550	K11927	Genetic Information Processing; Folding, sorting and degradation; RNA degradation [PATH:ko03018]
GXFL1.4_GM000565	Chr1	100	3.5e-139	vcj:VCD_000553	-	-
GXFL1.4_GM000566	Chr1	99	5.8e-51	vcj:VCD_000554	-	-
GXFL1.4_GM000567	Chr1	100	4.3e-188	vcl:VCLMA_B0547	K01620	Metabolism; Amino acid metabolism; Glycine, serine and threonine metabolism [PATH:ko00260]
GXFL1.4_GM000568	Chr1	100	2.3e-92	vcl:VCLMA_B0546	K01515	Metabolism; Nucleotide metabolism; Purine metabolism [PATH:ko00230]
GXFL1.4_GM000569	Chr1	100	0	vcl:VCLMA_B0545	K03924	-
GXFL1.4_GM000570	Chr1	99.8	1.7e-278	vco:VC0395_0703	-	-
GXFL1.4_GM000571	Chr1	100	8.3e-136	vcs:MS6_A0806	K10000	Environmental Information Processing; Membrane transport; ABC transporters [PATH:ko02010]
GXFL1.4_GM000572	Chr1	98	5.9e-137	vcj:VCD_000561	K09997	Environmental Information Processing; Membrane transport; ABC transporters [PATH:ko02010]
GXFL1.4_GM000573	Chr1	99.6	1.9e-118	vcz:VAB027_419	K09999	Environmental Information Processing; Membrane transport; ABC transporters [PATH:ko02010]
GXFL1.4_GM000574	Chr1	99.5	6.8e-121	vcl:VCLMA_B0539	K09998	Environmental Information Processing; Membrane transport; ABC transporters [PATH:ko02010]
GXFL1.4_GM000575	Chr1	54.7	6.8e-06	vdb:AL552_07610	-	-
GXFL1.4_GM000576	Chr1	99.6	6.5e-155	vch:VCA0754	-	-
GXFL1.4_GM000577	Chr1	99.5	1.2e-210	vcr:VC395_A0561	-	-
GXFL1.4_GM000578	Chr1	99.3	2.4e-79	vcj:VCD_000568	K03672	-
GXFL1.4_GM000579	Chr1	99.4	3.5e-207	vcs:MS6_A0797	K00648	Metabolism; Lipid metabolism; Fatty acid biosynthesis [PATH:ko00061]
GXFL1.4_GM000580	Chr1	99.8	4.2e-249	vcr:VC395_A0564	K00113	Metabolism; Lipid metabolism; Glycerophospholipid metabolism [PATH:ko00564]
GXFL1.4_GM000581	Chr1	99.5	1.6e-254	vcx:VAA049_2215	K00112	Metabolism; Lipid metabolism; Glycerophospholipid metabolism [PATH:ko00564]
GXFL1.4_GM000582	Chr1	99.8	0	vcs:MS6_A0794	K00111	Metabolism; Lipid metabolism; Glycerophospholipid metabolism [PATH:ko00564]
GXFL1.4_GM000583	Chr1	100	2.2e-161	vcm:VCM66_A0704	K02440	-
GXFL1.4_GM000584	Chr1	99.8	3e-294	vce:Vch1786_II0430	K00864	Metabolism; Lipid metabolism; Glycerolipid metabolism [PATH:ko00561] Organismal Systems; Endocrine system; PPAR signaling pathway [PATH:ko03320] Organismal Systems; Environmental adaptation; Plant-pathogen interaction [PATH:ko04626]
GXFL1.4_GM000585	Chr1	100	2e-38	vce:Vch1786_II0429	-	-
GXFL1.4_GM000586	Chr1	100	5.3e-18	vcz:VAB027_435	-	-
GXFL1.4_GM000587	Chr1	100	7.1e-52	vco:VC0395_0679	K09802	-
GXFL1.4_GM000588	Chr1	100	1.7e-27	vcs:MS6_A0786	-	-
GXFL1.4_GM000589	Chr1	100	1.5e-117	vcr:VC395_A0574	K09915	-
GXFL1.4_GM000590	Chr1	99	5.4e-49	vcs:MS6_A0784	K07461	-
GXFL1.4_GM000591	Chr1	99.5	2.8e-215	vcm:VCM66_A0696	-	-
GXFL1.4_GM000592	Chr1	99.7	5.9e-207	vcq:EN18_02035	K10910	Environmental Information Processing; Signal transduction; Two-component system [PATH:ko02020] Cellular Processes; Cellular community - prokaryotes; Quorum sensing [PATH:ko02024] Cellular Processes; Cellular community - prokaryotes; Biofilm formation - Vibrio cholerae [PATH:ko05111]
GXFL1.4_GM000593	Chr1	99.9	0	vcs:MS6_A0781	K10909	Environmental Information Processing; Signal transduction; Two-component system [PATH:ko02020] Cellular Processes; Cellular community - prokaryotes; Quorum sensing [PATH:ko02024] Cellular Processes; Cellular community - prokaryotes; Biofilm formation - Vibrio cholerae [PATH:ko05111]
GXFL1.4_GM000594	Chr1	100	3e-121	vcr:VC395_A0579	-	-
GXFL1.4_GM000595	Chr1	100	3.8e-95	vcx:VAA049_2220	-	-
GXFL1.4_GM000597	Chr1	100	1.7e-66	vcj:VCD_000587	-	-
GXFL1.4_GM000598	Chr1	100	1.8e-42	vcl:VCLMA_B0515	-	-
GXFL1.4_GM000599	Chr1	71.9	2.9e-251	spl:Spea_3087	-	-
GXFL1.4_GM000600	Chr1	78.6	1.8e-11	vvm:VVMO6_03790	-	-
GXFL1.4_GM000602	Chr1	99.4	6.5e-278	vcr:VC395_A0585	K02232	Metabolism; Metabolism of cofactors and vitamins; Porphyrin and chlorophyll metabolism [PATH:ko00860]
GXFL1.4_GM000603	Chr1	97.6	2.4e-130	vch:VCA0726	K02020	Environmental Information Processing; Membrane transport; ABC transporters [PATH:ko02010]
GXFL1.4_GM000604	Chr1	100	1.2e-123	vcs:MS6_A0771	K02018	Environmental Information Processing; Membrane transport; ABC transporters [PATH:ko02010]
GXFL1.4_GM000605	Chr1	98.9	5.8e-202	vcz:VAB027_456	K02017	Environmental Information Processing; Membrane transport; ABC transporters [PATH:ko02010]
GXFL1.4_GM000606	Chr1	99.8	5.3e-236	vcl:VCLMA_B0508	K00021	Metabolism; Metabolism of terpenoids and polyketides; Terpenoid backbone biosynthesis [PATH:ko00900] Environmental Information Processing; Signal transduction; AMPK signaling pathway [PATH:ko04152] Organismal Systems; Digestive system; Bile secretion [PATH:ko04976]
GXFL1.4_GM000607	Chr1	100	1.3e-40	vcr:VC395_A0590	-	-
GXFL1.4_GM000608	Chr1	100	1.1e-21	vce:Vch1786_II0406	-	-
GXFL1.4_GM000609	Chr1	100	1.5e-105	vch:VCA0720	-	-
GXFL1.4_GM000610	Chr1	99	1.3e-173	vcx:VAA049_2232	-	-
GXFL1.4_GM000611	Chr1	100	0	vch:VCA0718	-	-
GXFL1.4_GM000612	Chr1	100	0	vcs:MS6_A0763	K03658	-
GXFL1.4_GM000613	Chr1	100	2.8e-101	vcl:VCLMA_B0501	-	-
GXFL1.4_GM000614	Chr1	100	6.1e-47	vcr:VC395_A0597	-	-
GXFL1.4_GM000615	Chr1	99.2	2.1e-57	vcx:VAA049_2237	K00901	Metabolism; Lipid metabolism; Glycerolipid metabolism [PATH:ko00561] Metabolism; Lipid metabolism; Glycerophospholipid metabolism [PATH:ko00564] Environmental Information Processing; Signal transduction; Phosphatidylinositol signaling system [PATH:ko04070] Environmental Information Processing; Signal transduction; Phospholipase D signaling pathway [PATH:ko04072] Human Diseases; Cancers; Choline m…
GXFL1.4_GM000616	Chr1	100	2.5e-117	vcz:VAB027_465	K08281	Metabolism; Metabolism of cofactors and vitamins; Nicotinate and nicotinamide metabolism [PATH:ko00760]
GXFL1.4_GM000617	Chr1	100	1e-80	vcq:EN18_01910	K01734	Metabolism; Carbohydrate metabolism; Propanoate metabolism [PATH:ko00640]
GXFL1.4_GM000618	Chr1	99.4	5.8e-185	vcx:VAA049_2240	K11930	-
GXFL1.4_GM000619	Chr1	99.4	0	vcx:VAA049_2241	K07647	Environmental Information Processing; Signal transduction; Two-component system [PATH:ko02020]
GXFL1.4_GM000620	Chr1	99	5.2e-267	vcl:VCLMA_B0493	K00873	Metabolism; Carbohydrate metabolism; Glycolysis / Gluconeogenesis [PATH:ko00010] Metabolism; Carbohydrate metabolism; Pyruvate metabolism [PATH:ko00620] Metabolism; Nucleotide metabolism; Purine metabolism [PATH:ko00230] Organismal Systems; Endocrine system; Glucagon signaling pathway [PATH:ko04922] Human Diseases; Cancers; Central carbon metabolism in cancer [PATH:ko05230] Human Diseases; Cancer…
GXFL1.4_GM000621	Chr1	99.8	9.6e-263	vcx:VAA049_2243	K07783	Environmental Information Processing; Signal transduction; Two-component system [PATH:ko02020]
GXFL1.4_GM000622	Chr1	100	7.4e-19	vce:Vch1786_II0391	-	-
GXFL1.4_GM000623	Chr1	99.8	1.5e-241	vcx:VAA049_2245	K08478	Environmental Information Processing; Signal transduction; Two-component system [PATH:ko02020]
GXFL1.4_GM000624	Chr1	99.2	0	vcz:VAB027_472	K08475	Environmental Information Processing; Signal transduction; Two-component system [PATH:ko02020]
GXFL1.4_GM000625	Chr1	99.8	5.7e-238	vcl:VCLMA_B0488	K08476	Environmental Information Processing; Signal transduction; Two-component system [PATH:ko02020]
GXFL1.4_GM000626	Chr1	97.4	6.9e-121	vce:Vch1786_II0387	-	-
GXFL1.4_GM000627	Chr1	99.7	1.1e-219	vcz:VAB027_475	K08325	Metabolism; Carbohydrate metabolism; Propanoate metabolism [PATH:ko00640]
GXFL1.4_GM000628	Chr1	98.9	0	vci:O3Y_16808	K21606	-
GXFL1.4_GM000629	Chr1	100	3.4e-232	vce:Vch1786_II0383	K00975	Metabolism; Carbohydrate metabolism; Starch and sucrose metabolism [PATH:ko00500] Metabolism; Carbohydrate metabolism; Amino sugar and nucleotide sugar metabolism [PATH:ko00520] Cellular Processes; Cellular community - prokaryotes; Biofilm formation - Escherichia coli [PATH:ko02026]
GXFL1.4_GM000630	Chr1	99.8	0	vcs:MS6_A0743	-	-
GXFL1.4_GM000632	Chr1	99.6	3.7e-127	vcz:VAB027_479	-	-
GXFL1.4_GM000633	Chr1	99.3	9.4e-82	vcr:VC395_A0618	-	-
GXFL1.4_GM000634	Chr1	99.5	0	vco:VC0395_0633	K03072	Genetic Information Processing; Folding, sorting and degradation; Protein export [PATH:ko03060] Environmental Information Processing; Membrane transport; Bacterial secretion system [PATH:ko03070]
GXFL1.4_GM000635	Chr1	99.7	8.2e-162	vcm:VCM66_A0650	K03074	Genetic Information Processing; Folding, sorting and degradation; Protein export [PATH:ko03060] Environmental Information Processing; Membrane transport; Bacterial secretion system [PATH:ko03070]
GXFL1.4_GM000636	Chr1	100	3.5e-134	vcq:EN18_01825	K00023	Metabolism; Carbohydrate metabolism; Glyoxylate and dicarboxylate metabolism [PATH:ko00630] Metabolism; Carbohydrate metabolism; Butanoate metabolism [PATH:ko00650]
GXFL1.4_GM000637	Chr1	100	3.3e-219	vcl:VCLMA_B0477	K00626	Metabolism; Carbohydrate metabolism; Pyruvate metabolism [PATH:ko00620] Metabolism; Carbohydrate metabolism; Glyoxylate and dicarboxylate metabolism [PATH:ko00630] Metabolism; Carbohydrate metabolism; Propanoate metabolism [PATH:ko00640] Metabolism; Carbohydrate metabolism; Butanoate metabolism [PATH:ko00650] Metabolism; Energy metabolism; Carbon fixation pathways in prokaryotes [PATH:ko00720] Me…
GXFL1.4_GM000638	Chr1	100	3.9e-56	vcx:VAA049_2259	-	-
GXFL1.4_GM000639	Chr1	99.7	0	vcx:VAA049_2260	K03821	Metabolism; Carbohydrate metabolism; Butanoate metabolism [PATH:ko00650]
GXFL1.4_GM000640	Chr1	99.4	4.1e-197	vcq:EN18_01805	K02010	Environmental Information Processing; Membrane transport; ABC transporters [PATH:ko02010]
GXFL1.4_GM000641	Chr1	99.6	0	vcr:VC395_A0626	K02011	Environmental Information Processing; Membrane transport; ABC transporters [PATH:ko02010]
GXFL1.4_GM000642	Chr1	100	3.1e-197	vcs:MS6_A0732	K02012	Environmental Information Processing; Membrane transport; ABC transporters [PATH:ko02010]
GXFL1.4_GM000643	Chr1	99.8	1.9e-260	vcl:VCLMA_B0471	K07783	Environmental Information Processing; Signal transduction; Two-component system [PATH:ko02020]
GXFL1.4_GM000644	Chr1	99.6	2.9e-295	vcx:VAA049_2265	K20263	Environmental Information Processing; Signal transduction; Two-component system [PATH:ko02020] Cellular Processes; Cellular community - prokaryotes; Quorum sensing [PATH:ko02024]
GXFL1.4_GM000645	Chr1	99.5	1.9e-109	vcx:VAA049_2266	K20264	Environmental Information Processing; Signal transduction; Two-component system [PATH:ko02020] Cellular Processes; Cellular community - prokaryotes; Quorum sensing [PATH:ko02024]
GXFL1.4_GM000646	Chr1	99.5	3.1e-247	vcr:VC395_A0631	-	-
GXFL1.4_GM000647	Chr1	100	1e-14	vcl:VCLMA_B0467	-	-
GXFL1.4_GM000648	Chr1	99.5	1.3e-109	vcs:MS6_A0726	K02569	-
GXFL1.4_GM000649	Chr1	100	1.6e-81	vcj:VCD_000647	K02568	Metabolism; Energy metabolism; Nitrogen metabolism [PATH:ko00910]
GXFL1.4_GM000650	Chr1	99.9	0	vco:VC0395_0617	K02567	Metabolism; Energy metabolism; Nitrogen metabolism [PATH:ko00910]
GXFL1.4_GM000651	Chr1	98.1	1.6e-51	vcl:VCLMA_B0463	K02570	-
GXFL1.4_GM000652	Chr1	98.2	3.6e-95	vcm:VCM66_A0634	K02572	-
GXFL1.4_GM000653	Chr1	100	0	vcz:VAB027_494	K07674	Environmental Information Processing; Signal transduction; Two-component system [PATH:ko02020]
GXFL1.4_GM000654	Chr1	99.5	6.2e-105	vcl:VCLMA_B0460	K07685	Environmental Information Processing; Signal transduction; Two-component system [PATH:ko02020]
GXFL1.4_GM000655	Chr1	100	4.1e-186	vco:VC0395_0612	-	-
GXFL1.4_GM000656	Chr1	100	2.8e-203	vco:VC0395_0611	-	-
GXFL1.4_GM000657	Chr1	99.5	1.4e-247	vcz:VAB027_499	-	-
GXFL1.4_GM000658	Chr1	100	9e-12	vcm:VCM66_A0626	-	-
GXFL1.4_GM000659	Chr1	100	1.3e-256	vcz:VAB027_500	K03307	-
GXFL1.4_GM000660	Chr1	100	3.4e-260	vcj:VCD_000658	K01752	Metabolism; Amino acid metabolism; Glycine, serine and threonine metabolism [PATH:ko00260] Metabolism; Amino acid metabolism; Cysteine and methionine metabolism [PATH:ko00270]
GXFL1.4_GM000661	Chr1	100	1.9e-250	vcq:EN18_01705	K03326	-
GXFL1.4_GM000662	Chr1	99.8	0	vcr:VC395_A0649	K03406	Environmental Information Processing; Signal transduction; Two-component system [PATH:ko02020] Cellular Processes; Cell motility; Bacterial chemotaxis [PATH:ko02030]
GXFL1.4_GM000663	Chr1	98.1	5.7e-117	vcm:VCM66_A0620	-	-
GXFL1.4_GM000664	Chr1	100	1.2e-84	vco:VC0395_0604	K01802	-
GXFL1.4_GM000665	Chr1	99.5	8.1e-113	vci:O3Y_16633	-	-
GXFL1.4_GM000666	Chr1	99.2	2e-293	vce:Vch1786_II0342	K03406	Environmental Information Processing; Signal transduction; Two-component system [PATH:ko02020] Cellular Processes; Cell motility; Bacterial chemotaxis [PATH:ko02030]
GXFL1.4_GM000667	Chr1	99.4	3.3e-296	vcl:VCLMA_B0447	K00111	Metabolism; Lipid metabolism; Glycerophospholipid metabolism [PATH:ko00564]
GXFL1.4_GM000668	Chr1	98.7	2.9e-170	vcj:VCD_000666	K00847	Metabolism; Carbohydrate metabolism; Fructose and mannose metabolism [PATH:ko00051] Metabolism; Carbohydrate metabolism; Starch and sucrose metabolism [PATH:ko00500] Metabolism; Carbohydrate metabolism; Amino sugar and nucleotide sugar metabolism [PATH:ko00520]
GXFL1.4_GM000669	Chr1	97.8	0	vcx:VAA049_2285	K01193	Metabolism; Carbohydrate metabolism; Galactose metabolism [PATH:ko00052] Metabolism; Carbohydrate metabolism; Starch and sucrose metabolism [PATH:ko00500]
GXFL1.4_GM000670	Chr1	100	8.4e-184	vcl:VCLMA_B0444	K03484	-
GXFL1.4_GM000671	Chr1	99.8	1.5e-266	vcl:VCLMA_B0443	K02809	Metabolism; Carbohydrate metabolism; Starch and sucrose metabolism [PATH:ko00500] Environmental Information Processing; Membrane transport; Phosphotransferase system (PTS) [PATH:ko02060]
GXFL1.4_GM000672	Chr1	100	1.6e-75	vcq:EN18_01650	-	-
GXFL1.4_GM000673	Chr1	100	7.7e-105	vcl:VCLMA_B0441	-	-
GXFL1.4_GM000674	Chr1	99.2	1.7e-217	vcj:VCD_000672	-	-
GXFL1.4_GM000675	Chr1	98.9	3.8e-98	vcl:VCLMA_B0439	-	-
GXFL1.4_GM000676	Chr1	98	5.2e-138	vco:VC0395_0592	-	-
GXFL1.4_GM000677	Chr1	99.3	6.8e-85	vcf:IR04_02765	-	-
GXFL1.4_GM000678	Chr1	97.6	0	vcl:VCLMA_B0436	-	-
GXFL1.4_GM000679	Chr1	100	7.1e-67	vcf:IR04_02755	K06996	-
GXFL1.4_GM000680	Chr1	99.6	0	vcr:VC395_A0668	-	-
GXFL1.4_GM000681	Chr1	100	1e-50	vcr:VC395_A0670	-	-
GXFL1.4_GM000682	Chr1	97.6	1.5e-61	vcz:VAB027_525	K07112	-
GXFL1.4_GM000683	Chr1	98.7	1.2e-79	vci:O3Y_16533	K07112	-
GXFL1.4_GM000684	Chr1	98.2	2e-177	vcx:VAA049_2301	-	-
GXFL1.4_GM000685	Chr1	98.8	0	vcs:MS6_A0688	-	-
GXFL1.4_GM000687	Chr1	98.2	4.9e-116	vcs:MS6_A0687	K10679	Metabolism; Xenobiotics biodegradation and metabolism; Nitrotoluene degradation [PATH:ko00633]
GXFL1.4_GM000688	Chr1	100	8.7e-49	vcs:MS6_A0686	-	-
GXFL1.4_GM000689	Chr1	100	2.5e-177	vcs:MS6_A0685	-	-
GXFL1.4_GM000690	Chr1	96.7	9.2e-132	vcx:VAA049_2306	K06967	-
GXFL1.4_GM000691	Chr1	100	7.3e-58	vce:Vch1786_II0316	K02442	-
GXFL1.4_GM000692	Chr1	98.6	2.8e-78	vcm:VCM66_A0590	-	-
GXFL1.4_GM000693	Chr1	99.4	2.6e-96	vcz:VAB027_535	-	-
GXFL1.4_GM000694	Chr1	98.1	3.9e-178	vcl:VCLMA_B0420	K00058	Metabolism; Energy metabolism; Methane metabolism [PATH:ko00680] Metabolism; Amino acid metabolism; Glycine, serine and threonine metabolism [PATH:ko00260]
GXFL1.4_GM000695	Chr1	98.3	6.3e-182	vcz:VAB027_537	K07120	-
GXFL1.4_GM000697	Chr1	99.4	8.6e-92	vcr:VC395_A0688	-	-
GXFL1.4_GM000698	Chr1	97.1	6.3e-10	vcm:VCM66_A0584	-	-
GXFL1.4_GM000699	Chr1	99.4	0	vcj:VCD_000696	K16087	-
GXFL1.4_GM000700	Chr1	99.4	0	vcf:IR04_02655	K00615	Metabolism; Carbohydrate metabolism; Pentose phosphate pathway [PATH:ko00030] Metabolism; Energy metabolism; Carbon fixation in photosynthetic organisms [PATH:ko00710] Metabolism; Metabolism of terpenoids and polyketides; Biosynthesis of ansamycins [PATH:ko01051]
GXFL1.4_GM000701	Chr1	99.7	8.3e-173	vmi:AL543_04015	K00616	Metabolism; Carbohydrate metabolism; Pentose phosphate pathway [PATH:ko00030]
GXFL1.4_GM000702	Chr1	97.2	3.9e-10	vch:VCA0622	-	-
GXFL1.4_GM000703	Chr1	100	2.7e-182	vcx:VAA049_2318	-	-
GXFL1.4_GM000704	Chr1	100	8.7e-258	vcx:VAA049_2319	-	-
GXFL1.4_GM000706	Chr1	98.2	9.8e-162	vcz:VAB027_546	K01011	Metabolism; Energy metabolism; Sulfur metabolism [PATH:ko00920] Metabolism; Amino acid metabolism; Cysteine and methionine metabolism [PATH:ko00270] Genetic Information Processing; Folding, sorting and degradation; Sulfur relay system [PATH:ko04122]
GXFL1.4_GM000707	Chr1	99.2	8.4e-65	vcl:VCLMA_B0412	-	-
GXFL1.4_GM000708	Chr1	98	2e-137	vco:VC0395_0560	K21029	Genetic Information Processing; Folding, sorting and degradation; Sulfur relay system [PATH:ko04122]
GXFL1.4_GM000709	Chr1	99.8	2.8e-237	vch:VCA0617	K03750	Metabolism; Metabolism of cofactors and vitamins; Folate biosynthesis [PATH:ko00790]
GXFL1.4_GM000710	Chr1	100	1.1e-115	vcz:VAB027_550	K01495	Metabolism; Metabolism of cofactors and vitamins; Folate biosynthesis [PATH:ko00790]
GXFL1.4_GM000711	Chr1	98.9	2.8e-223	vcj:VCD_000706	K12267	-
GXFL1.4_GM000712	Chr1	98.8	0	vcz:VAB027_552	K01938	Metabolism; Energy metabolism; Carbon fixation pathways in prokaryotes [PATH:ko00720] Metabolism; Metabolism of cofactors and vitamins; One carbon pool by folate [PATH:ko00670]
GXFL1.4_GM000713	Chr1	98.5	1.1e-65	vci:O3Y_16403	K03282	-
GXFL1.4_GM000714	Chr1	100	4.7e-119	vce:Vch1786_II0295	-	-
GXFL1.4_GM000715	Chr1	100	6.2e-26	vcx:VAA049_2329	-	-
GXFL1.4_GM000716	Chr1	99.7	4.1e-169	vcs:MS6_A0658	-	-
GXFL1.4_GM000717	Chr1	100	9.8e-128	vcq:EN18_01445	K08723	Metabolism; Nucleotide metabolism; Purine metabolism [PATH:ko00230] Metabolism; Nucleotide metabolism; Pyrimidine metabolism [PATH:ko00240] Metabolism; Metabolism of cofactors and vitamins; Nicotinate and nicotinamide metabolism [PATH:ko00760]
GXFL1.4_GM000718	Chr1	99.3	4e-68	vcz:VAB027_557	K06140	-
GXFL1.4_GM000719	Chr1	97.8	5.5e-149	vcr:VC395_A0709	K05306	Metabolism; Metabolism of other amino acids; Phosphonate and phosphinate metabolism [PATH:ko00440]
GXFL1.4_GM000720	Chr1	98.1	1.1e-266	vcz:VAB027_559	K00823	Metabolism; Carbohydrate metabolism; Propanoate metabolism [PATH:ko00640] Metabolism; Carbohydrate metabolism; Butanoate metabolism [PATH:ko00650] Metabolism; Amino acid metabolism; Alanine, aspartate and glutamate metabolism [PATH:ko00250] Metabolism; Metabolism of other amino acids; beta-Alanine metabolism [PATH:ko00410]
GXFL1.4_GM000721	Chr1	99.5	5.2e-211	vcx:VAA049_2334	K03430	Metabolism; Metabolism of other amino acids; Phosphonate and phosphinate metabolism [PATH:ko00440]
GXFL1.4_GM000722	Chr1	99.7	5.9e-193	vcj:VCD_000716	K02012	Environmental Information Processing; Membrane transport; ABC transporters [PATH:ko02010]
GXFL1.4_GM000723	Chr1	99.5	4.7e-218	vcz:VAB027_563	K02010	Environmental Information Processing; Membrane transport; ABC transporters [PATH:ko02010]
GXFL1.4_GM000724	Chr1	98.9	0	vcz:VAB027_564	K02011	Environmental Information Processing; Membrane transport; ABC transporters [PATH:ko02010]
GXFL1.4_GM000725	Chr1	99.6	1e-127	vcj:VCD_000719	-	-
GXFL1.4_GM000726	Chr1	99	1.1e-166	vcq:EN18_01400	-	-
GXFL1.4_GM000728	Chr1	68.2	1.6e-28	vsc:VSVS12_04053	-	-
GXFL1.4_GM000730	Chr1	51.9	6.2e-29	sbn:Sbal195_2296	-	-
GXFL1.4_GM000731	Chr1	95.3	4.3e-104	vcs:MS6_1226	-	-
GXFL1.4_GM000732	Chr1	94.8	2.9e-113	vcs:MS6_1226	-	-
GXFL1.4_GM000733	Chr1	94.6	1.8e-43	vcs:MS6_1225	-	-
GXFL1.4_GM000734	Chr1	44.1	5.2e-16	vta:A0630	-	-
GXFL1.4_GM000736	Chr1	100	3.4e-51	vcq:EN18_01270	K03113	Genetic Information Processing; Translation; RNA transport [PATH:ko03013]
GXFL1.4_GM000737	Chr1	100	9.4e-67	vcz:VAB027_591	-	-
GXFL1.4_GM000738	Chr1	100	6.5e-192	vcx:VAA049_2363	K01921	Metabolism; Metabolism of other amino acids; D-Alanine metabolism [PATH:ko00473] Metabolism; Glycan biosynthesis and metabolism; Peptidoglycan biosynthesis [PATH:ko00550] Human Diseases; Drug resistance; Vancomycin resistance [PATH:ko01502]
GXFL1.4_GM000739	Chr1	100	6.6e-104	vce:Vch1786_II0261	-	-
GXFL1.4_GM000740	Chr1	99.7	0	vco:VC0395_0517	K09181	-
GXFL1.4_GM000741	Chr1	99.7	3.9e-164	vcf:IR04_02435	-	-
GXFL1.4_GM000742	Chr1	99.9	0	vcx:VAA049_2359	K16087	-
GXFL1.4_GM000743	Chr1	100	0	vcq:EN18_01305	K11925	-
GXFL1.4_GM000744	Chr1	98.7	1.7e-34	vcx:VAA049_2357	-	-
GXFL1.4_GM000745	Chr1	99.3	2.8e-78	vco:VC0395_0523	-	-
GXFL1.4_GM000746	Chr1	100	2.6e-143	vcl:VCLMA_B0377	-	-
GXFL1.4_GM000747	Chr1	99.4	2.8e-84	vcm:VCM66_A0541	K14761	-
GXFL1.4_GM000748	Chr1	99.6	9e-149	vci:O3Y_16273	K02030	-
GXFL1.4_GM000749	Chr1	99.5	2.9e-124	vci:O3Y_16278	K11209	-
GXFL1.4_GM000750	Chr1	99.5	1.8e-112	vcx:VAA049_2351	-	-
GXFL1.4_GM000751	Chr1	98	4.2e-106	vcz:VAB027_577	-	-
GXFL1.4_GM000752	Chr1	99.2	1.7e-68	vcf:IR04_02490	K06934	-
GXFL1.4_GM000753	Chr1	99.2	1.4e-297	vcl:VCLMA_B0384	K13896	Environmental Information Processing; Membrane transport; ABC transporters [PATH:ko02010]
GXFL1.4_GM000754	Chr1	99.7	4e-200	vcx:VAA049_2347	K13895	Environmental Information Processing; Membrane transport; ABC transporters [PATH:ko02010]
GXFL1.4_GM000755	Chr1	100	5.1e-203	vcq:EN18_01365	K13894	Environmental Information Processing; Membrane transport; ABC transporters [PATH:ko02010]
GXFL1.4_GM000756	Chr1	99.8	0	vcs:MS6_A0642	K13893	Environmental Information Processing; Membrane transport; ABC transporters [PATH:ko02010]
GXFL1.4_GM000757	Chr1	98.9	9.1e-103	vcm:VCM66_A0551	-	-
GXFL1.4_GM000758	Chr1	100	1.5e-179	vcs:MS6_A0644	-	-
GXFL1.4_GM000759	Chr1	100	3.4e-41	vcm:VCM66_A0553	K09712	-
GXFL1.4_GM000761	Chr1	96.8	1.9e-172	vch:VCA0595	-	-
GXFL1.4_GM000762	Chr1	99.2	1.5e-261	vcl:VCLMA_B0392	-	-
GXFL1.4_GM000763	Chr1	99.3	1.1e-79	vcq:EN18_07710	K07491	-
GXFL1.4_GM000764	Chr1	100	6.2e-47	vci:O3Y_04050	K07491	-
GXFL1.4_GM000765	Chr1	98.1	2.1e-20	vcx:VAA049_2377	K09917	-
GXFL1.4_GM000766	Chr1	100	4.2e-219	vcl:VCLMA_B0365	-	-
GXFL1.4_GM000767	Chr1	99.6	5.9e-162	vcz:VAB027_596	-	-
GXFL1.4_GM000768	Chr1	99.5	3.6e-119	vcm:VCM66_A0525	-	-
GXFL1.4_GM000769	Chr1	100	9.3e-288	vcr:VC395_A0760	-	-
GXFL1.4_GM000770	Chr1	100	4.3e-255	vcl:VCLMA_B0361	K00325	Metabolism; Metabolism of cofactors and vitamins; Nicotinate and nicotinamide metabolism [PATH:ko00760]
GXFL1.4_GM000771	Chr1	99.8	4e-286	vcz:VAB027_600	K00324	Metabolism; Metabolism of cofactors and vitamins; Nicotinate and nicotinamide metabolism [PATH:ko00760]
GXFL1.4_GM000772	Chr1	98.9	6.2e-44	vco:VC0395_0496	-	-
GXFL1.4_GM000773	Chr1	100	5e-65	vcz:VAB027_602	-	-
GXFL1.4_GM000774	Chr1	99.8	1.8e-228	vcl:VCLMA_B0357	-	-
GXFL1.4_GM000775	Chr1	100	3.5e-184	vcx:VAA049_2386	-	-
GXFL1.4_GM000776	Chr1	98.5	3.4e-296	vcz:VAB027_605	K00681	Metabolism; Metabolism of other amino acids; Taurine and hypotaurine metabolism [PATH:ko00430] Metabolism; Metabolism of other amino acids; Cyanoamino acid metabolism [PATH:ko00460] Metabolism; Metabolism of other amino acids; Glutathione metabolism [PATH:ko00480]
GXFL1.4_GM000777	Chr1	98.9	2.6e-260	vcq:EN18_01195	-	-
GXFL1.4_GM000778	Chr1	96.7	1.7e-93	vcr:VC395_A0769	-	-
GXFL1.4_GM000779	Chr1	100	6.2e-229	vcl:VCLMA_B0351	-	-
GXFL1.4_GM000780	Chr1	96.7	1.4e-25	vcf:IR04_02320	-	-
GXFL1.4_GM000781	Chr1	99.3	0	vcs:MS6_A0602	-	-
GXFL1.4_GM000782	Chr1	98.4	1.4e-28	vco:VC0395_0484	-	-
GXFL1.4_GM000783	Chr1	99.7	1.1e-194	vcm:VCM66_A0509	-	-
GXFL1.4_GM000785	Chr1	100	1.6e-81	vcl:VCLMA_B0345	K06193	-
GXFL1.4_GM000786	Chr1	100	5.5e-28	vci:O3Y_16113	-	-
GXFL1.4_GM000787	Chr1	99.7	7.8e-179	vcs:MS6_A0596	K05794	-
GXFL1.4_GM000788	Chr1	99.5	0	vcm:VCM66_A0504	K01081	Metabolism; Nucleotide metabolism; Purine metabolism [PATH:ko00230] Metabolism; Nucleotide metabolism; Pyrimidine metabolism [PATH:ko00240] Metabolism; Metabolism of cofactors and vitamins; Nicotinate and nicotinamide metabolism [PATH:ko00760]
GXFL1.4_GM000790	Chr1	99.6	0	vcr:VC395_A0780	K07459	-
GXFL1.4_GM000791	Chr1	98.8	1e-92	vcr:VC395_A0781	-	-
GXFL1.4_GM000792	Chr1	99.7	2.8e-170	vci:O3Y_16088	-	-
GXFL1.4_GM000793	Chr1	99.8	5.3e-272	vcs:MS6_A0591	K06212	-
GXFL1.4_GM000794	Chr1	100	2.7e-102	vcz:VAB027_621	-	-
GXFL1.4_GM000795	Chr1	100	2.2e-101	vcq:EN18_01110	K12262	-
GXFL1.4_GM000796	Chr1	100	8.7e-103	vci:O3Y_16063	-	-
GXFL1.4_GM000797	Chr1	100	5.9e-148	vcf:IR04_02235	-	-
GXFL1.4_GM000798	Chr1	100	2.2e-68	vce:Vch1786_II0224	-	-
GXFL1.4_GM000799	Chr1	99.2	1.4e-127	vcs:MS6_A0585	-	-
GXFL1.4_GM000800	Chr1	98.7	3.8e-34	vcz:VAB027_627	K03116	Genetic Information Processing; Folding, sorting and degradation; Protein export [PATH:ko03060] Environmental Information Processing; Membrane transport; Bacterial secretion system [PATH:ko03070]
GXFL1.4_GM000801	Chr1	99.6	3.6e-125	vce:Vch1786_II0221	K07667	Environmental Information Processing; Signal transduction; Two-component system [PATH:ko02020] Cellular Processes; Cellular community - prokaryotes; Quorum sensing [PATH:ko02024]
GXFL1.4_GM000802	Chr1	99.4	2.3e-278	vcs:MS6_A0582	K07646	Environmental Information Processing; Signal transduction; Two-component system [PATH:ko02020]
GXFL1.4_GM000803	Chr1	99.2	0	vcs:MS6_A0581	K03737	Metabolism; Carbohydrate metabolism; Glycolysis / Gluconeogenesis [PATH:ko00010] Metabolism; Carbohydrate metabolism; Citrate cycle (TCA cycle) [PATH:ko00020] Metabolism; Carbohydrate metabolism; Pyruvate metabolism [PATH:ko00620] Metabolism; Carbohydrate metabolism; Butanoate metabolism [PATH:ko00650] Metabolism; Energy metabolism; Carbon fixation pathways in prokaryotes [PATH:ko00720]
GXFL1.4_GM000804	Chr1	98.7	0	vco:VC0395_0462	K03549	-
GXFL1.4_GM000805	Chr1	100	1e-175	vci:O3Y_16013	K14540	-
GXFL1.4_GM000806	Chr1	99.4	7.1e-189	vcm:VCM66_A0486	-	-
GXFL1.4_GM000807	Chr1	100	2.8e-265	vcm:VCM66_A0485	K03281	-
GXFL1.4_GM000808	Chr1	100	2.1e-176	vch:VCA0524	-	-
GXFL1.4_GM000809	Chr1	99.7	2.6e-224	vco:VC0395_0456	K10915	Cellular Processes; Cellular community - prokaryotes; Quorum sensing [PATH:ko02024] Cellular Processes; Cellular community - prokaryotes; Biofilm formation - Vibrio cholerae [PATH:ko05111]
GXFL1.4_GM000810	Chr1	100	0	vcz:VAB027_637	K10916	Environmental Information Processing; Signal transduction; Two-component system [PATH:ko02020] Cellular Processes; Cellular community - prokaryotes; Quorum sensing [PATH:ko02024] Cellular Processes; Cellular community - prokaryotes; Biofilm formation - Vibrio cholerae [PATH:ko05111]
GXFL1.4_GM000811	Chr1	99.1	0	vcr:VC395_A0803	K03546	-
GXFL1.4_GM000812	Chr1	100	1.1e-219	vco:VC0395_0453	K03547	-
GXFL1.4_GM000813	Chr1	100	1.2e-177	vcf:IR04_02155	K03435	-
GXFL1.4_GM000814	Chr1	99.5	3.6e-221	vch:VCA0518	K02768	Metabolism; Carbohydrate metabolism; Fructose and mannose metabolism [PATH:ko00051] Environmental Information Processing; Membrane transport; Phosphotransferase system (PTS) [PATH:ko02060]
GXFL1.4_GM000815	Chr1	99.1	1.4e-175	vcx:VAA049_2426	K00882	Metabolism; Carbohydrate metabolism; Fructose and mannose metabolism [PATH:ko00051]
GXFL1.4_GM000816	Chr1	99.8	0	vcx:VAA049_2427	K02769	Metabolism; Carbohydrate metabolism; Fructose and mannose metabolism [PATH:ko00051] Environmental Information Processing; Membrane transport; Phosphotransferase system (PTS) [PATH:ko02060]
GXFL1.4_GM000817	Chr1	99.6	1e-124	vcq:EN18_01000	-	-
GXFL1.4_GM000818	Chr1	100	4.4e-224	vch:VCA0513	K00813	Metabolism; Amino acid metabolism; Alanine, aspartate and glutamate metabolism [PATH:ko00250] Metabolism; Amino acid metabolism; Cysteine and methionine metabolism [PATH:ko00270] Metabolism; Amino acid metabolism; Arginine biosynthesis [PATH:ko00220] Metabolism; Amino acid metabolism; Arginine and proline metabolism [PATH:ko00330] Metabolism; Amino acid metabolism; Tyrosine metabolism [PATH:ko003…
GXFL1.4_GM000819	Chr1	100	4.4e-54	vcq:EN18_00990	K04068	-
GXFL1.4_GM000820	Chr1	99.9	0	vcx:VAA049_2431	K21636	Metabolism; Nucleotide metabolism; Purine metabolism [PATH:ko00230] Metabolism; Nucleotide metabolism; Pyrimidine metabolism [PATH:ko00240]
GXFL1.4_GM000822	Chr1	99.2	0	vcl:VCLMA_B0309	-	-
GXFL1.4_GM000823	Chr1	96.8	1e-24	vch:VCA0475	K07341	-
GXFL1.4_GM000824	Chr1	100	2.4e-25	vcq:EN18_00810	K07341	-
GXFL1.4_GM000825	Chr1	94.6	1.2e-21	vmi:AL543_05245	-	-
GXFL1.4_GM000828	Chr1	99.3	1.9e-76	vcx:VAA049_2470	-	-
GXFL1.4_GM000829	Chr1	98.9	1e-38	vcr:VC395_A0356	-	-
GXFL1.4_GM000830	Chr1	98.8	1.2e-87	vcf:IR04_01970	-	-
GXFL1.4_GM000831	Chr1	97.8	5.8e-70	vcx:VAA049_2451	-	-
GXFL1.4_GM000832	Chr1	100	2.6e-45	vcm:VCM66_A0463	-	-
GXFL1.4_GM000833	Chr1	100	3.3e-45	vcz:VAB027_664	-	-
GXFL1.4_GM000834	Chr1	97.6	1.9e-113	vcm:VCM66_A0323	K06950	-
GXFL1.4_GM000835	Chr1	98.6	5.5e-117	vcs:MS6_A0344	K09702	-
GXFL1.4_GM000836	Chr1	90.2	7.3e-13	vcr:VC395_A0367	-	-
GXFL1.4_GM000838	Chr1	100	5e-68	vcq:EN18_00275	-	-
GXFL1.4_GM000839	Chr1	100	3.9e-80	vcx:VAA049_2436	-	-
GXFL1.4_GM000840	Chr1	99.4	1.1e-85	vcx:VAA049_2437	-	-
GXFL1.4_GM000841	Chr1	97.3	2.2e-75	vcs:MS6_A0358	-	-
GXFL1.4_GM000842	Chr1	97.3	8.1e-96	vcs:MS6_A0357	-	-
GXFL1.4_GM000843	Chr1	99.4	2.2e-81	vcs:MS6_A0338	-	-
GXFL1.4_GM000846	Chr1	96.6	3.5e-96	vcs:MS6_A0427	K09962	-
GXFL1.4_GM000847	Chr1	94.2	1.6e-76	vco:VC0395_0815	-	-
GXFL1.4_GM000849	Chr1	95.1	8.5e-81	vcx:VAA049_2448	-	-
GXFL1.4_GM000850	Chr1	65.2	6.3e-163	pmy:Pmen_3153	-	-
GXFL1.4_GM000851	Chr1	99	1.6e-173	vco:VC0395_0845	-	-
GXFL1.4_GM000852	Chr1	98.9	9.5e-48	vcr:VC395_A0401	-	-
GXFL1.4_GM000853	Chr1	99	1.7e-44	vco:VC0395_0862	-	-
GXFL1.4_GM000854	Chr1	98.7	3.2e-85	vcx:VAA049_1590	-	-
GXFL1.4_GM000855	Chr1	92.4	3.3e-132	vvu:VV1_2501	-	-
GXFL1.4_GM000856	Chr1	100	2.3e-46	vce:Vch1786_II0171	K06218	-
GXFL1.4_GM000857	Chr1	100	4.6e-38	vcz:VAB027_757	K18923	-
GXFL1.4_GM000858	Chr1	69.6	3.2e-43	aem:CK911_13095	-	-
GXFL1.4_GM000860	Chr1	83.1	3.4e-19	vcr:VC395_A0428	-	-
GXFL1.4_GM000861	Chr1	98.9	6e-96	vcs:MS6_A0394	-	-
GXFL1.4_GM000862	Chr1	98.9	7.6e-99	vcs:MS6_A0427	K09962	-
GXFL1.4_GM000863	Chr1	100	1.7e-34	vcs:MS6_A0295	-	-
GXFL1.4_GM000864	Chr1	98.3	7.7e-63	vch:VCA0415	K06996	-
GXFL1.4_GM000865	Chr1	99.5	1.1e-106	vcs:MS6_A0279	-	-
GXFL1.4_GM000866	Chr1	94.6	1.2e-21	vco:VC0395_0917	-	-
GXFL1.4_GM000867	Chr1	98.9	1.3e-43	vcx:VAA049_1572	K19158	-
GXFL1.4_GM000868	Chr1	100	1.4e-29	vcx:VAA049_1573	K19159	-
GXFL1.4_GM000869	Chr1	100	1.1e-76	vcr:VC395_A0409	-	-
GXFL1.4_GM000870	Chr1	98.3	1.3e-65	vcr:VC395_A0408	-	-
GXFL1.4_GM000872	Chr1	44.2	1.1e-105	sbz:A464_4521	-	-
GXFL1.4_GM000873	Chr1	97.7	3.3e-67	vcq:EN18_00560	-	-
GXFL1.4_GM000874	Chr1	97.6	3.3e-88	vcz:VAB027_670	K03825	-
GXFL1.4_GM000875	Chr1	93.8	1.6e-07	vcs:MS6_A0303	-	-
GXFL1.4_GM000876	Chr1	90.8	1.7e-63	vcm:VCM66_A0394	-	-
GXFL1.4_GM000877	Chr1	46.1	2.6e-25	psen:PNC201_21730	-	-
GXFL1.4_GM000878	Chr1	50.9	4.3e-80	plz:S4054249_10510	-	-
GXFL1.4_GM000879	Chr1	100	6.9e-73	vch:VCA0425	-	-
GXFL1.4_GM000880	Chr1	98.1	5.9e-51	vcx:VAA049_2487	-	-
GXFL1.4_GM000882	Chr1	40.9	4.2e-34	sphc:CVN68_22645	-	-
GXFL1.4_GM000883	Chr1	97.8	2.5e-97	vcj:VCD_000910	K09962	-
GXFL1.4_GM000884	Chr1	98.2	3e-89	spc:Sputcn32_1266	K03825	-
GXFL1.4_GM000886	Chr1	46.8	3.9e-09	vcz:VAB027_3145	-	-
GXFL1.4_GM000887	Chr1	49.5	2.3e-21	vch:VC1801	-	-
GXFL1.4_GM000888	Chr1	82.8	5.8e-41	vcz:VAB027_3143	-	-
GXFL1.4_GM000889	Chr1	99.7	2.2e-173	vco:VC0395_A1397	-	-
GXFL1.4_GM000890	Chr1	100	0	vcf:IR04_14175	-	-
GXFL1.4_GM000891	Chr1	100	2.5e-188	vci:O3Y_08715	-	-
GXFL1.4_GM000892	Chr1	99.3	3.9e-83	vcz:VAB027_3139	-	-
GXFL1.4_GM000893	Chr1	98.9	2e-44	vcz:VAB027_3138	-	-
GXFL1.4_GM000894	Chr1	92.7	3.4e-58	vco:VC0395_A1393	-	-
GXFL1.4_GM000895	Chr1	82.1	2.1e-40	vcq:EN18_12115	-	-
GXFL1.4_GM000896	Chr1	91.1	1.3e-88	vcz:VAB027_3135	-	-
GXFL1.4_GM000897	Chr1	100	6.2e-63	vco:VC0395_A1390	-	-
GXFL1.4_GM000898	Chr1	100	1.2e-60	vch:VC1792	-	-
GXFL1.4_GM000899	Chr1	99.8	0	vcz:VAB027_3132	-	-
GXFL1.4_GM000900	Chr1	94	5.8e-27	vco:VC0395_0925	-	-
GXFL1.4_GM000901	Chr1	97.4	6.9e-83	vvy:VV1904	K03830	-
GXFL1.4_GM000902	Chr1	98.9	4.3e-94	vco:VC0395_0860	-	-
GXFL1.4_GM000904	Chr1	99	5.3e-49	vcs:MS6_A0406	-	-
GXFL1.4_GM000905	Chr1	100	3.8e-40	vch:VCA0488	-	-
GXFL1.4_GM000906	Chr1	78.2	1.5e-25	vcs:MS6_A0359	-	-
GXFL1.4_GM000907	Chr1	80.6	2.4e-07	vcj:VCD_000906	-	-
GXFL1.4_GM000908	Chr1	99.5	9e-112	vce:Vch1786_II0188	-	-
GXFL1.4_GM000910	Chr1	96.9	4.2e-08	vcs:MS6_A0303	-	-
GXFL1.4_GM000911	Chr1	43.9	2.9e-42	marf:CJ739_645	-	-
GXFL1.4_GM000912	Chr1	97.8	3.1e-43	vqi:CCZ37_17355	-	-
GXFL1.4_GM000914	Chr1	60.9	1.1e-12	vcx:VAA049_2468	-	-
GXFL1.4_GM000916	Chr1	87.9	1.3e-128	vqi:CCZ37_17430	-	-
GXFL1.4_GM000917	Chr1	97.8	4.1e-65	vcm:VCM66_A0340	-	-
GXFL1.4_GM000918	Chr1	47.1	7.5e-40	arv:C7N77_11630	-	-
GXFL1.4_GM000919	Chr1	100	1e-50	vcl:VCLMA_B0287	K07726	-
GXFL1.4_GM000920	Chr1	100	1.1e-55	vcr:VC395_A0458	-	-
GXFL1.4_GM000921	Chr1	97	3.4e-88	vcr:VC395_A0337	K03823	Metabolism; Metabolism of other amino acids; Phosphonate and phosphinate metabolism [PATH:ko00440]
GXFL1.4_GM000922	Chr1	65.2	1.1e-53	vsp:VS_1586	-	-
GXFL1.4_GM000923	Chr1	100	1.4e-132	vcs:MS6_A0314	-	-
GXFL1.4_GM000924	Chr1	96	3.1e-178	vcm:VCM66_A0414	K02048	Metabolism; Energy metabolism; Sulfur metabolism [PATH:ko00920] Environmental Information Processing; Membrane transport; ABC transporters [PATH:ko02010]
GXFL1.4_GM000925	Chr1	99.2	5.9e-63	vch:VCA0415	K06996	-
GXFL1.4_GM000926	Chr1	99.2	2e-69	vcs:MS6_A0483	-	-
GXFL1.4_GM000927	Chr1	97.8	2.2e-98	vcz:VAB027_713	K09962	-
GXFL1.4_GM000928	Chr1	98.1	7.9e-51	vch:VCA0420	-	-
GXFL1.4_GM000929	Chr1	98.7	6.6e-83	vcf:IR04_01795	K03098	-
GXFL1.4_GM000930	Chr1	56	3.3e-31	vna:PN96_14330	-	-
GXFL1.4_GM000931	Chr1	96.5	2.7e-67	vcx:VAA049_1555	-	-
GXFL1.4_GM000932	Chr1	99.4	1e-89	vcz:VAB027_684	-	-
GXFL1.4_GM000933	Chr1	92.4	3.3e-132	vvu:VV1_2501	-	-
GXFL1.4_GM000934	Chr1	87.9	3e-128	vqi:CCZ37_17430	-	-
GXFL1.4_GM000936	Chr1	100	2.4e-77	vcx:VAA049_2460	-	-
GXFL1.4_GM000937	Chr1	93.8	4.2e-46	vce:Vch1786_II0071	-	-
GXFL1.4_GM000938	Chr1	55.2	1.2e-45	kal:KALB_6599	-	-
GXFL1.4_GM000939	Chr1	98.7	6.6e-83	vcf:IR04_01795	K03098	-
GXFL1.4_GM000940	Chr1	100	2.6e-45	vcm:VCM66_A0463	-	-
GXFL1.4_GM000941	Chr1	100	3.3e-45	vcz:VAB027_664	-	-
GXFL1.4_GM000942	Chr1	99.4	4.8e-81	vcl:VCLMA_B0266	-	-
GXFL1.4_GM000944	Chr1	71.4	6.9e-71	vqi:CCZ37_15950	-	-
GXFL1.4_GM000945	Chr1	68	7.8e-118	part:PARC_a2092	-	-
GXFL1.4_GM000947	Chr1	86.7	3.1e-20	vci:O3Y_14893	-	-
GXFL1.4_GM000948	Chr1	94.4	9.6e-103	vcr:VC395_A0448	-	-
GXFL1.4_GM000951	Chr1	96.4	6.8e-71	vcx:VAA049_2452	-	-
GXFL1.4_GM000952	Chr1	89	2.5e-89	vqi:CCZ37_17430	-	-
GXFL1.4_GM000953	Chr1	99.5	1.4e-116	vcz:VAB027_735	-	-
GXFL1.4_GM000954	Chr1	62.7	4.6e-52	vfl:AL536_03435	-	-
GXFL1.4_GM000955	Chr1	99	6.4e-121	vcj:VCD_000980	K00638	-
GXFL1.4_GM000956	Chr1	98.8	7.6e-38	vvl:VV93_v1c16520	-	-
GXFL1.4_GM000957	Chr1	98.9	6.5e-43	vcm:VCM66_A0383	K09803	-
GXFL1.4_GM000958	Chr1	62.9	8.7e-61	sja:SJ2017_2683	-	-
GXFL1.4_GM000959	Chr1	99.4	2e-193	vcx:VAA049_2449	-	-
GXFL1.4_GM000960	Chr1	99.2	1.8e-68	vci:O3Y_15073	-	-
GXFL1.4_GM000961	Chr1	100	5e-86	vcq:EN18_00660	-	-
GXFL1.4_GM000962	Chr1	94.2	1.6e-76	vcq:EN18_00720	-	-
GXFL1.4_GM000963	Chr1	52.8	2.4e-24	vcf:IR04_01845	-	-
GXFL1.4_GM000964	Chr1	99.6	6.6e-127	vcx:VAA049_2483	-	-
GXFL1.4_GM000965	Chr1	96.4	2.8e-22	vco:VC0395_0917	-	-
GXFL1.4_GM000966	Chr1	97.8	3.1e-95	vmi:AL543_05260	-	-
GXFL1.4_GM000967	Chr1	98.4	1e-133	vcq:EN18_00210	-	-
GXFL1.4_GM000968	Chr1	94.5	2.3e-44	vcz:VAB027_744	-	-
GXFL1.4_GM000969	Chr1	55.2	7.1e-65	vni:VIBNI_B1864	-	-
GXFL1.4_GM000970	Chr1	94.6	1.2e-21	vci:O3Y_15408	-	-
GXFL1.4_GM000971	Chr1	78	7.2e-26	vcm:VCM66_A0300	-	-
GXFL1.4_GM000974	Chr1	100	3.2e-88	vcz:VAB027_667	-	-
GXFL1.4_GM000975	Chr1	79.2	3.7e-17	vvy:VV1880	-	-
GXFL1.4_GM000976	Chr1	99.4	9.5e-91	vcx:VAA049_2453	-	-
GXFL1.4_GM000977	Chr1	98.7	8.2e-125	vph:VPUCM_1435	-	-
GXFL1.4_GM000978	Chr1	97.6	3.3e-88	spc:Sputcn32_1266	K03825	-
GXFL1.4_GM000979	Chr1	50.5	1.2e-94	kqu:AVR78_13175	-	-
GXFL1.4_GM000980	Chr1	90.3	3.4e-89	gho:AL542_15925	-	-
GXFL1.4_GM000981	Chr1	100	4e-71	vcx:VAA049_2451	-	-
GXFL1.4_GM000982	Chr1	100	3.2e-73	vcj:VCD_000863	-	-
GXFL1.4_GM000983	Chr1	98.8	8.1e-90	vcm:VCM66_A0331	-	-
GXFL1.4_GM000984	Chr1	96.3	1e-81	vcx:VAA049_2448	-	-
GXFL1.4_GM000985	Chr1	78.1	3.3e-66	vhr:AL538_02920	-	-
GXFL1.4_GM000986	Chr1	100	5.5e-58	vce:Vch1786_II0128	-	-
GXFL1.4_GM000987	Chr1	96.2	7.8e-87	vvm:VVMO6_01457	-	-
GXFL1.4_GM000988	Chr1	57.6	4.3e-91	spsw:Sps_03439	-	-
GXFL1.4_GM000989	Chr1	96.9	1e-104	vcr:VC395_A0448	-	-
GXFL1.4_GM000990	Chr1	98.1	1.1e-85	vcz:VAB027_691	-	-
GXFL1.4_GM000992	Chr1	88.7	3.5e-129	vqi:CCZ37_17430	-	-
GXFL1.4_GM000993	Chr1	99.2	2e-69	vci:O3Y_15538	-	-
GXFL1.4_GM000994	Chr1	99.4	1e-89	vcz:VAB027_684	-	-
GXFL1.4_GM000995	Chr1	100	2.4e-77	vcx:VAA049_2460	-	-
GXFL1.4_GM000996	Chr1	98.7	4.7e-81	vce:Vch1786_II0151	-	-
GXFL1.4_GM000997	Chr1	71.4	8.6e-30	vqi:CCZ37_15940	-	-
GXFL1.4_GM001000	Chr1	96.9	1e-47	vce:Vch1786_II0071	-	-
GXFL1.4_GM001003	Chr1	98.9	1.5e-48	vcs:MS6_A0297	-	-
GXFL1.4_GM001005	Chr1	98.8	2.3e-89	vci:O3Y_15068	-	-
GXFL1.4_GM001006	Chr1	96.2	7.8e-87	vvm:VVMO6_01457	-	-
GXFL1.4_GM001007	Chr1	97.8	3.1e-43	vqi:CCZ37_17355	-	-
GXFL1.4_GM001009	Chr1	97.6	3.9e-62	vce:Vch1786_II0179	-	-
GXFL1.4_GM001010	Chr1	99.4	7.3e-91	vcm:VCM66_A0331	-	-
GXFL1.4_GM001012	Chr1	99.7	1.5e-182	vci:O3Y_14823	-	-
GXFL1.4_GM001013	Chr1	100	2.8e-57	vcj:VCD_000985	K02887	Genetic Information Processing; Translation; Ribosome [PATH:ko03010]
GXFL1.4_GM001014	Chr1	98.9	2.9e-43	vcs:MS6_A0270	K02916	Genetic Information Processing; Translation; Ribosome [PATH:ko03010]
GXFL1.4_GM001015	Chr1	100	8.6e-56	vcx:VAA049_1597	K02520	-
GXFL1.4_GM001016	Chr1	99.8	0	vcl:VCLMA_B0250	K01868	Genetic Information Processing; Translation; Aminoacyl-tRNA biosynthesis [PATH:ko00970]
GXFL1.4_GM001017	Chr1	99.2	6.3e-212	vcz:VAB027_773	K00605	Metabolism; Carbohydrate metabolism; Glyoxylate and dicarboxylate metabolism [PATH:ko00630] Metabolism; Amino acid metabolism; Glycine, serine and threonine metabolism [PATH:ko00260] Metabolism; Metabolism of cofactors and vitamins; One carbon pool by folate [PATH:ko00670]
GXFL1.4_GM001018	Chr1	100	2.8e-113	vcz:VAB027_774	-	-
GXFL1.4_GM001019	Chr1	99.8	2.3e-250	vcl:VCLMA_B0247	K00600	Metabolism; Carbohydrate metabolism; Glyoxylate and dicarboxylate metabolism [PATH:ko00630] Metabolism; Energy metabolism; Methane metabolism [PATH:ko00680] Metabolism; Amino acid metabolism; Glycine, serine and threonine metabolism [PATH:ko00260] Metabolism; Metabolism of other amino acids; Cyanoamino acid metabolism [PATH:ko00460] Metabolism; Metabolism of cofactors and vitamins; One carbon poo…
GXFL1.4_GM001020	Chr1	100	3.9e-65	vcf:IR04_01240	K02437	Metabolism; Carbohydrate metabolism; Glyoxylate and dicarboxylate metabolism [PATH:ko00630] Metabolism; Amino acid metabolism; Glycine, serine and threonine metabolism [PATH:ko00260]
GXFL1.4_GM001022	Chr1	99.6	0	vcx:VAA049_1652	K00281	Metabolism; Carbohydrate metabolism; Glyoxylate and dicarboxylate metabolism [PATH:ko00630] Metabolism; Amino acid metabolism; Glycine, serine and threonine metabolism [PATH:ko00260]
GXFL1.4_GM001023	Chr1	99.2	6.1e-136	vcl:VCLMA_B0242	K01674	Metabolism; Energy metabolism; Nitrogen metabolism [PATH:ko00910]
GXFL1.4_GM001024	Chr1	99.3	5.6e-76	vcf:IR04_01220	-	-
GXFL1.4_GM001025	Chr1	100	1.7e-59	vcl:VCLMA_B0240	-	-
GXFL1.4_GM001026	Chr1	99.7	7.5e-213	vco:VC0395_0960	K07258	Metabolism; Glycan biosynthesis and metabolism; Peptidoglycan biosynthesis [PATH:ko00550]
GXFL1.4_GM001027	Chr1	99.6	0	vcx:VAA049_1657	-	-
GXFL1.4_GM001028	Chr1	99.8	0	vcm:VCM66_A0264	K03406	Environmental Information Processing; Signal transduction; Two-component system [PATH:ko02020] Cellular Processes; Cell motility; Bacterial chemotaxis [PATH:ko02030]
GXFL1.4_GM001030	Chr1	97.6	1e-65	vch:VCA0265	-	-
GXFL1.4_GM001031	Chr1	97.7	5.3e-280	vcl:VCLMA_B0227	-	-
GXFL1.4_GM001032	Chr1	100	1.9e-120	vcr:VC395_A0294	-	-
GXFL1.4_GM001033	Chr1	98.2	1.4e-152	vcl:VCLMA_B0225	-	-
GXFL1.4_GM001034	Chr1	99.1	0	vcl:VCLMA_B0224	-	-
GXFL1.4_GM001035	Chr1	99.5	1.4e-123	vcl:VCLMA_B0223	K00638	-
GXFL1.4_GM001036	Chr1	100	2.3e-280	vcx:VAA049_1671	K01176	Metabolism; Carbohydrate metabolism; Starch and sucrose metabolism [PATH:ko00500] Organismal Systems; Digestive system; Carbohydrate digestion and absorption [PATH:ko04973]
GXFL1.4_GM001037	Chr1	87.5	1.3e-82	vcx:VAA049_1672	K12262	-
GXFL1.4_GM001038	Chr1	99.7	1.4e-213	vce:Vch1786_II1039	K03476	Metabolism; Carbohydrate metabolism; Ascorbate and aldarate metabolism [PATH:ko00053]
GXFL1.4_GM001039	Chr1	100	9e-138	vcx:VAA049_1674	K03477	-
GXFL1.4_GM001040	Chr1	99.8	0	vcr:VC395_A0283	K02822	Metabolism; Carbohydrate metabolism; Ascorbate and aldarate metabolism [PATH:ko00053] Environmental Information Processing; Membrane transport; Phosphotransferase system (PTS) [PATH:ko02060]
GXFL1.4_GM001041	Chr1	100	4.4e-88	vcx:VAA049_1676	K02821	Metabolism; Carbohydrate metabolism; Ascorbate and aldarate metabolism [PATH:ko00053] Environmental Information Processing; Membrane transport; Phosphotransferase system (PTS) [PATH:ko02060]
GXFL1.4_GM001042	Chr1	99.6	4.1e-129	vcx:VAA049_1677	K03077	Metabolism; Carbohydrate metabolism; Pentose and glucuronate interconversions [PATH:ko00040] Metabolism; Carbohydrate metabolism; Ascorbate and aldarate metabolism [PATH:ko00053]
GXFL1.4_GM001043	Chr1	99.6	2.7e-156	vcx:VAA049_1678	-	-
GXFL1.4_GM001044	Chr1	100	3.4e-117	vcl:VCLMA_B0214	K03078	Metabolism; Carbohydrate metabolism; Pentose and glucuronate interconversions [PATH:ko00040] Metabolism; Carbohydrate metabolism; Ascorbate and aldarate metabolism [PATH:ko00053]
GXFL1.4_GM001045	Chr1	98.3	3.7e-167	vcl:VCLMA_B0213	K03079	Metabolism; Carbohydrate metabolism; Pentose and glucuronate interconversions [PATH:ko00040] Metabolism; Carbohydrate metabolism; Ascorbate and aldarate metabolism [PATH:ko00053]
GXFL1.4_GM001046	Chr1	98.6	3e-77	vco:VC0395_0989	-	-
GXFL1.4_GM001047	Chr1	100	3.6e-122	vcx:VAA049_1682	-	-
GXFL1.4_GM001048	Chr1	99.3	1.7e-295	vcx:VAA049_1683	-	-
GXFL1.4_GM001049	Chr1	100	7.1e-103	vci:O3Y_14568	-	-
GXFL1.4_GM001050	Chr1	72.2	6.3e-116	vqi:CCZ37_14665	-	-
GXFL1.4_GM001051	Chr1	76.1	1.5e-47	vqi:CCZ37_14670	-	-
GXFL1.4_GM001053	Chr1	92.5	4.7e-85	vvu:VV2_0893	K03325	-
GXFL1.4_GM001054	Chr1	74.8	2.3e-40	vvm:VVMO6_04276	K03892	-
GXFL1.4_GM001055	Chr1	100	1.3e-223	vcj:VCD_000020	K00925	Metabolism; Carbohydrate metabolism; Pyruvate metabolism [PATH:ko00620] Metabolism; Carbohydrate metabolism; Propanoate metabolism [PATH:ko00640] Metabolism; Energy metabolism; Carbon fixation pathways in prokaryotes [PATH:ko00720] Metabolism; Energy metabolism; Methane metabolism [PATH:ko00680] Metabolism; Metabolism of other amino acids; Taurine and hypotaurine metabolism [PATH:ko00430]
GXFL1.4_GM001056	Chr1	100	3.4e-54	vcl:VCLMA_B0206	K09956	-
GXFL1.4_GM001057	Chr1	98.9	0	vcr:VC395_A0269	K16087	-
GXFL1.4_GM001058	Chr1	99.1	1.1e-186	vcl:VCLMA_B0204	-	-
GXFL1.4_GM001059	Chr1	100	9.1e-138	vcx:VAA049_1690	K02013	Environmental Information Processing; Membrane transport; ABC transporters [PATH:ko02010]
GXFL1.4_GM001060	Chr1	100	1e-170	vcl:VCLMA_B0202	K02015	Environmental Information Processing; Membrane transport; ABC transporters [PATH:ko02010]
GXFL1.4_GM001061	Chr1	99.7	2.1e-168	vce:Vch1786_II1020	K02015	Environmental Information Processing; Membrane transport; ABC transporters [PATH:ko02010]
GXFL1.4_GM001062	Chr1	100	4.1e-169	vcs:MS6_A0207	K02016	Environmental Information Processing; Membrane transport; ABC transporters [PATH:ko02010]
GXFL1.4_GM001063	Chr1	100	2.1e-147	vcs:MS6_A0205	-	-
GXFL1.4_GM001064	Chr1	98.9	2.1e-44	vcx:VAA049_1697	-	-
GXFL1.4_GM001065	Chr1	99.6	0	vcl:VCLMA_B0197	K09607	-
GXFL1.4_GM001066	Chr1	98.2	1.2e-154	vcj:VCD_000031	-	-
GXFL1.4_GM001067	Chr1	99.7	8e-190	vcj:VCD_000032	K01046	Metabolism; Lipid metabolism; Glycerolipid metabolism [PATH:ko00561]
GXFL1.4_GM001068	Chr1	100	3e-295	vcz:VAB027_825	-	-
GXFL1.4_GM001069	Chr1	98.9	0	vcz:VAB027_826	K10948	Human Diseases; Infectious diseases; Vibrio cholerae infection [PATH:ko05110]
GXFL1.4_GM001070	Chr1	100	1.8e-247	vcl:VCLMA_B0191	K11018	-
GXFL1.4_GM001071	Chr1	99.2	3.3e-202	vci:O3Y_14478	-	-
GXFL1.4_GM001072	Chr1	100	3.6e-41	vcs:MS6_A0195	-	-
GXFL1.4_GM001073	Chr1	99.8	1e-223	vcf:IR04_00950	K08154	-
GXFL1.4_GM001074	Chr1	100	4.9e-295	vcm:VCM66_A0209	-	-
GXFL1.4_GM001075	Chr1	98.8	5.6e-199	vch:VCA0212	-	-
GXFL1.4_GM001076	Chr1	99.4	0	vch:VCA0211	-	-
GXFL1.4_GM001077	Chr1	99.6	1.7e-292	vcl:VCLMA_B0184	-	-
GXFL1.4_GM001078	Chr1	98.9	1.5e-94	vcx:VAA049_1711	K00969	Metabolism; Metabolism of cofactors and vitamins; Nicotinate and nicotinamide metabolism [PATH:ko00760]
GXFL1.4_GM001079	Chr1	99.3	8.3e-153	vcq:EN18_04710	K01916	Metabolism; Metabolism of cofactors and vitamins; Nicotinate and nicotinamide metabolism [PATH:ko00760]
GXFL1.4_GM001080	Chr1	100	3.2e-247	vcx:VAA049_1713	K07792	Environmental Information Processing; Signal transduction; Two-component system [PATH:ko02020]
GXFL1.4_GM001081	Plas1	77.8	1.3e-33	vtu:IX91_25820	-	-
GXFL1.4_GM001082	Plas1	48.8	1.7e-17	vtu:IX91_25825	-	-
GXFL1.4_GM001083	Plas1	52.6	2.5e-19	vtu:IX91_25830	-	-
GXFL1.4_GM001084	Plas1	78.9	4.2e-73	vmi:AL543_11130	K03111	Genetic Information Processing; Replication and repair; DNA replication [PATH:ko03030] Genetic Information Processing; Replication and repair; Mismatch repair [PATH:ko03430] Genetic Information Processing; Replication and repair; Homologous recombination [PATH:ko03440]
GXFL1.4_GM001085	Plas1	67.4	1.7e-30	vvy:VVP39	-	-
GXFL1.4_GM001089	Plas1	59.3	9.7e-140	sbs:Sbal117_4638	-	-
GXFL1.4_GM001091	Plas1	49.8	2.8e-62	pds:CAY62_21315	-	-
GXFL1.4_GM001093	Plas1	54.7	2e-28	vca:M892_28310	-	-
GXFL1.4_GM001094	Plas1	42.5	5e-169	vhr:AL538_04365	-	-
GXFL1.4_GM001095	Plas1	67.8	3.2e-17	zmm:Zmob_1854	-	-
GXFL1.4_GM001096	Plas1	60.9	1.6e-43	pbw:D172_010640	-	-
GXFL1.4_GM001098	Plas1	49.2	4e-08	psv:PVLB_26742	-	-
GXFL1.4_GM001102	Plas1	74.1	5.8e-66	vph:VPUCM_p0031	-	-
GXFL1.4_GM001104	Plas1	46.4	7e-08	amb:AMBAS45_20126	-	-
GXFL1.4_GM001105	Plas1	67.6	4.9e-38	vvy:VVP45	-	-
GXFL1.4_GM001108	Plas1	42.3	4.7e-14	vhr:AL538_04280	-	-
GXFL1.4_GM001109	Plas1	59	2.1e-201	vha:VIBHAR_p08203	K03205	Environmental Information Processing; Membrane transport; Bacterial secretion system [PATH:ko03070]
GXFL1.4_GM001111	Plas1	61.3	6.1e-29	eclx:LI66_24340	-	-
GXFL1.4_GM001112	Plas1	45.9	6.6e-69	vsc:VSVS12_04421	-	-
GXFL1.4_GM001115	Plas1	51.9	2e-89	vfi:VF_B0033	-	-
GXFL1.4_GM001116	Plas1	42.4	9.2e-13	vfi:VF_B0032	-	-
GXFL1.4_GM001117	Plas1	43.3	6.7e-30	vfi:VF_B0031	-	-
GXFL1.4_GM001118	Plas1	47	5.5e-82	vfi:VF_B0030	-	-
GXFL1.4_GM001119	Plas1	50.6	1.8e-148	vfi:VF_B0029	-	-
GXFL1.4_GM001122	Plas1	55.5	2.3e-150	vta:A3563	-	-
GXFL1.4_GM001123	Plas1	45	3.4e-54	vfi:VF_B0025	-	-
GXFL1.4_GM001124	Plas1	53.2	1.5e-26	vta:A3561	-	-
GXFL1.4_GM001125	Plas1	41.3	3.7e-46	vtu:IX91_25945	-	-
GXFL1.4_GM001126	Plas1	70.6	2e-135	vhr:AL538_04270	K03196	Environmental Information Processing; Membrane transport; Bacterial secretion system [PATH:ko03070] Human Diseases; Infectious diseases; Epithelial cell signaling in Helicobacter pylori infection [PATH:ko05120]
GXFL1.4_GM001127	Plas1	45.8	4.9e-85	vhr:AL538_04265	K03195	Environmental Information Processing; Membrane transport; Bacterial secretion system [PATH:ko03070]
GXFL1.4_GM001128	Plas1	52.6	1e-72	vtu:IX91_25975	K03204	Environmental Information Processing; Membrane transport; Bacterial secretion system [PATH:ko03070]
GXFL1.4_GM001129	Plas1	48.4	2.3e-64	vtu:IX91_25980	K03203	Environmental Information Processing; Membrane transport; Bacterial secretion system [PATH:ko03070]
GXFL1.4_GM001130	Plas1	50.6	2.3e-82	vca:M892_28480	K03201	Environmental Information Processing; Membrane transport; Bacterial secretion system [PATH:ko03070]
GXFL1.4_GM001131	Plas1	51.4	2.6e-56	vha:VIBHAR_p08212	K03200	Environmental Information Processing; Membrane transport; Bacterial secretion system [PATH:ko03070]
GXFL1.4_GM001132	Plas1	59.1	2.2e-267	vca:M892_28495	K03199	Environmental Information Processing; Membrane transport; Bacterial secretion system [PATH:ko03070]
GXFL1.4_GM001133	Plas1	45.8	1.9e-23	vha:VIBHAR_03000	-	-
GXFL1.4_GM001134	Plas1	52.2	3.5e-18	vha:VIBHAR_02999	-	-
GXFL1.4_GM001138	Plas1	46.2	3.9e-43	sbp:Sbal223_4494	-	-
GXFL1.4_GM001139	Plas1	40.8	3.3e-23	vta:A3545	-	-
GXFL1.4_GM001141	Plas1	56.9	2.8e-118	vtu:IX91_25505	-	-
GXFL1.4_GM001142	Plas1	78.3	1.2e-21	vvy:VVP56	-	-
GXFL1.4_GM001148	Chr2	100	2.9e-201	vcx:VAA049_2	K02338	Metabolism; Nucleotide metabolism; Purine metabolism [PATH:ko00230] Metabolism; Nucleotide metabolism; Pyrimidine metabolism [PATH:ko00240] Genetic Information Processing; Replication and repair; DNA replication [PATH:ko03030] Genetic Information Processing; Replication and repair; Mismatch repair [PATH:ko03430] Genetic Information Processing; Replication and repair; Homologous recombination [PAT…
GXFL1.4_GM001149	Chr2	100	2.7e-204	vcf:IR04_04985	K03629	Genetic Information Processing; Replication and repair; Homologous recombination [PATH:ko03440]
GXFL1.4_GM001150	Chr2	100	0	vcz:VAB027_4	K02470	-
GXFL1.4_GM001151	Chr2	100	1.9e-79	vcm:VCM66_0016	-	-
GXFL1.4_GM001152	Chr2	100	4.4e-12	vcm:VCM66_0017	-	-
GXFL1.4_GM001153	Chr2	100	1.8e-77	vco:VC0395_A2501	K04080	-
GXFL1.4_GM001154	Chr2	99.3	4.5e-243	vcz:VAB027_8	K00835	Metabolism; Amino acid metabolism; Valine, leucine and isoleucine biosynthesis [PATH:ko00290]
GXFL1.4_GM001155	Chr2	99.7	0	vcx:VAA049_9	K01879	Genetic Information Processing; Translation; Aminoacyl-tRNA biosynthesis [PATH:ko00970]
GXFL1.4_GM001156	Chr2	100	1.4e-180	vcq:EN18_17450	K01878	Genetic Information Processing; Translation; Aminoacyl-tRNA biosynthesis [PATH:ko00970]
GXFL1.4_GM001157	Chr2	100	5.8e-94	vcx:VAA049_11	-	-
GXFL1.4_GM001158	Chr2	100	6.5e-40	vcx:VAA049_12	-	-
GXFL1.4_GM001159	Chr2	100	2.8e-40	vcx:VAA049_13	K04085	Genetic Information Processing; Folding, sorting and degradation; Sulfur relay system [PATH:ko04122]
GXFL1.4_GM001160	Chr2	100	2.7e-27	vcr:VC395_0155	-	-
GXFL1.4_GM001161	Chr2	100	7.7e-182	vco:VC0395_A2493	K19745	Metabolism; Carbohydrate metabolism; Propanoate metabolism [PATH:ko00640]
GXFL1.4_GM001162	Chr2	99.8	3.1e-294	vcl:VCLMA_A0025	K01754	Metabolism; Amino acid metabolism; Glycine, serine and threonine metabolism [PATH:ko00260] Metabolism; Amino acid metabolism; Valine, leucine and isoleucine biosynthesis [PATH:ko00290]
GXFL1.4_GM001163	Chr2	100	0	vcf:IR04_05055	K01687	Metabolism; Amino acid metabolism; Valine, leucine and isoleucine biosynthesis [PATH:ko00290] Metabolism; Metabolism of cofactors and vitamins; Pantothenate and CoA biosynthesis [PATH:ko00770]
GXFL1.4_GM001164	Chr2	100	6.9e-180	vco:VC0395_A2490	K00826	Metabolism; Amino acid metabolism; Cysteine and methionine metabolism [PATH:ko00270] Metabolism; Amino acid metabolism; Valine, leucine and isoleucine degradation [PATH:ko00280] Metabolism; Amino acid metabolism; Valine, leucine and isoleucine biosynthesis [PATH:ko00290] Metabolism; Metabolism of cofactors and vitamins; Pantothenate and CoA biosynthesis [PATH:ko00770]
GXFL1.4_GM001165	Chr2	100	4.4e-45	vmi:AL543_09670	K11258	Metabolism; Carbohydrate metabolism; Butanoate metabolism [PATH:ko00650] Metabolism; Carbohydrate metabolism; C5-Branched dibasic acid metabolism [PATH:ko00660] Metabolism; Amino acid metabolism; Valine, leucine and isoleucine biosynthesis [PATH:ko00290] Metabolism; Metabolism of cofactors and vitamins; Pantothenate and CoA biosynthesis [PATH:ko00770]
GXFL1.4_GM001166	Chr2	99.8	0	vcl:VCLMA_A0029	K01652	Metabolism; Carbohydrate metabolism; Butanoate metabolism [PATH:ko00650] Metabolism; Carbohydrate metabolism; C5-Branched dibasic acid metabolism [PATH:ko00660] Metabolism; Amino acid metabolism; Valine, leucine and isoleucine biosynthesis [PATH:ko00290] Metabolism; Metabolism of cofactors and vitamins; Pantothenate and CoA biosynthesis [PATH:ko00770]
GXFL1.4_GM001167	Chr2	100	7.6e-285	vcf:IR04_05075	K07391	-
GXFL1.4_GM001168	Chr2	100	5.5e-171	vcz:VAB027_22	-	-
GXFL1.4_GM001169	Chr2	99.5	1.3e-110	vcj:VCD_001502	K03673	Human Diseases; Drug resistance; Cationic antimicrobial peptide (CAMP) resistance [PATH:ko01503]
GXFL1.4_GM001170	Chr2	100	3.6e-203	vcj:VCD_001503	-	-
GXFL1.4_GM001171	Chr2	100	3.2e-296	vcj:VCD_001504	-	-
GXFL1.4_GM001172	Chr2	100	8.5e-43	vce:Vch1786_I2375	K09896	-
GXFL1.4_GM001173	Chr2	98.7	1.2e-37	vcj:VCD_001506	-	-
GXFL1.4_GM001174	Chr2	99.6	7.7e-148	vcx:VAA049_27	K06377	-
GXFL1.4_GM001175	Chr2	100	3.1e-115	vci:O3Y_00185	K11068	-
GXFL1.4_GM001176	Chr2	99.5	1.3e-96	vcz:VAB027_29	-	-
GXFL1.4_GM001177	Chr2	100	9.7e-274	vcz:VAB027_30	K03498	-
GXFL1.4_GM001178	Chr2	100	1.6e-254	vce:Vch1786_I2369	K03499	-
GXFL1.4_GM001179	Chr2	99.8	6.2e-248	vcr:VC395_0136	K03500	-
GXFL1.4_GM001180	Chr2	99	1.8e-175	vcz:VAB027_33	K00604	Metabolism; Metabolism of cofactors and vitamins; One carbon pool by folate [PATH:ko00670] Genetic Information Processing; Translation; Aminoacyl-tRNA biosynthesis [PATH:ko00970]
GXFL1.4_GM001181	Chr2	100	8.9e-89	vci:O3Y_00215	K01462	-
GXFL1.4_GM001182	Chr2	100	5.9e-210	vco:VC0395_A2472	-	-
GXFL1.4_GM001183	Chr2	100	1.9e-208	vcm:VCM66_0048	K04096	-
GXFL1.4_GM001184	Chr2	100	1e-83	vcj:VCD_001518	K03747	-
GXFL1.4_GM001185	Chr2	99.5	2e-113	vcx:VAA049_38	K07479	-
GXFL1.4_GM001186	Chr2	98.7	3.5e-210	vcx:VAA049_39	K01589	Metabolism; Nucleotide metabolism; Purine metabolism [PATH:ko00230]
GXFL1.4_GM001187	Chr2	100	2.4e-83	vcx:VAA049_40	K01588	Metabolism; Nucleotide metabolism; Purine metabolism [PATH:ko00230]
GXFL1.4_GM001188	Chr2	98.4	1.9e-100	vch:VC0054	K07566	-
GXFL1.4_GM001189	Chr2	98.4	6.1e-181	vcx:VAA049_42	K00228	Metabolism; Metabolism of cofactors and vitamins; Porphyrin and chlorophyll metabolism [PATH:ko00860]
GXFL1.4_GM001190	Chr2	100	1.5e-154	vcz:VAB027_43	K00014	Metabolism; Amino acid metabolism; Phenylalanine, tyrosine and tryptophan biosynthesis [PATH:ko00400]
GXFL1.4_GM001191	Chr2	98.9	6.1e-44	vcx:VAA049_45	-	-
GXFL1.4_GM001192	Chr2	99.5	2.4e-100	vcj:VCD_001526	-	-
GXFL1.4_GM001193	Chr2	97.4	7.5e-12	vcl:VCLMA_A2444	-	-
GXFL1.4_GM001194	Chr2	100	1e-65	vcx:VAA049_52	K06199	-
GXFL1.4_GM001195	Chr2	98.8	0	vcm:VCM66_0061	K03147	Metabolism; Metabolism of cofactors and vitamins; Thiamine metabolism [PATH:ko00730]
GXFL1.4_GM001196	Chr2	94.8	2.1e-238	vcz:VAB027_54	K00788	Metabolism; Metabolism of cofactors and vitamins; Thiamine metabolism [PATH:ko00730]
GXFL1.4_GM001197	Chr2	98.4	1.7e-144	vcz:VAB027_55	K03148	Metabolism; Metabolism of cofactors and vitamins; Thiamine metabolism [PATH:ko00730] Genetic Information Processing; Folding, sorting and degradation; Sulfur relay system [PATH:ko04122]
GXFL1.4_GM001198	Chr2	100	8.1e-30	vcl:VCLMA_A0060	K03154	Genetic Information Processing; Folding, sorting and degradation; Sulfur relay system [PATH:ko04122]
GXFL1.4_GM001199	Chr2	99.6	4.5e-137	vcl:VCLMA_A0061	K03149	Metabolism; Metabolism of cofactors and vitamins; Thiamine metabolism [PATH:ko00730]
GXFL1.4_GM001200	Chr2	98.4	1.7e-209	vcq:EN18_17200	K03150	Metabolism; Metabolism of cofactors and vitamins; Thiamine metabolism [PATH:ko00730]
GXFL1.4_GM001201	Chr2	99.7	0	vcx:VAA049_59	K01262	-
GXFL1.4_GM001202	Chr2	100	3.7e-181	vcr:VC395_0112	-	-
GXFL1.4_GM001203	Chr2	100	2.7e-221	vcq:EN18_17185	K07552	-
GXFL1.4_GM001204	Chr2	100	3.1e-43	vco:VC0395_A2444	-	-
GXFL1.4_GM001205	Chr2	100	2e-79	vcr:VC395_0109	K03718	-
GXFL1.4_GM001206	Chr2	99.7	0	vco:VC0395_A2442	-	-
GXFL1.4_GM001207	Chr2	97.9	9.7e-160	vcj:VCD_001541	K15984	-
GXFL1.4_GM001208	Chr2	98.4	4.4e-64	vch:VC0074	-	-
GXFL1.4_GM001209	Chr2	99.3	4.6e-165	vcl:VCLMA_A0071	-	-
GXFL1.4_GM001210	Chr2	100	1.5e-73	vcz:VAB027_68	K06149	-
GXFL1.4_GM001211	Chr2	100	2.5e-94	vcj:VCD_001545	K02217	-
GXFL1.4_GM001212	Chr2	100	3.4e-54	vci:O3Y_00370	K06144	-
GXFL1.4_GM001213	Chr2	99.5	3.3e-227	vce:Vch1786_I2327	K07007	-
GXFL1.4_GM001214	Chr2	99.7	1.5e-166	vcx:VAA049_71	-	-
GXFL1.4_GM001215	Chr2	99.8	1.5e-288	vcx:VAA049_73	K09760	-
GXFL1.4_GM001216	Chr2	100	7.6e-148	vce:Vch1786_I2324	K03183	Metabolism; Metabolism of cofactors and vitamins; Ubiquinone and other terpenoid-quinone biosynthesis [PATH:ko00130]
GXFL1.4_GM001217	Chr2	98.6	5e-110	vcl:VCLMA_A0079	K03690	-
GXFL1.4_GM001218	Chr2	100	0	vcx:VAA049_76	K03688	-
GXFL1.4_GM001219	Chr2	100	1.1e-36	vcx:VAA049_77	K03116	Genetic Information Processing; Folding, sorting and degradation; Protein export [PATH:ko03060] Environmental Information Processing; Membrane transport; Bacterial secretion system [PATH:ko03070]
GXFL1.4_GM001220	Chr2	99.2	1.2e-64	vcf:IR04_05370	K03117	Genetic Information Processing; Folding, sorting and degradation; Protein export [PATH:ko03060] Environmental Information Processing; Membrane transport; Bacterial secretion system [PATH:ko03070]
GXFL1.4_GM001221	Chr2	98.8	2.3e-133	vcq:EN18_17095	K03118	Genetic Information Processing; Folding, sorting and degradation; Protein export [PATH:ko03060] Environmental Information Processing; Membrane transport; Bacterial secretion system [PATH:ko03070]
GXFL1.4_GM001222	Chr2	97.8	1.2e-244	vcx:VAA049_81	K03327	-
GXFL1.4_GM001223	Chr2	99.6	3.7e-161	vcr:VC395_0089	-	-
GXFL1.4_GM001224	Chr2	100	2.7e-111	vcl:VCLMA_A0087	K01356	-
GXFL1.4_GM001225	Chr2	99.9	0	vco:VC0395_A2422	K00631	Metabolism; Lipid metabolism; Glycerolipid metabolism [PATH:ko00561] Metabolism; Lipid metabolism; Glycerophospholipid metabolism [PATH:ko00564]
GXFL1.4_GM001226	Chr2	99.6	1.4e-158	vcl:VCLMA_A0089	K03179	Metabolism; Metabolism of cofactors and vitamins; Ubiquinone and other terpenoid-quinone biosynthesis [PATH:ko00130]
GXFL1.4_GM001227	Chr2	100	6.5e-98	vcl:VCLMA_A0090	K03181	Metabolism; Metabolism of cofactors and vitamins; Ubiquinone and other terpenoid-quinone biosynthesis [PATH:ko00130]
GXFL1.4_GM001228	Chr2	100	7.4e-64	vcj:VCD_001563	K02415	-
GXFL1.4_GM001229	Chr2	99.5	0	vcz:VAB027_88	K03406	Environmental Information Processing; Signal transduction; Two-component system [PATH:ko02020] Cellular Processes; Cell motility; Bacterial chemotaxis [PATH:ko02030]
GXFL1.4_GM001230	Chr2	99.6	6e-159	vcz:VAB027_89	K02441	-
GXFL1.4_GM001231	Chr2	100	1.3e-59	vcj:VCD_001566	K02439	Metabolism; Energy metabolism; Sulfur metabolism [PATH:ko00920]
GXFL1.4_GM001232	Chr2	98.8	8.5e-144	vcz:VAB027_91	K03424	-
GXFL1.4_GM001233	Chr2	99.7	6.5e-195	vcz:VAB027_92	K01698	Metabolism; Metabolism of cofactors and vitamins; Porphyrin and chlorophyll metabolism [PATH:ko00860]
GXFL1.4_GM001234	Chr2	100	3.1e-74	vcj:VCD_001569	-	-
GXFL1.4_GM001235	Chr2	99.6	0	vcz:VAB027_94	K02335	Metabolism; Nucleotide metabolism; Purine metabolism [PATH:ko00230] Metabolism; Nucleotide metabolism; Pyrimidine metabolism [PATH:ko00240] Genetic Information Processing; Replication and repair; DNA replication [PATH:ko03030] Genetic Information Processing; Replication and repair; Base excision repair [PATH:ko03410] Genetic Information Processing; Replication and repair; Nucleotide excision repa…
GXFL1.4_GM001236	Chr2	99.5	7.4e-120	vcs:MS6_2512	K03978	-
GXFL1.4_GM001237	Chr2	100	1.8e-126	vce:Vch1786_I2296	-	-
GXFL1.4_GM001238	Chr2	100	2.7e-130	vch:VC0113	-	-
GXFL1.4_GM001239	Chr2	98.9	5.8e-94	vce:Vch1786_I2294	K09894	-
GXFL1.4_GM001240	Chr2	100	8.2e-84	vcz:VAB027_99	-	-
GXFL1.4_GM001241	Chr2	99.8	1.3e-267	vcz:VAB027_100	K02495	Metabolism; Metabolism of cofactors and vitamins; Porphyrin and chlorophyll metabolism [PATH:ko00860]
GXFL1.4_GM001242	Chr2	100	4.9e-223	vcx:VAA049_101	K02498	-
GXFL1.4_GM001243	Chr2	98.7	3.7e-218	vcz:VAB027_102	K02496	Metabolism; Metabolism of cofactors and vitamins; Porphyrin and chlorophyll metabolism [PATH:ko00860]
GXFL1.4_GM001244	Chr2	99.6	7.5e-140	vcz:VAB027_103	K01719	Metabolism; Metabolism of cofactors and vitamins; Porphyrin and chlorophyll metabolism [PATH:ko00860]
GXFL1.4_GM001245	Chr2	99.7	3.1e-172	vcl:VCLMA_A0110	K01749	Metabolism; Metabolism of cofactors and vitamins; Porphyrin and chlorophyll metabolism [PATH:ko00860]
GXFL1.4_GM001246	Chr2	100	7.2e-20	vch:VC0121	-	-
GXFL1.4_GM001247	Chr2	99.9	0	vcx:VAA049_105	K05851	Metabolism; Nucleotide metabolism; Purine metabolism [PATH:ko00230] Cellular Processes; Cellular community - prokaryotes; Biofilm formation - Vibrio cholerae [PATH:ko05111] Cellular Processes; Cellular community - prokaryotes; Biofilm formation - Escherichia coli [PATH:ko02026]
GXFL1.4_GM001248	Chr2	100	3.3e-54	vcr:VC395_0057	K06202	-
GXFL1.4_GM001249	Chr2	100	4e-13	vcj:VCD_001584	-	-
GXFL1.4_GM001250	Chr2	99.5	5.2e-239	vcs:MS6_2498	K01586	Metabolism; Amino acid metabolism; Lysine biosynthesis [PATH:ko00300]
GXFL1.4_GM001251	Chr2	100	3.9e-155	vcz:VAB027_108	K01778	Metabolism; Amino acid metabolism; Lysine biosynthesis [PATH:ko00300]
GXFL1.4_GM001252	Chr2	99.1	2.3e-127	vcf:IR04_05540	K09921	-
GXFL1.4_GM001253	Chr2	99.7	1.3e-173	vcz:VAB027_110	K03733	-
GXFL1.4_GM001254	Chr2	100	9.8e-134	vch:VC0129	K20862	Metabolism; Metabolism of cofactors and vitamins; Riboflavin metabolism [PATH:ko00740]
GXFL1.4_GM001255	Chr2	99.9	0	vcz:VAB027_112	K20964	Cellular Processes; Cellular community - prokaryotes; Biofilm formation - Vibrio cholerae [PATH:ko05111]
GXFL1.4_GM001256	Chr2	99	2.5e-111	vcj:VCD_001591	-	-
GXFL1.4_GM001257	Chr2	99.8	1.8e-299	vch:VC0132	K08985	-
GXFL1.4_GM001259	Chr2	100	1.3e-158	vcl:VCLMA_A0123	-	-
GXFL1.4_GM001260	Chr2	99.7	1.2e-201	vcx:VAA049_116	K01048	Metabolism; Lipid metabolism; Glycerophospholipid metabolism [PATH:ko00564]
GXFL1.4_GM001261	Chr2	100	7.6e-111	vcr:VC395_0044	K05834	-
GXFL1.4_GM001262	Chr2	100	2.1e-232	vcl:VCLMA_A0126	K07181	Cellular Processes; Cellular community - prokaryotes; Biofilm formation - Vibrio cholerae [PATH:ko05111]
GXFL1.4_GM001263	Chr2	100	3e-83	vcz:VAB027_119	K04047	-
GXFL1.4_GM001264	Chr2	100	3.1e-58	vcm:VCM66_0140	-	-
GXFL1.4_GM001265	Chr2	100	1.3e-65	vcf:IR04_05600	-	-
GXFL1.4_GM001267	Chr2	99.5	9.2e-112	vch:VC0144	-	-
GXFL1.4_GM001268	Chr2	100	2.9e-43	vci:O3Y_00650	K08993	-
GXFL1.4_GM001269	Chr2	100	3e-112	vcf:IR04_05625	K08316	-
GXFL1.4_GM001270	Chr2	99.7	1.1e-214	vcm:VCM66_0147	K03110	Genetic Information Processing; Folding, sorting and degradation; Protein export [PATH:ko03060] Environmental Information Processing; Membrane transport; Bacterial secretion system [PATH:ko03070] Cellular Processes; Cellular community - prokaryotes; Quorum sensing [PATH:ko02024]
GXFL1.4_GM001271	Chr2	100	4.6e-105	vcj:VCD_001605	K09812	Environmental Information Processing; Membrane transport; ABC transporters [PATH:ko02010]
GXFL1.4_GM001272	Chr2	100	1.4e-178	vcl:VCLMA_A0136	K09811	Environmental Information Processing; Membrane transport; ABC transporters [PATH:ko02010]
GXFL1.4_GM001273	Chr2	100	2.8e-159	vce:Vch1786_I2259	K03089	-
GXFL1.4_GM001274	Chr2	99.8	1.1e-269	vcs:MS6_2474	K00322	Metabolism; Metabolism of cofactors and vitamins; Nicotinate and nicotinamide metabolism [PATH:ko00760]
GXFL1.4_GM001275	Chr2	100	4.7e-111	vcx:VAA049_130	K22105	-
GXFL1.4_GM001276	Chr2	100	3.9e-62	vcq:EN18_16810	-	-
GXFL1.4_GM001277	Chr2	100	1.5e-210	vcx:VAA049_132	K00557	-
GXFL1.4_GM001278	Chr2	99.2	0	vcz:VAB027_133	K16092	-
GXFL1.4_GM001279	Chr2	98.9	6.9e-46	vcq:EN18_04695	K07491	-
GXFL1.4_GM001280	Chr2	99.8	0	vcz:VAB027_135	K14645	Cellular Processes; Cellular community - prokaryotes; Quorum sensing [PATH:ko02024]
GXFL1.4_GM001281	Chr2	99.6	2.9e-142	vcx:VAA049_136	K01776	Metabolism; Metabolism of other amino acids; D-Glutamine and D-glutamate metabolism [PATH:ko00471]
GXFL1.4_GM001282	Chr2	100	1.8e-77	vcz:VAB027_136	-	-
GXFL1.4_GM001283	Chr2	96.9	4.4e-28	vce:Vch1786_I0216	-	-
GXFL1.4_GM001284	Chr2	96.9	4.4e-28	vce:Vch1786_I2598	-	-
GXFL1.4_GM001285	Chr2	99.1	1.8e-186	vcl:VCLMA_A2441	K01488	Metabolism; Nucleotide metabolism; Purine metabolism [PATH:ko00230] Human Diseases; Immune diseases; Primary immunodeficiency [PATH:ko05340]
GXFL1.4_GM001286	Chr2	99.6	0	vcz:VAB027_144	-	-
GXFL1.4_GM001287	Chr2	99.8	1.2e-254	vcr:VC395_2861	K07712	Environmental Information Processing; Signal transduction; Two-component system [PATH:ko02020]
GXFL1.4_GM001288	Chr2	99.7	3.5e-196	vcl:VCLMA_A2438	K07708	Environmental Information Processing; Signal transduction; Two-component system [PATH:ko02020]
GXFL1.4_GM001289	Chr2	99.5	2.7e-105	vcq:EN18_16735	-	-
GXFL1.4_GM001291	Chr2	100	5.2e-272	vch:VC2746	K01915	Metabolism; Carbohydrate metabolism; Glyoxylate and dicarboxylate metabolism [PATH:ko00630] Metabolism; Energy metabolism; Nitrogen metabolism [PATH:ko00910] Metabolism; Amino acid metabolism; Alanine, aspartate and glutamate metabolism [PATH:ko00250] Metabolism; Amino acid metabolism; Arginine biosynthesis [PATH:ko00220] Environmental Information Processing; Signal transduction; Two-component sy…
GXFL1.4_GM001292	Chr2	99.1	2.9e-53	vcz:VAB027_149	-	-
GXFL1.4_GM001293	Chr2	100	0	vce:Vch1786_I2238	K06207	-
GXFL1.4_GM001294	Chr2	98.9	1.5e-94	vcl:VCLMA_A2432	-	-
GXFL1.4_GM001295	Chr2	99	4.5e-171	vcz:VAB027_152	K07058	-
GXFL1.4_GM001296	Chr2	99.3	1.3e-72	vce:Vch1786_I2235	K07560	-
GXFL1.4_GM001297	Chr2	100	1.3e-178	vcj:VCD_001628	-	-
GXFL1.4_GM001298	Chr2	99.5	0	vch:VC2739	-	-
GXFL1.4_GM001299	Chr2	100	0	vcx:VAA049_162	K01610	Metabolism; Carbohydrate metabolism; Glycolysis / Gluconeogenesis [PATH:ko00010] Metabolism; Carbohydrate metabolism; Citrate cycle (TCA cycle) [PATH:ko00020] Metabolism; Carbohydrate metabolism; Pyruvate metabolism [PATH:ko00620] Metabolism; Energy metabolism; Carbon fixation in photosynthetic organisms [PATH:ko00710]
GXFL1.4_GM001300	Chr2	100	9.4e-163	vco:VC0395_A2309	K04083	-
GXFL1.4_GM001301	Chr2	99.2	1.9e-64	vcx:VAA049_164	K04762	-
GXFL1.4_GM001302	Chr2	100	1.4e-169	vco:VC0395_A2307	K02452	Environmental Information Processing; Membrane transport; Bacterial secretion system [PATH:ko03070] Cellular Processes; Cellular community - prokaryotes; Biofilm formation - Vibrio cholerae [PATH:ko05111]
GXFL1.4_GM001303	Chr2	99.9	0	vcj:VCD_001634	K02453	Environmental Information Processing; Membrane transport; Bacterial secretion system [PATH:ko03070] Cellular Processes; Cellular community - prokaryotes; Biofilm formation - Vibrio cholerae [PATH:ko05111]
GXFL1.4_GM001304	Chr2	100	1e-281	vcj:VCD_001635	K02454	Environmental Information Processing; Membrane transport; Bacterial secretion system [PATH:ko03070] Cellular Processes; Cellular community - prokaryotes; Biofilm formation - Vibrio cholerae [PATH:ko05111]
GXFL1.4_GM001305	Chr2	100	7.3e-222	vcl:VCLMA_A2421	K02455	Environmental Information Processing; Membrane transport; Bacterial secretion system [PATH:ko03070] Cellular Processes; Cellular community - prokaryotes; Biofilm formation - Vibrio cholerae [PATH:ko05111]
GXFL1.4_GM001306	Chr2	100	4.2e-79	vco:VC0395_A2303	K02456	Environmental Information Processing; Membrane transport; Bacterial secretion system [PATH:ko03070] Cellular Processes; Cellular community - prokaryotes; Biofilm formation - Vibrio cholerae [PATH:ko05111]
GXFL1.4_GM001307	Chr2	100	2.3e-104	vcl:VCLMA_A2419	K02457	Environmental Information Processing; Membrane transport; Bacterial secretion system [PATH:ko03070] Cellular Processes; Cellular community - prokaryotes; Biofilm formation - Vibrio cholerae [PATH:ko05111]
GXFL1.4_GM001308	Chr2	100	6.2e-57	vcj:VCD_001639	K02458	Environmental Information Processing; Membrane transport; Bacterial secretion system [PATH:ko03070] Cellular Processes; Cellular community - prokaryotes; Biofilm formation - Vibrio cholerae [PATH:ko05111]
GXFL1.4_GM001309	Chr2	98.6	1.2e-120	vcm:VCM66_2647	K02459	Environmental Information Processing; Membrane transport; Bacterial secretion system [PATH:ko03070] Cellular Processes; Cellular community - prokaryotes; Biofilm formation - Vibrio cholerae [PATH:ko05111]
GXFL1.4_GM001310	Chr2	98.8	1.7e-184	vcx:VAA049_173	K02460	Environmental Information Processing; Membrane transport; Bacterial secretion system [PATH:ko03070] Cellular Processes; Cellular community - prokaryotes; Biofilm formation - Vibrio cholerae [PATH:ko05111]
GXFL1.4_GM001311	Chr2	99.8	5.7e-227	vch:VC2725	K02461	Environmental Information Processing; Membrane transport; Bacterial secretion system [PATH:ko03070] Cellular Processes; Cellular community - prokaryotes; Biofilm formation - Vibrio cholerae [PATH:ko05111]
GXFL1.4_GM001312	Chr2	100	6.7e-89	vcj:VCD_001643	K02462	Environmental Information Processing; Membrane transport; Bacterial secretion system [PATH:ko03070] Cellular Processes; Cellular community - prokaryotes; Biofilm formation - Vibrio cholerae [PATH:ko05111]
GXFL1.4_GM001313	Chr2	99.6	1.3e-141	vcr:VC395_2835	K02463	Cellular Processes; Cellular community - prokaryotes; Biofilm formation - Vibrio cholerae [PATH:ko05111]
GXFL1.4_GM001314	Chr2	99.6	1.2e-154	vcm:VCM66_2642	K01082	Metabolism; Energy metabolism; Sulfur metabolism [PATH:ko00920]
GXFL1.4_GM001315	Chr2	99.5	1.8e-95	vcx:VAA049_178	K08312	Metabolism; Nucleotide metabolism; Purine metabolism [PATH:ko00230]
GXFL1.4_GM001316	Chr2	99.5	3.2e-106	vcf:IR04_18650	K07400	-
GXFL1.4_GM001317	Chr2	98.1	1.8e-157	vcr:VC395_2831	-	-
GXFL1.4_GM001318	Chr2	97.2	1.2e-137	vco:VC0395_A2290	K02170	Metabolism; Metabolism of cofactors and vitamins; Biotin metabolism [PATH:ko00780]
GXFL1.4_GM001319	Chr2	100	6.7e-83	vcx:VAA049_182	-	-
GXFL1.4_GM001320	Chr2	99.5	0	vcx:VAA049_183	K06959	-
GXFL1.4_GM001321	Chr2	98.1	1.5e-85	vcl:VCLMA_A2405	K04760	-
GXFL1.4_GM001322	Chr2	100	3.2e-130	vcx:VAA049_192	K07659	Environmental Information Processing; Signal transduction; Two-component system [PATH:ko02020] Cellular Processes; Cellular community - prokaryotes; Biofilm formation - Escherichia coli [PATH:ko02026]
GXFL1.4_GM001323	Chr2	99.8	1.6e-243	vcr:VC395_2825	K07638	Environmental Information Processing; Signal transduction; Two-component system [PATH:ko02020] Cellular Processes; Cellular community - prokaryotes; Biofilm formation - Escherichia coli [PATH:ko02026]
GXFL1.4_GM001324	Chr2	99.1	1.3e-251	vcx:VAA049_194	K16345	-
GXFL1.4_GM001325	Chr2	99.4	0	vmi:AL543_08375	K03655	Genetic Information Processing; Replication and repair; Homologous recombination [PATH:ko03440]
GXFL1.4_GM001326	Chr2	99.9	0	vcx:VAA049_196	K01139	Metabolism; Nucleotide metabolism; Purine metabolism [PATH:ko00230]
GXFL1.4_GM001327	Chr2	100	8.2e-41	vcl:VCLMA_A2399	K03060	Metabolism; Nucleotide metabolism; Purine metabolism [PATH:ko00230] Metabolism; Nucleotide metabolism; Pyrimidine metabolism [PATH:ko00240] Genetic Information Processing; Transcription; RNA polymerase [PATH:ko03020]
GXFL1.4_GM001328	Chr2	100	1.8e-112	vcx:VAA049_198	K00942	Metabolism; Nucleotide metabolism; Purine metabolism [PATH:ko00230]
GXFL1.4_GM001329	Chr2	99.2	7.5e-140	vcj:VCD_001660	K09125	-
GXFL1.4_GM001330	Chr2	98.8	0	vch:VC2705	K14393	-
GXFL1.4_GM001331	Chr2	100	2.9e-43	vcl:VCLMA_A2394	-	-
GXFL1.4_GM001332	Chr2	100	0	vci:O3Y_12935	K11105	-
GXFL1.4_GM001333	Chr2	100	3e-110	vcl:VCLMA_A2392	-	-
GXFL1.4_GM001334	Chr2	99.2	0	vcl:VCLMA_A2391	K04084	-
GXFL1.4_GM001335	Chr2	99.3	0	vcs:MS6_2416	K01200	Metabolism; Carbohydrate metabolism; Starch and sucrose metabolism [PATH:ko00500]
GXFL1.4_GM001336	Chr2	99.8	8e-246	vco:VC0395_A2271	K07791	-
GXFL1.4_GM001337	Chr2	99.8	1e-275	vcl:VCLMA_A2388	K01744	Metabolism; Amino acid metabolism; Alanine, aspartate and glutamate metabolism [PATH:ko00250]
GXFL1.4_GM001338	Chr2	99	2e-179	vcx:VAA049_208	-	-
GXFL1.4_GM001339	Chr2	99.4	2.4e-83	vcz:VAB027_200	K07113	-
GXFL1.4_GM001340	Chr2	100	1.1e-85	vcx:VAA049_210	K03216	-
GXFL1.4_GM001341	Chr2	100	1e-118	vcz:VAB027_202	K04564	Environmental Information Processing; Signal transduction; MAPK signaling pathway - fly [PATH:ko04013] Environmental Information Processing; Signal transduction; FoxO signaling pathway [PATH:ko04068] Cellular Processes; Transport and catabolism; Peroxisome [PATH:ko04146] Organismal Systems; Aging; Longevity regulating pathway - mammal [PATH:ko04211] Organismal Systems; Aging; Longevity regulating…
GXFL1.4_GM001342	Chr2	99.8	2e-263	vcl:VCLMA_A2383	K07640	Environmental Information Processing; Signal transduction; Two-component system [PATH:ko02020] Human Diseases; Drug resistance; Cationic antimicrobial peptide (CAMP) resistance [PATH:ko01503]
GXFL1.4_GM001343	Chr2	99.6	5.7e-123	vcz:VAB027_204	K07662	Environmental Information Processing; Signal transduction; Two-component system [PATH:ko02020] Human Diseases; Drug resistance; Cationic antimicrobial peptide (CAMP) resistance [PATH:ko01503]
GXFL1.4_GM001344	Chr2	99.4	1.8e-89	vcx:VAA049_214	K06006	-
GXFL1.4_GM001345	Chr2	100	3e-164	vcz:VAB027_206	K13283	-
GXFL1.4_GM001346	Chr2	100	6e-179	vcx:VAA049_216	K00850	Metabolism; Carbohydrate metabolism; Glycolysis / Gluconeogenesis [PATH:ko00010] Metabolism; Carbohydrate metabolism; Pentose phosphate pathway [PATH:ko00030] Metabolism; Carbohydrate metabolism; Fructose and mannose metabolism [PATH:ko00051] Metabolism; Carbohydrate metabolism; Galactose metabolism [PATH:ko00052] Metabolism; Energy metabolism; Methane metabolism [PATH:ko00680] Genetic Informatio…
GXFL1.4_GM001347	Chr2	100	1.8e-186	vcx:VAA049_217	K02446	Metabolism; Carbohydrate metabolism; Glycolysis / Gluconeogenesis [PATH:ko00010] Metabolism; Carbohydrate metabolism; Pentose phosphate pathway [PATH:ko00030] Metabolism; Carbohydrate metabolism; Fructose and mannose metabolism [PATH:ko00051] Metabolism; Energy metabolism; Carbon fixation in photosynthetic organisms [PATH:ko00710] Metabolism; Energy metabolism; Methane metabolism [PATH:ko00680]
GXFL1.4_GM001348	Chr2	100	4.6e-35	vcs:MS6_2403	K09892	-
GXFL1.4_GM001349	Chr2	100	7.5e-168	vcf:IR04_18480	K00297	Metabolism; Energy metabolism; Carbon fixation pathways in prokaryotes [PATH:ko00720] Metabolism; Metabolism of cofactors and vitamins; One carbon pool by folate [PATH:ko00670] Human Diseases; Drug resistance; Antifolate resistance [PATH:ko01523]
GXFL1.4_GM001350	Chr2	100	4.3e-11	vce:Vch1786_I2178	-	-
GXFL1.4_GM001351	Chr2	99.9	0	vcz:VAB027_212	K12525	Metabolism; Amino acid metabolism; Glycine, serine and threonine metabolism [PATH:ko00260] Metabolism; Amino acid metabolism; Cysteine and methionine metabolism [PATH:ko00270] Metabolism; Amino acid metabolism; Lysine biosynthesis [PATH:ko00300] Metabolism; Biosynthesis of other secondary metabolites; Monobactam biosynthesis [PATH:ko00261]
GXFL1.4_GM001352	Chr2	99.5	1.8e-222	vcz:VAB027_213	K01739	Metabolism; Energy metabolism; Sulfur metabolism [PATH:ko00920] Metabolism; Amino acid metabolism; Cysteine and methionine metabolism [PATH:ko00270] Metabolism; Metabolism of other amino acids; Selenocompound metabolism [PATH:ko00450]
GXFL1.4_GM001353	Chr2	100	5.8e-54	vcx:VAA049_222	K03764	-
GXFL1.4_GM001354	Chr2	100	6.6e-242	vch:VC2681	K00029	Metabolism; Carbohydrate metabolism; Pyruvate metabolism [PATH:ko00620] Metabolism; Energy metabolism; Carbon fixation in photosynthetic organisms [PATH:ko00710]
GXFL1.4_GM001355	Chr2	100	4.8e-36	vcm:VCM66_2599	K02909	Genetic Information Processing; Translation; Ribosome [PATH:ko03010]
GXFL1.4_GM001356	Chr2	100	0	vcl:VCLMA_A2369	K04066	Genetic Information Processing; Replication and repair; Homologous recombination [PATH:ko03440]
GXFL1.4_GM001357	Chr2	100	1.8e-186	vcm:VCM66_2597	K05499	-
GXFL1.4_GM001358	Chr2	100	2.3e-13	vcs:MS6_2393	-	-
GXFL1.4_GM001359	Chr2	99.5	2.2e-101	vce:Vch1786_I2169	-	-
GXFL1.4_GM001360	Chr2	100	3.3e-94	vcq:EN18_16380	K01419	-
GXFL1.4_GM001361	Chr2	100	3.9e-245	vcs:MS6_2390	K03667	-
GXFL1.4_GM001362	Chr2	99.7	1.1e-166	vcf:IR04_18420	K02548	Metabolism; Metabolism of cofactors and vitamins; Ubiquinone and other terpenoid-quinone biosynthesis [PATH:ko00130]
GXFL1.4_GM001363	Chr2	100	7.3e-91	vcj:VCD_001695	K02553	-
GXFL1.4_GM001364	Chr2	100	3.4e-238	vcz:VAB027_224	-	-
GXFL1.4_GM001365	Chr2	100	1.5e-140	vcx:VAA049_233	K01803	Metabolism; Carbohydrate metabolism; Glycolysis / Gluconeogenesis [PATH:ko00010] Metabolism; Carbohydrate metabolism; Fructose and mannose metabolism [PATH:ko00051] Metabolism; Carbohydrate metabolism; Inositol phosphate metabolism [PATH:ko00562] Metabolism; Energy metabolism; Carbon fixation in photosynthetic organisms [PATH:ko00710]
GXFL1.4_GM001366	Chr2	100	1.5e-58	vcq:EN18_16350	K01826	Metabolism; Amino acid metabolism; Tyrosine metabolism [PATH:ko00350]
GXFL1.4_GM001367	Chr2	99.3	2.9e-80	vcl:VCLMA_A2358	-	-
GXFL1.4_GM001368	Chr2	99.2	1.2e-63	vch:VC2667	-	-
GXFL1.4_GM001369	Chr2	99.5	2.2e-113	vcz:VAB027_229	-	-
GXFL1.4_GM001370	Chr2	100	1.3e-44	vcj:VCD_001702	K04078	-
GXFL1.4_GM001371	Chr2	100	2.4e-297	vcj:VCD_001703	K04077	Genetic Information Processing; Folding, sorting and degradation; RNA degradation [PATH:ko03018] Organismal Systems; Aging; Longevity regulating pathway - worm [PATH:ko04212] Human Diseases; Endocrine and metabolic diseases; Type I diabetes mellitus [PATH:ko04940] Human Diseases; Infectious diseases; Legionellosis [PATH:ko05134] Human Diseases; Infectious diseases; Tuberculosis [PATH:ko05152]
GXFL1.4_GM001372	Chr2	100	2.3e-12	vce:Vch1786_I2156	-	-
GXFL1.4_GM001373	Chr2	100	6.5e-101	vci:O3Y_12735	-	-
GXFL1.4_GM001374	Chr2	99.4	1.4e-194	vcx:VAA049_241	K19810	-
GXFL1.4_GM001375	Chr2	100	3.2e-103	vci:O3Y_12725	K02356	-
GXFL1.4_GM001376	Chr2	100	4.5e-63	vcr:VC395_2772	K00247	Metabolism; Carbohydrate metabolism; Citrate cycle (TCA cycle) [PATH:ko00020] Metabolism; Carbohydrate metabolism; Pyruvate metabolism [PATH:ko00620] Metabolism; Carbohydrate metabolism; Butanoate metabolism [PATH:ko00650] Metabolism; Energy metabolism; Oxidative phosphorylation [PATH:ko00190] Metabolism; Energy metabolism; Carbon fixation pathways in prokaryotes [PATH:ko00720] Environmental Info…
GXFL1.4_GM001377	Chr2	100	3.6e-66	vcl:VCLMA_A2349	K00246	Metabolism; Carbohydrate metabolism; Citrate cycle (TCA cycle) [PATH:ko00020] Metabolism; Carbohydrate metabolism; Pyruvate metabolism [PATH:ko00620] Metabolism; Carbohydrate metabolism; Butanoate metabolism [PATH:ko00650] Metabolism; Energy metabolism; Oxidative phosphorylation [PATH:ko00190] Metabolism; Energy metabolism; Carbon fixation pathways in prokaryotes [PATH:ko00720] Environmental Info…
GXFL1.4_GM001378	Chr2	100	1.3e-147	vcq:EN18_16295	K00245	Metabolism; Carbohydrate metabolism; Citrate cycle (TCA cycle) [PATH:ko00020] Metabolism; Carbohydrate metabolism; Pyruvate metabolism [PATH:ko00620] Metabolism; Carbohydrate metabolism; Butanoate metabolism [PATH:ko00650] Metabolism; Energy metabolism; Oxidative phosphorylation [PATH:ko00190] Metabolism; Energy metabolism; Carbon fixation pathways in prokaryotes [PATH:ko00720] Environmental Info…
GXFL1.4_GM001379	Chr2	99.8	0	vcr:VC395_2769	K00244	Metabolism; Carbohydrate metabolism; Citrate cycle (TCA cycle) [PATH:ko00020] Metabolism; Carbohydrate metabolism; Pyruvate metabolism [PATH:ko00620] Metabolism; Carbohydrate metabolism; Butanoate metabolism [PATH:ko00650] Metabolism; Energy metabolism; Oxidative phosphorylation [PATH:ko00190] Metabolism; Energy metabolism; Carbon fixation pathways in prokaryotes [PATH:ko00720] Environmental Info…
GXFL1.4_GM001380	Chr2	100	2.4e-180	vcl:VCLMA_A2346	K04568	-
GXFL1.4_GM001381	Chr2	100	1.2e-73	vcr:VC395_2767	-	-
GXFL1.4_GM001382	Chr2	100	3.6e-81	vco:VC0395_A2227	K03071	Genetic Information Processing; Folding, sorting and degradation; Protein export [PATH:ko03060] Environmental Information Processing; Membrane transport; Bacterial secretion system [PATH:ko03070] Cellular Processes; Cellular community - prokaryotes; Quorum sensing [PATH:ko02024]
GXFL1.4_GM001383	Chr2	99.4	5.1e-192	vch:VC2651	K00057	Metabolism; Lipid metabolism; Glycerophospholipid metabolism [PATH:ko00564]
GXFL1.4_GM001384	Chr2	100	8.2e-153	vcf:IR04_18315	K00640	Metabolism; Energy metabolism; Sulfur metabolism [PATH:ko00920] Metabolism; Amino acid metabolism; Cysteine and methionine metabolism [PATH:ko00270] Cellular Processes; Cellular community - prokaryotes; Biofilm formation - Vibrio cholerae [PATH:ko05111]
GXFL1.4_GM001385	Chr2	100	7.2e-97	vcx:VAA049_252	K10917	Cellular Processes; Cellular community - prokaryotes; Quorum sensing [PATH:ko02024] Cellular Processes; Cellular community - prokaryotes; Biofilm formation - Vibrio cholerae [PATH:ko05111]
GXFL1.4_GM001386	Chr2	100	0	vco:VC0395_A2222	K01595	Metabolism; Carbohydrate metabolism; Pyruvate metabolism [PATH:ko00620] Metabolism; Energy metabolism; Carbon fixation in photosynthetic organisms [PATH:ko00710] Metabolism; Energy metabolism; Carbon fixation pathways in prokaryotes [PATH:ko00720] Metabolism; Energy metabolism; Methane metabolism [PATH:ko00680]
GXFL1.4_GM001387	Chr2	99.5	1.3e-225	vcj:VCD_001718	K01438	Metabolism; Amino acid metabolism; Arginine biosynthesis [PATH:ko00220]
GXFL1.4_GM001388	Chr2	98.8	3.6e-190	vcm:VCM66_2564	K00145	Metabolism; Amino acid metabolism; Arginine biosynthesis [PATH:ko00220]
GXFL1.4_GM001389	Chr2	99.6	3.8e-139	vcz:VAB027_248	K00930	Metabolism; Amino acid metabolism; Arginine biosynthesis [PATH:ko00220]
GXFL1.4_GM001390	Chr2	99.8	7e-233	vcx:VAA049_257	K01940	Metabolism; Amino acid metabolism; Alanine, aspartate and glutamate metabolism [PATH:ko00250] Metabolism; Amino acid metabolism; Arginine biosynthesis [PATH:ko00220] Human Diseases; Cardiovascular diseases; Fluid shear stress and atherosclerosis [PATH:ko05418]
GXFL1.4_GM001391	Chr2	99.3	1.5e-255	vcs:MS6_2361	K14681	Metabolism; Amino acid metabolism; Alanine, aspartate and glutamate metabolism [PATH:ko00250] Metabolism; Amino acid metabolism; Arginine biosynthesis [PATH:ko00220]
GXFL1.4_GM001392	Chr2	98.8	3e-45	vcl:VCLMA_A2334	-	-
GXFL1.4_GM001393	Chr2	100	4e-283	vcs:MS6_2359	K00382	Metabolism; Carbohydrate metabolism; Glycolysis / Gluconeogenesis [PATH:ko00010] Metabolism; Carbohydrate metabolism; Citrate cycle (TCA cycle) [PATH:ko00020] Metabolism; Carbohydrate metabolism; Pyruvate metabolism [PATH:ko00620] Metabolism; Carbohydrate metabolism; Glyoxylate and dicarboxylate metabolism [PATH:ko00630] Metabolism; Carbohydrate metabolism; Propanoate metabolism [PATH:ko00640] Me…
GXFL1.4_GM001394	Chr2	100	2.1e-139	vcr:VC395_2750	-	-
GXFL1.4_GM001395	Chr2	100	1.6e-165	vcm:VCM66_2556	K04761	Cellular Processes; Cellular community - prokaryotes; Biofilm formation - Escherichia coli [PATH:ko02026]
GXFL1.4_GM001396	Chr2	97.8	2e-45	vcq:EN18_07710	K07491	-
GXFL1.4_GM001397	Chr2	99.7	0	vcs:MS6_2356	K05366	Metabolism; Glycan biosynthesis and metabolism; Peptidoglycan biosynthesis [PATH:ko00550] Human Diseases; Drug resistance; beta-Lactam resistance [PATH:ko01501]
GXFL1.4_GM001398	Chr2	100	4.7e-190	vcf:IR04_18250	K02662	-
GXFL1.4_GM001399	Chr2	99.5	1.9e-103	vcz:VAB027_257	K02663	-
GXFL1.4_GM001400	Chr2	100	7.8e-105	vco:VC0395_A2209	K02664	-
GXFL1.4_GM001401	Chr2	99.4	7.2e-94	vcj:VCD_001732	K02665	-
GXFL1.4_GM001402	Chr2	100	0	vcf:IR04_18230	K02666	-
GXFL1.4_GM001403	Chr2	100	2e-91	vci:O3Y_12590	K00891	Metabolism; Amino acid metabolism; Phenylalanine, tyrosine and tryptophan biosynthesis [PATH:ko00400]
GXFL1.4_GM001404	Chr2	99.4	3.7e-201	vci:O3Y_12585	K01735	Metabolism; Amino acid metabolism; Phenylalanine, tyrosine and tryptophan biosynthesis [PATH:ko00400]
GXFL1.4_GM001405	Chr2	99.8	1.5e-277	vcx:VAA049_271	K03112	-
GXFL1.4_GM001406	Chr2	100	1.7e-158	vcq:EN18_16160	K06223	Genetic Information Processing; Replication and repair; Mismatch repair [PATH:ko03430]
GXFL1.4_GM001407	Chr2	100	1.2e-122	vch:VC2625	K01783	Metabolism; Carbohydrate metabolism; Pentose phosphate pathway [PATH:ko00030] Metabolism; Carbohydrate metabolism; Pentose and glucuronate interconversions [PATH:ko00040] Metabolism; Energy metabolism; Carbon fixation in photosynthetic organisms [PATH:ko00710]
GXFL1.4_GM001408	Chr2	99.1	4.3e-123	vcm:VCM66_2544	K01091	Metabolism; Carbohydrate metabolism; Glyoxylate and dicarboxylate metabolism [PATH:ko00630]
GXFL1.4_GM001409	Chr2	100	2.5e-191	vce:Vch1786_I2118	K01867	Genetic Information Processing; Translation; Aminoacyl-tRNA biosynthesis [PATH:ko00970]
GXFL1.4_GM001410	Chr2	99.2	3.5e-142	vcz:VAB027_268	K02030	-
GXFL1.4_GM001411	Chr2	99.8	0	vcx:VAA049_277	K07004	-
GXFL1.4_GM001412	Chr2	100	6.6e-275	vcx:VAA049_278	K14441	-
GXFL1.4_GM001413	Chr2	100	3.7e-107	vcz:VAB027_271	K01664	Metabolism; Metabolism of cofactors and vitamins; Folate biosynthesis [PATH:ko00790]
GXFL1.4_GM001414	Chr2	99.8	1.9e-230	vcz:VAB027_272	K00821	Metabolism; Amino acid metabolism; Lysine biosynthesis [PATH:ko00300] Metabolism; Amino acid metabolism; Arginine biosynthesis [PATH:ko00220]
GXFL1.4_GM001415	Chr2	100	2.1e-190	vcf:IR04_18165	K00673	Metabolism; Amino acid metabolism; Arginine and proline metabolism [PATH:ko00330]
GXFL1.4_GM001416	Chr2	99.2	1.1e-277	vcm:VCM66_2536	K06447	Metabolism; Amino acid metabolism; Arginine and proline metabolism [PATH:ko00330]
GXFL1.4_GM001417	Chr2	100	2.4e-149	vcj:VCD_001748	-	-
GXFL1.4_GM001418	Chr2	100	8.9e-115	vce:Vch1786_I2109	K10914	Environmental Information Processing; Signal transduction; Two-component system [PATH:ko02020] Cellular Processes; Cellular community - prokaryotes; Quorum sensing [PATH:ko02024] Cellular Processes; Cellular community - prokaryotes; Biofilm formation - Vibrio cholerae [PATH:ko05111] Cellular Processes; Cellular community - prokaryotes; Biofilm formation - Pseudomonas aeruginosa [PATH:ko02025] Cel…
GXFL1.4_GM001419	Chr2	100	1.8e-166	vco:VC0395_A2190	K00855	Metabolism; Energy metabolism; Carbon fixation in photosynthetic organisms [PATH:ko00710]
GXFL1.4_GM001420	Chr2	100	6.9e-32	vcz:VAB027_1258	K09898	-
GXFL1.4_GM001421	Chr2	100	9.8e-193	vco:VC0395_A2188	K07019	-
GXFL1.4_GM001422	Chr2	98.8	2.1e-87	vcz:VAB027_1260	-	-
GXFL1.4_GM001423	Chr2	99.8	0	vcz:VAB027_1261	K06158	-
GXFL1.4_GM001424	Chr2	99	5.6e-111	vco:VC0395_A2185	K11748	-
GXFL1.4_GM001425	Chr2	100	0	vcz:VAB027_1264	K11747	-
GXFL1.4_GM001426	Chr2	98.5	3.9e-32	vcj:VCD_001758	K07070	-
GXFL1.4_GM001427	Chr2	99	1.9e-114	vcm:VCM66_2524	K03775	-
GXFL1.4_GM001428	Chr2	99.4	3.8e-181	vcx:VAA049_294	K13051	-
GXFL1.4_GM001429	Chr2	100	2.3e-250	vcr:VC395_2715	K01939	Metabolism; Nucleotide metabolism; Purine metabolism [PATH:ko00230] Metabolism; Amino acid metabolism; Alanine, aspartate and glutamate metabolism [PATH:ko00250]
GXFL1.4_GM001430	Chr2	100	3.5e-145	vcj:VCD_001762	K21217	Cellular Processes; Cell motility; Flagellar assembly [PATH:ko02040]
GXFL1.4_GM001431	Chr2	99.8	0	vch:VC2600	K07014	-
GXFL1.4_GM001432	Chr2	99.9	0	vcr:VC395_2712	K12573	Genetic Information Processing; Folding, sorting and degradation; RNA degradation [PATH:ko03018]
GXFL1.4_GM001433	Chr2	100	2.7e-134	vcz:VAB027_1271	K03218	-
GXFL1.4_GM001434	Chr2	100	8.4e-50	vcx:VAA049_300	K02946	Genetic Information Processing; Translation; Ribosome [PATH:ko03010]
GXFL1.4_GM001435	Chr2	100	1.7e-113	vcl:VCLMA_A2292	K02906	Genetic Information Processing; Translation; Ribosome [PATH:ko03010]
GXFL1.4_GM001436	Chr2	100	1.4e-104	vci:O3Y_12425	K02926	Genetic Information Processing; Translation; Ribosome [PATH:ko03010]
GXFL1.4_GM001437	Chr2	100	1.4e-46	vcj:VCD_001769	K02892	Genetic Information Processing; Translation; Ribosome [PATH:ko03010]
GXFL1.4_GM001438	Chr2	100	7.2e-157	vce:Vch1786_I2088	K02886	Genetic Information Processing; Translation; Ribosome [PATH:ko03010]
GXFL1.4_GM001439	Chr2	100	3.9e-46	vcj:VCD_001771	K02965	Genetic Information Processing; Translation; Ribosome [PATH:ko03010]
GXFL1.4_GM001440	Chr2	100	2.5e-52	vcf:IR04_18040	K02890	Genetic Information Processing; Translation; Ribosome [PATH:ko03010]
GXFL1.4_GM001441	Chr2	100	5.1e-127	vcl:VCLMA_A2286	K02982	Genetic Information Processing; Translation; Ribosome [PATH:ko03010]
GXFL1.4_GM001442	Chr2	100	3e-71	vcx:VAA049_308	K02878	Genetic Information Processing; Translation; Ribosome [PATH:ko03010]
GXFL1.4_GM001443	Chr2	100	1.5e-25	vch:VC2588	K02904	Genetic Information Processing; Translation; Ribosome [PATH:ko03010]
GXFL1.4_GM001444	Chr2	100	1.3e-40	vcq:EN18_15970	K02961	Genetic Information Processing; Translation; Ribosome [PATH:ko03010]
GXFL1.4_GM001445	Chr2	100	6.7e-62	vcr:VC395_2699	K02874	Genetic Information Processing; Translation; Ribosome [PATH:ko03010]
GXFL1.4_GM001446	Chr2	100	1e-50	vcz:VAB027_1284	K02895	Genetic Information Processing; Translation; Ribosome [PATH:ko03010]
GXFL1.4_GM001447	Chr2	100	1.4e-95	vci:O3Y_12370	K02931	Genetic Information Processing; Translation; Ribosome [PATH:ko03010]
GXFL1.4_GM001448	Chr2	100	8.3e-50	vcs:MS6_2305	K02954	Genetic Information Processing; Translation; Ribosome [PATH:ko03010]
GXFL1.4_GM001449	Chr2	100	9.9e-64	vcj:VCD_001781	K02994	Genetic Information Processing; Translation; Ribosome [PATH:ko03010]
GXFL1.4_GM001450	Chr2	100	1.5e-94	vcm:VCM66_2501	K02933	Genetic Information Processing; Translation; Ribosome [PATH:ko03010]
GXFL1.4_GM001451	Chr2	100	6.8e-56	vch:VC2580	K02881	Genetic Information Processing; Translation; Ribosome [PATH:ko03010]
GXFL1.4_GM001452	Chr2	100	1.2e-85	vco:VC0395_A2157	K02988	Genetic Information Processing; Translation; Ribosome [PATH:ko03010]
GXFL1.4_GM001453	Chr2	100	6.9e-25	vcf:IR04_17975	K02907	Genetic Information Processing; Translation; Ribosome [PATH:ko03010]
GXFL1.4_GM001454	Chr2	100	5.8e-73	vci:O3Y_12335	K02876	Genetic Information Processing; Translation; Ribosome [PATH:ko03010]
GXFL1.4_GM001455	Chr2	100	5.5e-247	vch:VC2576	K03076	Genetic Information Processing; Folding, sorting and degradation; Protein export [PATH:ko03060] Environmental Information Processing; Membrane transport; Bacterial secretion system [PATH:ko03070] Cellular Processes; Cellular community - prokaryotes; Quorum sensing [PATH:ko02024]
GXFL1.4_GM001456	Chr2	100	3e-13	vpb:VPBB_0291	K02919	Genetic Information Processing; Translation; Ribosome [PATH:ko03010]
GXFL1.4_GM001457	Chr2	99.2	1.5e-58	vcq:EN18_15905	K02952	Genetic Information Processing; Translation; Ribosome [PATH:ko03010]
GXFL1.4_GM001458	Chr2	100	1.1e-67	vco:VC0395_A2151	K02948	Genetic Information Processing; Translation; Ribosome [PATH:ko03010]
GXFL1.4_GM001459	Chr2	100	6.5e-110	vci:O3Y_12310	K02986	Genetic Information Processing; Translation; Ribosome [PATH:ko03010]
GXFL1.4_GM001460	Chr2	100	6e-182	vci:O3Y_12305	K03040	Metabolism; Nucleotide metabolism; Purine metabolism [PATH:ko00230] Metabolism; Nucleotide metabolism; Pyrimidine metabolism [PATH:ko00240] Genetic Information Processing; Transcription; RNA polymerase [PATH:ko03020]
GXFL1.4_GM001461	Chr2	100	2.6e-64	vcm:VCM66_2490	K02879	Genetic Information Processing; Translation; Ribosome [PATH:ko03010]
GXFL1.4_GM001462	Chr2	98.7	2e-79	vcq:EN18_15880	-	-
GXFL1.4_GM001463	Chr2	99.5	1.2e-108	vco:VC0395_A2145	K03773	-
GXFL1.4_GM001464	Chr2	100	3.5e-102	vci:O3Y_12285	K07269	-
GXFL1.4_GM001465	Chr2	99.7	7.1e-166	vcx:VAA049_330	-	-
GXFL1.4_GM001466	Chr2	100	5.4e-82	vcz:VAB027_1304	K02348	-
GXFL1.4_GM001467	Chr2	99.8	2.7e-257	vcx:VAA049_333	K05591	-
GXFL1.4_GM001468	Chr2	98.4	3.4e-105	vcl:VCLMA_A2259	-	-
GXFL1.4_GM001469	Chr2	99.5	0	vcx:VAA049_335	K01119	Metabolism; Nucleotide metabolism; Purine metabolism [PATH:ko00230] Metabolism; Nucleotide metabolism; Pyrimidine metabolism [PATH:ko00240]
GXFL1.4_GM001470	Chr2	100	4.9e-156	vcj:VCD_001802	K02303	Metabolism; Metabolism of cofactors and vitamins; Porphyrin and chlorophyll metabolism [PATH:ko00860]
GXFL1.4_GM001471	Chr2	100	1.9e-174	vco:VC0395_A2137	K00957	Metabolism; Energy metabolism; Sulfur metabolism [PATH:ko00920] Metabolism; Nucleotide metabolism; Purine metabolism [PATH:ko00230] Metabolism; Metabolism of other amino acids; Selenocompound metabolism [PATH:ko00450] Metabolism; Biosynthesis of other secondary metabolites; Monobactam biosynthesis [PATH:ko00261]
GXFL1.4_GM001472	Chr2	100	1.5e-271	vco:VC0395_A2136	K00956	Metabolism; Energy metabolism; Sulfur metabolism [PATH:ko00920] Metabolism; Nucleotide metabolism; Purine metabolism [PATH:ko00230] Metabolism; Metabolism of other amino acids; Selenocompound metabolism [PATH:ko00450] Metabolism; Biosynthesis of other secondary metabolites; Monobactam biosynthesis [PATH:ko00261]
GXFL1.4_GM001473	Chr2	99.5	6.8e-118	vcz:VAB027_1311	K00860	Metabolism; Energy metabolism; Sulfur metabolism [PATH:ko00920] Metabolism; Nucleotide metabolism; Purine metabolism [PATH:ko00230]
GXFL1.4_GM001474	Chr2	100	6.4e-167	vcx:VAA049_340	-	-
GXFL1.4_GM001475	Chr2	100	2.9e-95	vcx:VAA049_341	K09950	-
GXFL1.4_GM001476	Chr2	100	2.1e-232	vcx:VAA049_342	K02004	-
GXFL1.4_GM001477	Chr2	100	2.7e-131	vcj:VCD_001809	K02003	-
GXFL1.4_GM001478	Chr2	71.5	3.7e-96	vcz:VAB027_1316	-	-
GXFL1.4_GM001479	Chr2	100	3.3e-41	vcx:VAA049_345	-	-
GXFL1.4_GM001480	Chr2	100	2.8e-96	vcr:VC395_2663	K07109	-
GXFL1.4_GM001481	Chr2	100	5.8e-122	vcz:VAB027_1319	K07304	-
GXFL1.4_GM001482	Chr2	100	0	vcs:MS6_2271	K07278	-
GXFL1.4_GM001483	Chr2	99.7	0	vce:Vch1786_I2042	K09800	-
GXFL1.4_GM001484	Chr2	99.1	1.7e-62	vcs:MS6_2269	-	-
GXFL1.4_GM001485	Chr2	100	1.4e-97	vcl:VCLMA_A2242	K01507	Metabolism; Energy metabolism; Oxidative phosphorylation [PATH:ko00190]
GXFL1.4_GM001486	Chr2	100	3.8e-192	vce:Vch1786_I2039	K03841	Metabolism; Carbohydrate metabolism; Glycolysis / Gluconeogenesis [PATH:ko00010] Metabolism; Carbohydrate metabolism; Pentose phosphate pathway [PATH:ko00030] Metabolism; Carbohydrate metabolism; Fructose and mannose metabolism [PATH:ko00051] Metabolism; Energy metabolism; Carbon fixation in photosynthetic organisms [PATH:ko00710] Metabolism; Energy metabolism; Methane metabolism [PATH:ko00680] E…
GXFL1.4_GM001487	Chr2	99.8	4.1e-255	vcj:VCD_001819	K02558	-
GXFL1.4_GM001488	Chr2	100	6.8e-115	vcs:MS6_2265	K03186	Metabolism; Metabolism of cofactors and vitamins; Ubiquinone and other terpenoid-quinone biosynthesis [PATH:ko00130] Metabolism; Biosynthesis of other secondary metabolites; Phenylpropanoid biosynthesis [PATH:ko00940] Metabolism; Xenobiotics biodegradation and metabolism; Aminobenzoate degradation [PATH:ko00627]
GXFL1.4_GM001489	Chr2	99.4	3.6e-187	vcx:VAA049_355	K02064	Environmental Information Processing; Membrane transport; ABC transporters [PATH:ko02010]
GXFL1.4_GM001490	Chr2	98.9	3.5e-301	vco:VC0395_A2118	K02063	Environmental Information Processing; Membrane transport; ABC transporters [PATH:ko02010]
GXFL1.4_GM001491	Chr2	99.6	3.2e-129	vcr:VC395_2650	K02062	Environmental Information Processing; Membrane transport; ABC transporters [PATH:ko02010]
GXFL1.4_GM001492	Chr2	98.9	4e-98	vcr:VC395_2649	K09889	-
GXFL1.4_GM001493	Chr2	100	3.3e-252	vcs:MS6_2260	K03592	-
GXFL1.4_GM001494	Chr2	100	4.1e-250	vcz:VAB027_1332	K06213	-
GXFL1.4_GM001495	Chr2	100	2.2e-41	vcq:EN18_15715	K08485	Environmental Information Processing; Membrane transport; Phosphotransferase system (PTS) [PATH:ko02060]
GXFL1.4_GM001496	Chr2	100	1.8e-158	vcz:VAB027_1334	K06958	-
GXFL1.4_GM001497	Chr2	100	1.5e-76	vcx:VAA049_363	K02806	Environmental Information Processing; Membrane transport; Phosphotransferase system (PTS) [PATH:ko02060]
GXFL1.4_GM001498	Chr2	100	2.8e-47	vco:VC0395_A2110	K05808	-
GXFL1.4_GM001499	Chr2	100	2.1e-276	vci:O3Y_12110	K03092	Environmental Information Processing; Signal transduction; Two-component system [PATH:ko02020] Cellular Processes; Cellular community - prokaryotes; Biofilm formation - Vibrio cholerae [PATH:ko05111]
GXFL1.4_GM001500	Chr2	100	1.9e-129	vcs:MS6_2253	K06861	Environmental Information Processing; Membrane transport; ABC transporters [PATH:ko02010]
GXFL1.4_GM001501	Chr2	100	3.7e-84	vcm:VCM66_2448	K09774	-
GXFL1.4_GM001502	Chr2	100	4.5e-102	vch:VC2525	K11719	-
GXFL1.4_GM001503	Chr2	100	3.2e-100	vci:O3Y_12090	K03270	Metabolism; Glycan biosynthesis and metabolism; Lipopolysaccharide biosynthesis [PATH:ko00540]
GXFL1.4_GM001504	Chr2	100	2.8e-176	vcl:VCLMA_A2222	K06041	Metabolism; Glycan biosynthesis and metabolism; Lipopolysaccharide biosynthesis [PATH:ko00540]
GXFL1.4_GM001505	Chr2	100	1.8e-170	vcz:VAB027_1343	K07301	-
GXFL1.4_GM001506	Chr2	100	1.1e-146	vco:VC0395_A2102	K02065	Environmental Information Processing; Membrane transport; ABC transporters [PATH:ko02010]
GXFL1.4_GM001507	Chr2	99.6	1.4e-141	vcj:VCD_001839	K02066	Environmental Information Processing; Membrane transport; ABC transporters [PATH:ko02010]
GXFL1.4_GM001508	Chr2	100	6.3e-84	vce:Vch1786_I2014	K02067	Environmental Information Processing; Membrane transport; ABC transporters [PATH:ko02010]
GXFL1.4_GM001509	Chr2	100	1.2e-114	vcl:VCLMA_A2217	K07323	Environmental Information Processing; Membrane transport; ABC transporters [PATH:ko02010]
GXFL1.4_GM001510	Chr2	100	1.3e-56	vch:VC2516	K07122	Environmental Information Processing; Membrane transport; ABC transporters [PATH:ko02010]
GXFL1.4_GM001511	Chr2	98.8	6.4e-40	vcm:VCM66_2437	-	-
GXFL1.4_GM001512	Chr2	100	6.6e-231	vch:VC2514	K00790	Metabolism; Carbohydrate metabolism; Amino sugar and nucleotide sugar metabolism [PATH:ko00520] Metabolism; Glycan biosynthesis and metabolism; Peptidoglycan biosynthesis [PATH:ko00550]
GXFL1.4_GM001513	Chr2	99.6	9.6e-137	vcx:VAA049_379	K00655	Metabolism; Lipid metabolism; Glycerolipid metabolism [PATH:ko00561] Metabolism; Lipid metabolism; Glycerophospholipid metabolism [PATH:ko00564]
GXFL1.4_GM001514	Chr2	100	1.1e-65	vcq:EN18_15620	K09022	-
GXFL1.4_GM001515	Chr2	100	4.8e-81	vcm:VCM66_2433	K00610	Metabolism; Nucleotide metabolism; Pyrimidine metabolism [PATH:ko00240] Metabolism; Amino acid metabolism; Alanine, aspartate and glutamate metabolism [PATH:ko00250]
GXFL1.4_GM001516	Chr2	100	4.5e-171	vcr:VC395_2624	K00609	Metabolism; Nucleotide metabolism; Pyrimidine metabolism [PATH:ko00240] Metabolism; Amino acid metabolism; Alanine, aspartate and glutamate metabolism [PATH:ko00250]
GXFL1.4_GM001517	Chr2	99.7	1.2e-190	vcs:MS6_2236	K00611	Metabolism; Amino acid metabolism; Arginine biosynthesis [PATH:ko00220]
GXFL1.4_GM001518	Chr2	98.7	1.1e-258	vcs:MS6_2235	K07175	-
GXFL1.4_GM001519	Chr2	91.7	1.7e-28	vcq:EN18_15590	-	-
GXFL1.4_GM001520	Chr2	99.7	0	vcx:VAA049_385	K03580	-
GXFL1.4_GM001521	Chr2	100	5.7e-145	vcr:VC395_2619	K06177	-
GXFL1.4_GM001522	Chr2	98.2	1.2e-179	vcs:MS6_2231	K00018	Metabolism; Carbohydrate metabolism; Glyoxylate and dicarboxylate metabolism [PATH:ko00630] Metabolism; Energy metabolism; Methane metabolism [PATH:ko00680] Metabolism; Amino acid metabolism; Glycine, serine and threonine metabolism [PATH:ko00260]
GXFL1.4_GM001523	Chr2	99.9	0	vco:VC0395_A2085	K01873	Genetic Information Processing; Translation; Aminoacyl-tRNA biosynthesis [PATH:ko00970]
GXFL1.4_GM001524	Chr2	100	3.5e-81	vcr:VC395_2616	K02339	Metabolism; Nucleotide metabolism; Purine metabolism [PATH:ko00230] Metabolism; Nucleotide metabolism; Pyrimidine metabolism [PATH:ko00240] Genetic Information Processing; Replication and repair; DNA replication [PATH:ko03030] Genetic Information Processing; Replication and repair; Mismatch repair [PATH:ko03430] Genetic Information Processing; Replication and repair; Homologous recombination [PAT…
GXFL1.4_GM001525	Chr2	100	4.5e-290	vcq:EN18_15560	K01255	Metabolism; Metabolism of other amino acids; Glutathione metabolism [PATH:ko00480]
GXFL1.4_GM001526	Chr2	100	7.7e-199	vcs:MS6_2227	K07091	Environmental Information Processing; Membrane transport; ABC transporters [PATH:ko02010]
GXFL1.4_GM001527	Chr2	99.7	1.1e-194	vcs:MS6_2226	K11720	Environmental Information Processing; Membrane transport; ABC transporters [PATH:ko02010]
GXFL1.4_GM001528	Chr2	100	1e-86	vch:VC2498	-	-
GXFL1.4_GM001529	Chr2	99.5	2.8e-237	vcz:VAB027_1368	-	-
GXFL1.4_GM001531	Chr2	98.1	2.6e-148	vcz:VAB027_3116	-	-
GXFL1.4_GM001532	Chr2	100	2.3e-112	vcx:VAA049_405	K01704	Metabolism; Carbohydrate metabolism; C5-Branched dibasic acid metabolism [PATH:ko00660] Metabolism; Amino acid metabolism; Valine, leucine and isoleucine biosynthesis [PATH:ko00290]
GXFL1.4_GM001533	Chr2	100	5.4e-269	vcq:EN18_15485	K01703	Metabolism; Carbohydrate metabolism; C5-Branched dibasic acid metabolism [PATH:ko00660] Metabolism; Amino acid metabolism; Valine, leucine and isoleucine biosynthesis [PATH:ko00290] Metabolism; Biosynthesis of other secondary metabolites; Glucosinolate biosynthesis [PATH:ko00966]
GXFL1.4_GM001534	Chr2	99.2	1.4e-203	vcl:VCLMA_A2192	K00052	Metabolism; Carbohydrate metabolism; C5-Branched dibasic acid metabolism [PATH:ko00660] Metabolism; Amino acid metabolism; Valine, leucine and isoleucine biosynthesis [PATH:ko00290]
GXFL1.4_GM001535	Chr2	99.8	1.1e-291	vcl:VCLMA_A2191	K01649	Metabolism; Carbohydrate metabolism; Pyruvate metabolism [PATH:ko00620] Metabolism; Amino acid metabolism; Valine, leucine and isoleucine biosynthesis [PATH:ko00290]
GXFL1.4_GM001536	Chr2	100	1.9e-94	vcs:MS6_2217	K19302	Metabolism; Glycan biosynthesis and metabolism; Peptidoglycan biosynthesis [PATH:ko00550]
GXFL1.4_GM001537	Chr2	100	4.4e-204	vcr:VC395_2601	-	-
GXFL1.4_GM001538	Chr2	99.7	5.1e-178	vcj:VCD_001871	K05798	-
GXFL1.4_GM001539	Chr2	99.5	0	vcz:VAB027_3108	K01897	Metabolism; Lipid metabolism; Fatty acid biosynthesis [PATH:ko00061] Metabolism; Lipid metabolism; Fatty acid degradation [PATH:ko00071] Cellular Processes; Transport and catabolism; Peroxisome [PATH:ko04146] Cellular Processes; Cell growth and death; Ferroptosis [PATH:ko04216] Cellular Processes; Cellular community - prokaryotes; Quorum sensing [PATH:ko02024] Organismal Systems; Endocrine system…
GXFL1.4_GM001540	Chr2	100	0	vcm:VCM66_2405	K01652	Metabolism; Carbohydrate metabolism; Butanoate metabolism [PATH:ko00650] Metabolism; Carbohydrate metabolism; C5-Branched dibasic acid metabolism [PATH:ko00660] Metabolism; Amino acid metabolism; Valine, leucine and isoleucine biosynthesis [PATH:ko00290] Metabolism; Metabolism of cofactors and vitamins; Pantothenate and CoA biosynthesis [PATH:ko00770]
GXFL1.4_GM001541	Chr2	100	2.7e-82	vcj:VCD_001874	K01653	Metabolism; Carbohydrate metabolism; Butanoate metabolism [PATH:ko00650] Metabolism; Carbohydrate metabolism; C5-Branched dibasic acid metabolism [PATH:ko00660] Metabolism; Amino acid metabolism; Valine, leucine and isoleucine biosynthesis [PATH:ko00290] Metabolism; Metabolism of cofactors and vitamins; Pantothenate and CoA biosynthesis [PATH:ko00770]
GXFL1.4_GM001542	Chr2	100	3.6e-229	vcl:VCLMA_A2183	K00058	Metabolism; Energy metabolism; Methane metabolism [PATH:ko00680] Metabolism; Amino acid metabolism; Glycine, serine and threonine metabolism [PATH:ko00260]
GXFL1.4_GM001543	Chr2	100	1.2e-117	vcm:VCM66_2402	K01807	Metabolism; Carbohydrate metabolism; Pentose phosphate pathway [PATH:ko00030] Metabolism; Energy metabolism; Carbon fixation in photosynthetic organisms [PATH:ko00710]
GXFL1.4_GM001544	Chr2	97.9	2.6e-108	vch:VC2479	-	-
GXFL1.4_GM001545	Chr2	100	6e-48	vcr:VC395_2592	K09888	-
GXFL1.4_GM001546	Chr2	100	1e-101	vcx:VAA049_420	K09895	-
GXFL1.4_GM001547	Chr2	100	2.3e-228	vcz:VAB027_3100	K03185	Metabolism; Metabolism of cofactors and vitamins; Ubiquinone and other terpenoid-quinone biosynthesis [PATH:ko00130]
GXFL1.4_GM001548	Chr2	99	2.1e-229	vco:VC0395_A2051	K18800	Metabolism; Metabolism of cofactors and vitamins; Ubiquinone and other terpenoid-quinone biosynthesis [PATH:ko00130]
GXFL1.4_GM001549	Chr2	100	5.2e-32	vco:VC0395_A2050	-	-
GXFL1.4_GM001550	Chr2	99.4	2.2e-184	vcz:VAB027_3097	K06980	-
GXFL1.4_GM001551	Chr2	100	4.9e-43	vcs:MS6_2202	K09159	-
GXFL1.4_GM001552	Chr2	97.4	6.4e-59	vcl:VCLMA_A2173	-	-
GXFL1.4_GM001553	Chr2	99.8	0	vce:Vch1786_I1960	K00278	Metabolism; Amino acid metabolism; Alanine, aspartate and glutamate metabolism [PATH:ko00250] Metabolism; Metabolism of cofactors and vitamins; Nicotinate and nicotinamide metabolism [PATH:ko00760]
GXFL1.4_GM001554	Chr2	100	3.9e-101	vci:O3Y_11830	K03088	-
GXFL1.4_GM001555	Chr2	100	4.1e-112	vch:VC2466	K03597	-
GXFL1.4_GM001556	Chr2	100	2.3e-178	vce:Vch1786_I1957	K03598	-
GXFL1.4_GM001557	Chr2	100	2.2e-81	vcq:EN18_15360	K03803	-
GXFL1.4_GM001558	Chr2	100	0	vcs:MS6_2195	K03596	Human Diseases; Infectious diseases; Legionellosis [PATH:ko05134]
GXFL1.4_GM001559	Chr2	100	6.6e-172	vcx:VAA049_433	K03100	Genetic Information Processing; Folding, sorting and degradation; Protein export [PATH:ko03060] Cellular Processes; Cellular community - prokaryotes; Quorum sensing [PATH:ko02024]
GXFL1.4_GM001560	Chr2	100	1.1e-120	vcx:VAA049_434	K03685	Genetic Information Processing; Translation; Ribosome biogenesis in eukaryotes [PATH:ko03008] Human Diseases; Cancers; Proteoglycans in cancer [PATH:ko05205]
GXFL1.4_GM001561	Chr2	100	1.4e-183	vcx:VAA049_435	K03595	-
GXFL1.4_GM001562	Chr2	100	2.4e-132	vcz:VAB027_3085	K03584	Genetic Information Processing; Replication and repair; Homologous recombination [PATH:ko03440]
GXFL1.4_GM001563	Chr2	100	1.6e-131	vcf:IR04_17380	K03474	Metabolism; Metabolism of cofactors and vitamins; Vitamin B6 metabolism [PATH:ko00750]
GXFL1.4_GM001564	Chr2	99.2	3.4e-61	vcm:VCM66_2380	K00997	Metabolism; Metabolism of cofactors and vitamins; Pantothenate and CoA biosynthesis [PATH:ko00770]
GXFL1.4_GM001565	Chr2	100	5.7e-246	vcx:VAA049_439	-	-
GXFL1.4_GM001566	Chr2	100	3.5e-51	vcl:VCLMA_A2159	-	-
GXFL1.4_GM001567	Chr2	99.8	1.3e-240	vcx:VAA049_442	K20961	Cellular Processes; Cellular community - prokaryotes; Biofilm formation - Vibrio cholerae [PATH:ko05111]
GXFL1.4_GM001568	Chr2	99.9	0	vco:VC0395_A2032	K07678	Environmental Information Processing; Signal transduction; Two-component system [PATH:ko02020] Cellular Processes; Cellular community - prokaryotes; Biofilm formation - Vibrio cholerae [PATH:ko05111] Cellular Processes; Cellular community - prokaryotes; Biofilm formation - Pseudomonas aeruginosa [PATH:ko02025] Cellular Processes; Cellular community - prokaryotes; Biofilm formation - Escherichia c…
GXFL1.4_GM001569	Chr2	99.5	2.1e-251	vcr:VC395_2567	K03215	-
GXFL1.4_GM001570	Chr2	100	0	vcl:VCLMA_A2155	K00951	Metabolism; Nucleotide metabolism; Purine metabolism [PATH:ko00230]
GXFL1.4_GM001571	Chr2	99.3	2.4e-152	vcl:VCLMA_A2154	K04765	Metabolism; Nucleotide metabolism; Purine metabolism [PATH:ko00230] Metabolism; Nucleotide metabolism; Pyrimidine metabolism [PATH:ko00240] Metabolism; Metabolism of cofactors and vitamins; Nicotinate and nicotinamide metabolism [PATH:ko00760] Metabolism; Metabolism of cofactors and vitamins; Pantothenate and CoA biosynthesis [PATH:ko00770]
GXFL1.4_GM001572	Chr2	97.8	1.3e-18	vcm:VCM66_2372	-	-
GXFL1.4_GM001573	Chr2	100	0	vcs:MS6_2179	K01937	Metabolism; Nucleotide metabolism; Pyrimidine metabolism [PATH:ko00240]
GXFL1.4_GM001574	Chr2	100	1.3e-240	vch:VC2447	K01689	Metabolism; Carbohydrate metabolism; Glycolysis / Gluconeogenesis [PATH:ko00010] Metabolism; Energy metabolism; Methane metabolism [PATH:ko00680] Genetic Information Processing; Folding, sorting and degradation; RNA degradation [PATH:ko03018] Environmental Information Processing; Signal transduction; HIF-1 signaling pathway [PATH:ko04066]
GXFL1.4_GM001575	Chr2	99.5	5.3e-233	vcl:VCLMA_A2150	K00974	Genetic Information Processing; Translation; RNA transport [PATH:ko03013]
GXFL1.4_GM001576	Chr2	99.2	3.2e-302	vcs:MS6_2176	K02450	-
GXFL1.4_GM001577	Chr2	100	6.1e-142	vcm:VCM66_2367	K02451	-
GXFL1.4_GM001578	Chr2	100	1e-104	vcf:IR04_17305	K07184	-
GXFL1.4_GM001579	Chr2	100	3.6e-232	vcr:VC395_2557	K03306	-
GXFL1.4_GM001580	Chr2	100	5.7e-120	vcq:EN18_15250	K07220	-
GXFL1.4_GM001581	Chr2	100	1.4e-294	vcq:EN18_15245	K18446	-
GXFL1.4_GM001582	Chr2	100	2e-13	vcz:VAB027_3066	-	-
GXFL1.4_GM001583	Chr2	100	4.8e-210	vcz:VAB027_3065	K03406	Environmental Information Processing; Signal transduction; Two-component system [PATH:ko02020] Cellular Processes; Cell motility; Bacterial chemotaxis [PATH:ko02030]
GXFL1.4_GM001584	Chr2	99.6	0	vco:VC0395_A2015	K00982	-
GXFL1.4_GM001585	Chr2	99.8	2.3e-267	vcz:VAB027_3063	K03272	Metabolism; Glycan biosynthesis and metabolism; Lipopolysaccharide biosynthesis [PATH:ko00540]
GXFL1.4_GM001586	Chr2	100	9.2e-239	vcr:VC395_2551	K12340	Environmental Information Processing; Membrane transport; Bacterial secretion system [PATH:ko03070] Environmental Information Processing; Signal transduction; Two-component system [PATH:ko02020] Organismal Systems; Environmental adaptation; Plant-pathogen interaction [PATH:ko04626] Human Diseases; Infectious diseases; Pertussis [PATH:ko05133] Human Diseases; Drug resistance; beta-Lactam resistanc…
GXFL1.4_GM001587	Chr2	100	6.1e-116	vco:VC0395_A2012	K01515	Metabolism; Nucleotide metabolism; Purine metabolism [PATH:ko00230]
GXFL1.4_GM001588	Chr2	100	8.6e-80	vcf:IR04_17255	K09920	-
GXFL1.4_GM001589	Chr2	99.6	4.6e-156	vcf:IR04_17250	K03651	Metabolism; Nucleotide metabolism; Purine metabolism [PATH:ko00230] Cellular Processes; Cellular community - prokaryotes; Biofilm formation - Pseudomonas aeruginosa [PATH:ko02025]
GXFL1.4_GM001590	Chr2	100	1.2e-108	vcx:VAA049_463	K07000	-
GXFL1.4_GM001591	Chr2	100	0	vcx:VAA049_464	K02622	-
GXFL1.4_GM001592	Chr2	99.9	0	vcq:EN18_15190	K02621	-
GXFL1.4_GM001593	Chr2	100	7e-34	vcr:VC395_2544	K09862	-
GXFL1.4_GM001594	Chr2	100	3.2e-140	vcz:VAB027_3054	K18778	-
GXFL1.4_GM001595	Chr2	100	2.1e-105	vcx:VAA049_468	K00859	Metabolism; Metabolism of cofactors and vitamins; Pantothenate and CoA biosynthesis [PATH:ko00770]
GXFL1.4_GM001596	Chr2	99.7	2.5e-168	vci:O3Y_11620	K02654	-
GXFL1.4_GM001597	Chr2	99.5	2.3e-223	vcx:VAA049_470	K02653	-
GXFL1.4_GM001598	Chr2	99.5	1.2e-310	vcx:VAA049_471	K02652	-
GXFL1.4_GM001599	Chr2	63.8	5.6e-44	vtu:IX91_02265	K02650	Environmental Information Processing; Signal transduction; Two-component system [PATH:ko02020]
GXFL1.4_GM001600	Chr2	99.7	3.9e-164	vcf:IR04_17190	K00767	Metabolism; Metabolism of cofactors and vitamins; Nicotinate and nicotinamide metabolism [PATH:ko00760]
GXFL1.4_GM001601	Chr2	98.3	1.7e-101	vcf:IR04_17185	K03806	-
GXFL1.4_GM001602	Chr2	100	9e-97	vcf:IR04_17180	K03840	-
GXFL1.4_GM001603	Chr2	99.7	1.2e-168	vce:Vch1786_I1909	K04763	-
GXFL1.4_GM001604	Chr2	99.6	2.1e-139	vcl:VCLMA_A2122	K03981	-
GXFL1.4_GM001605	Chr2	99.5	0	vcj:VCD_001938	K07462	Genetic Information Processing; Replication and repair; Base excision repair [PATH:ko03410] Genetic Information Processing; Replication and repair; Mismatch repair [PATH:ko03430] Genetic Information Processing; Replication and repair; Homologous recombination [PATH:ko03440]
GXFL1.4_GM001606	Chr2	100	0	vcz:VAB027_3041	K01119	Metabolism; Nucleotide metabolism; Purine metabolism [PATH:ko00230] Metabolism; Nucleotide metabolism; Pyrimidine metabolism [PATH:ko00240]
GXFL1.4_GM001607	Chr2	100	7e-138	vcr:VC395_2530	K05799	-
GXFL1.4_GM001608	Chr2	99.9	0	vcx:VAA049_481	K00163	Metabolism; Carbohydrate metabolism; Glycolysis / Gluconeogenesis [PATH:ko00010] Metabolism; Carbohydrate metabolism; Citrate cycle (TCA cycle) [PATH:ko00020] Metabolism; Carbohydrate metabolism; Pyruvate metabolism [PATH:ko00620]
GXFL1.4_GM001609	Chr2	99	0	vcx:VAA049_482	K00627	Metabolism; Carbohydrate metabolism; Glycolysis / Gluconeogenesis [PATH:ko00010] Metabolism; Carbohydrate metabolism; Citrate cycle (TCA cycle) [PATH:ko00020] Metabolism; Carbohydrate metabolism; Pyruvate metabolism [PATH:ko00620]
GXFL1.4_GM001610	Chr2	100	3.1e-272	vcs:MS6_2142	K00382	Metabolism; Carbohydrate metabolism; Glycolysis / Gluconeogenesis [PATH:ko00010] Metabolism; Carbohydrate metabolism; Citrate cycle (TCA cycle) [PATH:ko00020] Metabolism; Carbohydrate metabolism; Pyruvate metabolism [PATH:ko00620] Metabolism; Carbohydrate metabolism; Glyoxylate and dicarboxylate metabolism [PATH:ko00630] Metabolism; Carbohydrate metabolism; Propanoate metabolism [PATH:ko00640] Me…
GXFL1.4_GM001611	Chr2	99.7	3e-175	vco:VC0395_A1987	K03438	-
GXFL1.4_GM001612	Chr2	100	9.3e-52	vcs:MS6_2140	K03586	-
GXFL1.4_GM001613	Chr2	99.7	0	vci:O3Y_11535	K03587	Metabolism; Glycan biosynthesis and metabolism; Peptidoglycan biosynthesis [PATH:ko00550] Human Diseases; Drug resistance; beta-Lactam resistance [PATH:ko01501]
GXFL1.4_GM001614	Chr2	99.2	7.6e-282	vcx:VAA049_487	K01928	Metabolism; Amino acid metabolism; Lysine biosynthesis [PATH:ko00300] Metabolism; Glycan biosynthesis and metabolism; Peptidoglycan biosynthesis [PATH:ko00550]
GXFL1.4_GM001615	Chr2	99.3	4.9e-251	vcs:MS6_2137	K01929	Metabolism; Amino acid metabolism; Lysine biosynthesis [PATH:ko00300] Metabolism; Glycan biosynthesis and metabolism; Peptidoglycan biosynthesis [PATH:ko00550] Human Diseases; Drug resistance; Vancomycin resistance [PATH:ko01502]
GXFL1.4_GM001616	Chr2	99.7	1.4e-203	vci:O3Y_11520	K01000	Metabolism; Glycan biosynthesis and metabolism; Peptidoglycan biosynthesis [PATH:ko00550] Human Diseases; Drug resistance; Vancomycin resistance [PATH:ko01502]
GXFL1.4_GM001617	Chr2	99.8	1.5e-249	vcl:VCLMA_A2109	K01925	Metabolism; Metabolism of other amino acids; D-Glutamine and D-glutamate metabolism [PATH:ko00471] Metabolism; Glycan biosynthesis and metabolism; Peptidoglycan biosynthesis [PATH:ko00550]
GXFL1.4_GM001618	Chr2	100	5.3e-214	vcs:MS6_2134	K03588	Cellular Processes; Cell growth and death; Cell cycle - Caulobacter [PATH:ko04112]
GXFL1.4_GM001619	Chr2	99.2	1.5e-194	vcr:VC395_2516	K02563	Metabolism; Glycan biosynthesis and metabolism; Peptidoglycan biosynthesis [PATH:ko00550] Cellular Processes; Cell growth and death; Cell cycle - Caulobacter [PATH:ko04112] Human Diseases; Drug resistance; Vancomycin resistance [PATH:ko01502]
GXFL1.4_GM001620	Chr2	99.8	3e-275	vce:Vch1786_I1891	K01924	Metabolism; Metabolism of other amino acids; D-Glutamine and D-glutamate metabolism [PATH:ko00471] Metabolism; Glycan biosynthesis and metabolism; Peptidoglycan biosynthesis [PATH:ko00550]
GXFL1.4_GM001621	Chr2	99.6	3.2e-146	vci:O3Y_11495	K03589	Cellular Processes; Cell growth and death; Cell cycle - Caulobacter [PATH:ko04112]
GXFL1.4_GM001622	Chr2	100	1.4e-236	vcr:VC395_2513	K03590	Cellular Processes; Cell growth and death; Cell cycle - Caulobacter [PATH:ko04112]
GXFL1.4_GM001623	Chr2	100	2.4e-217	vcr:VC395_2512	K03531	Cellular Processes; Cell growth and death; Cell cycle - Caulobacter [PATH:ko04112]
GXFL1.4_GM001624	Chr2	100	3.6e-173	vcx:VAA049_497	K02535	Metabolism; Glycan biosynthesis and metabolism; Lipopolysaccharide biosynthesis [PATH:ko00540]
GXFL1.4_GM001625	Chr2	99.4	2.7e-79	vcf:IR04_17065	-	-
GXFL1.4_GM001626	Chr2	99.9	0	vcx:VAA049_499	K03070	Genetic Information Processing; Folding, sorting and degradation; Protein export [PATH:ko03060] Environmental Information Processing; Membrane transport; Bacterial secretion system [PATH:ko03070] Cellular Processes; Cellular community - prokaryotes; Quorum sensing [PATH:ko02024]
GXFL1.4_GM001627	Chr2	96.4	1.7e-20	vcm:VCM66_2316	-	-
GXFL1.4_GM001628	Chr2	97.7	2.5e-70	vcr:VC395_2507	K03574	-
GXFL1.4_GM001629	Chr2	99.6	3e-147	vcs:MS6_2124	K00215	Metabolism; Amino acid metabolism; Lysine biosynthesis [PATH:ko00300] Metabolism; Biosynthesis of other secondary metabolites; Monobactam biosynthesis [PATH:ko00261]
GXFL1.4_GM001630	Chr2	92.9	4e-14	vcs:MS6_2123	-	-
GXFL1.4_GM001631	Chr2	100	1.2e-207	vcq:EN18_14995	K01956	Metabolism; Nucleotide metabolism; Pyrimidine metabolism [PATH:ko00240] Metabolism; Amino acid metabolism; Alanine, aspartate and glutamate metabolism [PATH:ko00250]
GXFL1.4_GM001632	Chr2	99.8	0	vcm:VCM66_2312	K01955	Metabolism; Nucleotide metabolism; Pyrimidine metabolism [PATH:ko00240] Metabolism; Amino acid metabolism; Alanine, aspartate and glutamate metabolism [PATH:ko00250]
GXFL1.4_GM001633	Chr2	97.5	1.4e-83	vcx:VAA049_504	-	-
GXFL1.4_GM001634	Chr2	98.8	5.7e-240	vcz:VAB027_3014	-	-
GXFL1.4_GM001635	Chr2	99.6	7.6e-140	vcj:VCD_001967	K07090	-
GXFL1.4_GM001636	Chr2	99.3	1.2e-157	vci:O3Y_11410	-	-
GXFL1.4_GM001637	Chr2	99.6	2.9e-130	vcm:VCM66_2305	-	-
GXFL1.4_GM001638	Chr2	98.9	2.6e-154	vce:Vch1786_I1870	K06858	Environmental Information Processing; Membrane transport; ABC transporters [PATH:ko02010]
GXFL1.4_GM001639	Chr2	99.4	1.1e-177	vcz:VAB027_3009	K02227	Metabolism; Metabolism of cofactors and vitamins; Porphyrin and chlorophyll metabolism [PATH:ko00860]
GXFL1.4_GM001640	Chr2	99.6	3.2e-121	vcs:MS6_2112	K01243	Metabolism; Amino acid metabolism; Cysteine and methionine metabolism [PATH:ko00270]
GXFL1.4_GM001641	Chr2	100	3.3e-76	vcs:MS6_2111	-	-
GXFL1.4_GM001642	Chr2	99.6	5e-275	vcz:VAB027_3006	K00266	Metabolism; Energy metabolism; Nitrogen metabolism [PATH:ko00910] Metabolism; Amino acid metabolism; Alanine, aspartate and glutamate metabolism [PATH:ko00250]
GXFL1.4_GM001643	Chr2	99.8	0	vcl:VCLMA_A2085	K00265	Metabolism; Energy metabolism; Nitrogen metabolism [PATH:ko00910] Metabolism; Amino acid metabolism; Alanine, aspartate and glutamate metabolism [PATH:ko00250]
GXFL1.4_GM001644	Chr2	100	9.8e-290	vcx:VAA049_516	K00266	Metabolism; Energy metabolism; Nitrogen metabolism [PATH:ko00910] Metabolism; Amino acid metabolism; Alanine, aspartate and glutamate metabolism [PATH:ko00250]
GXFL1.4_GM001645	Chr2	99.9	0	vcl:VCLMA_A2083	K00265	Metabolism; Energy metabolism; Nitrogen metabolism [PATH:ko00910] Metabolism; Amino acid metabolism; Alanine, aspartate and glutamate metabolism [PATH:ko00250]
GXFL1.4_GM001646	Chr2	98.7	1.7e-178	vcl:VCLMA_A2082	K07139	-
GXFL1.4_GM001647	Chr2	99.7	0	vcx:VAA049_519	-	-
GXFL1.4_GM001648	Chr2	99.9	0	vco:VC0395_A1948	K07648	Environmental Information Processing; Signal transduction; Two-component system [PATH:ko02020] Cellular Processes; Cellular community - prokaryotes; Biofilm formation - Escherichia coli [PATH:ko02026]
GXFL1.4_GM001649	Chr2	100	4.1e-132	vcf:IR04_16935	K07773	Environmental Information Processing; Signal transduction; Two-component system [PATH:ko02020] Cellular Processes; Cellular community - prokaryotes; Biofilm formation - Escherichia coli [PATH:ko02026]
GXFL1.4_GM001650	Chr2	98.4	1.4e-70	vcx:VAA049_522	-	-
GXFL1.4_GM001651	Chr2	100	3.2e-88	vcr:VC395_2481	K02553	-
GXFL1.4_GM001652	Chr2	100	1e-74	vcf:IR04_16920	-	-
GXFL1.4_GM001653	Chr2	99.9	0	vco:VC0395_A1943	K12524	Metabolism; Amino acid metabolism; Glycine, serine and threonine metabolism [PATH:ko00260] Metabolism; Amino acid metabolism; Cysteine and methionine metabolism [PATH:ko00270] Metabolism; Amino acid metabolism; Lysine biosynthesis [PATH:ko00300] Metabolism; Biosynthesis of other secondary metabolites; Monobactam biosynthesis [PATH:ko00261]
GXFL1.4_GM001654	Chr2	98.5	9.4e-180	vcj:VCD_001986	K00872	Metabolism; Amino acid metabolism; Glycine, serine and threonine metabolism [PATH:ko00260]
GXFL1.4_GM001655	Chr2	100	1.1e-241	vcm:VCM66_2285	K01733	Metabolism; Amino acid metabolism; Glycine, serine and threonine metabolism [PATH:ko00260] Metabolism; Metabolism of cofactors and vitamins; Vitamin B6 metabolism [PATH:ko00750]
GXFL1.4_GM001656	Chr2	100	1.8e-62	vcm:VCM66_2284	K06866	-
GXFL1.4_GM001657	Chr2	99.7	1.1e-163	vcl:VCLMA_A2071	K01151	Genetic Information Processing; Replication and repair; Base excision repair [PATH:ko03410]
GXFL1.4_GM001658	Chr2	100	1.9e-131	vcl:VCLMA_A2070	K03648	Genetic Information Processing; Replication and repair; Base excision repair [PATH:ko03410] Human Diseases; Immune diseases; Primary immunodeficiency [PATH:ko05340]
GXFL1.4_GM001659	Chr2	100	1.6e-102	vcj:VCD_001991	-	-
GXFL1.4_GM001660	Chr2	100	3.8e-30	vcj:VCD_001992	-	-
GXFL1.4_GM001661	Chr2	100	1.6e-265	vco:VC0395_A1935	K03310	-
GXFL1.4_GM001662	Chr2	100	1.5e-140	vcq:EN18_14825	K09861	-
GXFL1.4_GM001663	Chr2	99.6	5.7e-154	vcz:VAB027_2983	K03424	-
GXFL1.4_GM001664	Chr2	100	1.8e-231	vcj:VCD_001997	K03317	-
GXFL1.4_GM001665	Chr2	100	3.6e-142	vcs:MS6_2084	K01619	Metabolism; Carbohydrate metabolism; Pentose phosphate pathway [PATH:ko00030]
GXFL1.4_GM001666	Chr2	99.1	9.1e-250	vcf:IR04_16850	K00758	Metabolism; Nucleotide metabolism; Pyrimidine metabolism [PATH:ko00240] Metabolism; Xenobiotics biodegradation and metabolism; Drug metabolism - other enzymes [PATH:ko00983] Human Diseases; Cancers; Bladder cancer [PATH:ko05219]
GXFL1.4_GM001667	Chr2	99.5	1.5e-235	vch:VC2348	K01839	Metabolism; Carbohydrate metabolism; Pentose phosphate pathway [PATH:ko00030] Metabolism; Nucleotide metabolism; Purine metabolism [PATH:ko00230]
GXFL1.4_GM001668	Chr2	99.6	3e-141	vcs:MS6_2081	K03784	Metabolism; Nucleotide metabolism; Purine metabolism [PATH:ko00230] Metabolism; Nucleotide metabolism; Pyrimidine metabolism [PATH:ko00240] Metabolism; Metabolism of cofactors and vitamins; Nicotinate and nicotinamide metabolism [PATH:ko00760]
GXFL1.4_GM001669	Chr2	100	1.8e-107	vcz:VAB027_2977	K07186	-
GXFL1.4_GM001670	Chr2	99.1	8e-179	vcr:VC395_2460	K01079	Metabolism; Energy metabolism; Methane metabolism [PATH:ko00680] Metabolism; Amino acid metabolism; Glycine, serine and threonine metabolism [PATH:ko00260]
GXFL1.4_GM001671	Chr2	99.7	0	vcx:VAA049_544	-	-
GXFL1.4_GM001672	Chr2	99.8	5.5e-258	vco:VC0395_A1922	K04485	-
GXFL1.4_GM001673	Chr2	100	0	vci:O3Y_11225	K02355	-
GXFL1.4_GM001674	Chr2	99.8	0	vcl:VCLMA_A2052	-	-
GXFL1.4_GM001675	Chr2	100	3.7e-223	vcx:VAA049_548	-	-
GXFL1.4_GM001676	Chr2	98.9	2.7e-210	vcx:VAA049_549	K07240	-
GXFL1.4_GM001677	Chr2	97.5	0	vcr:VC395_2453	K01190	Metabolism; Carbohydrate metabolism; Galactose metabolism [PATH:ko00052] Metabolism; Lipid metabolism; Sphingolipid metabolism [PATH:ko00600] Metabolism; Glycan biosynthesis and metabolism; Other glycan degradation [PATH:ko00511]
GXFL1.4_GM001678	Chr2	100	1.1e-183	vcl:VCLMA_A2048	K02529	-
GXFL1.4_GM001679	Chr2	99.1	3.9e-56	vci:O3Y_11195	K06878	-
GXFL1.4_GM001680	Chr2	100	9.9e-102	vcs:MS6_2069	-	-
GXFL1.4_GM001681	Chr2	99.7	7.9e-176	vcz:VAB027_2965	K16074	-
GXFL1.4_GM001682	Chr2	100	1.5e-282	vcm:VCM66_2256	-	-
GXFL1.4_GM001683	Chr2	100	4.8e-209	vcl:VCLMA_A2043	-	-
GXFL1.4_GM001684	Chr2	98.6	2e-235	vco:VC0395_A1910	K07234	-
GXFL1.4_GM001685	Chr2	99.7	9e-189	vce:Vch1786_I1819	K00674	Metabolism; Amino acid metabolism; Lysine biosynthesis [PATH:ko00300]
GXFL1.4_GM001686	Chr2	99	1.6e-48	vmi:AL543_06435	K09918	-
GXFL1.4_GM001687	Chr2	99	4.5e-168	vcz:VAB027_2958	-	-
GXFL1.4_GM001688	Chr2	96	2.4e-175	vcl:VCLMA_A2038	-	-
GXFL1.4_GM001689	Chr2	98.3	0	vcq:EN18_14685	K03583	Genetic Information Processing; Replication and repair; Homologous recombination [PATH:ko03440]
GXFL1.4_GM001690	Chr2	98.7	0	vcz:VAB027_2954	K03582	Genetic Information Processing; Replication and repair; Homologous recombination [PATH:ko03440]
GXFL1.4_GM001691	Chr2	99.2	0	vcr:VC395_2435	K03581	Genetic Information Processing; Replication and repair; Homologous recombination [PATH:ko03440]
GXFL1.4_GM001692	Chr2	100	3.5e-27	vco:VC0395_A1902	-	-
GXFL1.4_GM001693	Chr2	99.6	2.5e-252	vcx:VAA049_568	K14682	Metabolism; Amino acid metabolism; Arginine biosynthesis [PATH:ko00220]
GXFL1.4_GM001694	Chr2	100	1.2e-69	vcj:VCD_002029	-	-
GXFL1.4_GM001695	Chr2	99.5	9.5e-213	vci:O3Y_11115	K08304	-
GXFL1.4_GM001696	Chr2	100	3.1e-152	vcx:VAA049_571	K22132	-
GXFL1.4_GM001697	Chr2	100	1.5e-76	vcx:VAA049_572	K02426	-
GXFL1.4_GM001698	Chr2	99.5	8.8e-228	vce:Vch1786_I1802	K01766	-
GXFL1.4_GM001699	Chr2	95.5	1.4e-101	vcj:VCD_002035	K03152	-
GXFL1.4_GM001700	Chr2	98.6	1.7e-164	vco:VC0395_A1894	K00077	Metabolism; Metabolism of cofactors and vitamins; Pantothenate and CoA biosynthesis [PATH:ko00770]
GXFL1.4_GM001701	Chr2	83.9	4.5e-97	vcy:IX92_12130	K05517	-
GXFL1.4_GM001703	Chr2	100	9.2e-97	vcr:VC395_2419	K07157	-
GXFL1.4_GM001704	Chr2	100	1.8e-106	vco:VC0395_A1891	K03088	-
GXFL1.4_GM001705	Chr2	99.6	2e-128	vch:VC2301	K07167	-
GXFL1.4_GM001706	Chr2	100	7.5e-249	vch:VC2300	K08218	Human Diseases; Drug resistance; beta-Lactam resistance [PATH:ko01501]
GXFL1.4_GM001707	Chr2	100	1.2e-99	vch:VC2299	K03767	Cellular Processes; Cell growth and death; Necroptosis [PATH:ko04217] Human Diseases; Drug resistance; Cationic antimicrobial peptide (CAMP) resistance [PATH:ko01503]
GXFL1.4_GM001708	Chr2	100	5.3e-98	vcz:VAB027_2937	K07286	-
GXFL1.4_GM001709	Chr2	100	2.8e-220	vcz:VAB027_2936	K00564	-
GXFL1.4_GM001710	Chr2	99.1	1.7e-53	vce:Vch1786_I1789	K05527	-
GXFL1.4_GM001711	Chr2	99.8	1.6e-243	vce:Vch1786_I1788	K00346	-
GXFL1.4_GM001712	Chr2	100	2.4e-244	vce:Vch1786_I1787	K00347	-
GXFL1.4_GM001713	Chr2	93.5	4.1e-133	vcz:VAB027_2932	K00348	-
GXFL1.4_GM001714	Chr2	100	7.8e-111	vco:VC0395_A1881	K00349	-
GXFL1.4_GM001715	Chr2	99.5	5.1e-104	vco:VC0395_A1880	K00350	-
GXFL1.4_GM001716	Chr2	100	2.9e-242	vco:VC0395_A1879	K00351	-
GXFL1.4_GM001717	Chr2	99.7	4.9e-181	vcr:VC395_2405	K03734	-
GXFL1.4_GM001718	Chr2	100	1e-36	vcz:VAB027_2927	K05952	-
GXFL1.4_GM001719	Chr2	99.4	2.4e-200	vcz:VAB027_2926	K02346	-
GXFL1.4_GM001720	Chr2	99.6	7.7e-134	vcx:VAA049_594	-	-
GXFL1.4_GM001721	Chr2	99.8	3.5e-290	vcx:VAA049_595	K20958	Cellular Processes; Cellular community - prokaryotes; Biofilm formation - Vibrio cholerae [PATH:ko05111]
GXFL1.4_GM001722	Chr2	99.8	2.3e-256	vcl:VCLMA_A2005	K03308	-
GXFL1.4_GM001723	Chr2	100	6.7e-164	vcm:VCM66_2205	K06987	-
GXFL1.4_GM001725	Chr2	100	1.5e-163	vcf:IR04_16540	K05844	-
GXFL1.4_GM001726	Chr2	100	5e-80	vch:VC2280	-	-
GXFL1.4_GM001727	Chr2	99.6	5.6e-285	vco:VC0395_A1869	K01270	Metabolism; Metabolism of other amino acids; Glutathione metabolism [PATH:ko00480]
GXFL1.4_GM001728	Chr2	100	3.2e-236	vci:O3Y_10960	K06901	-
GXFL1.4_GM001729	Chr2	100	1.1e-85	vcq:EN18_14475	K00769	Metabolism; Nucleotide metabolism; Purine metabolism [PATH:ko00230]
GXFL1.4_GM001730	Chr2	100	5.1e-239	vcz:VAB027_2916	K11750	-
GXFL1.4_GM001731	Chr2	100	3.2e-70	vcs:MS6_2020	K11926	-
GXFL1.4_GM001732	Chr2	100	4e-206	vcx:VAA049_605	K00931	Metabolism; Amino acid metabolism; Arginine and proline metabolism [PATH:ko00330] Metabolism; Biosynthesis of other secondary metabolites; Carbapenem biosynthesis [PATH:ko00332]
GXFL1.4_GM001733	Chr2	99.8	9.1e-228	vcl:VCLMA_A1995	K00147	Metabolism; Amino acid metabolism; Arginine and proline metabolism [PATH:ko00330] Metabolism; Biosynthesis of other secondary metabolites; Carbapenem biosynthesis [PATH:ko00332]
GXFL1.4_GM001734	Chr2	100	1.1e-77	vcl:VCLMA_A1994	K07738	-
GXFL1.4_GM001735	Chr2	98.4	4e-203	vcz:VAB027_2911	K11752	Metabolism; Metabolism of cofactors and vitamins; Riboflavin metabolism [PATH:ko00740] Cellular Processes; Cellular community - prokaryotes; Quorum sensing [PATH:ko02024]
GXFL1.4_GM001736	Chr2	99.5	8.4e-116	vce:Vch1786_I1762	K00793	Metabolism; Metabolism of cofactors and vitamins; Riboflavin metabolism [PATH:ko00740]
GXFL1.4_GM001737	Chr2	100	1.6e-207	vci:O3Y_10915	K14652	Metabolism; Metabolism of cofactors and vitamins; Riboflavin metabolism [PATH:ko00740] Metabolism; Metabolism of cofactors and vitamins; Folate biosynthesis [PATH:ko00790]
GXFL1.4_GM001738	Chr2	100	1.8e-80	vcl:VCLMA_A1990	K00794	Metabolism; Metabolism of cofactors and vitamins; Riboflavin metabolism [PATH:ko00740]
GXFL1.4_GM001739	Chr2	100	3.7e-81	vcj:VCD_002075	K03625	-
GXFL1.4_GM001740	Chr2	99.4	1.3e-189	vcm:VCM66_2189	K00946	Metabolism; Metabolism of cofactors and vitamins; Thiamine metabolism [PATH:ko00730]
GXFL1.4_GM001741	Chr2	98.3	4.9e-95	vcl:VCLMA_A1987	K01095	Metabolism; Lipid metabolism; Glycerophospholipid metabolism [PATH:ko00564]
GXFL1.4_GM001742	Chr2	100	2.5e-64	vcz:VAB027_2904	-	-
GXFL1.4_GM001743	Chr2	100	0	vcm:VCM66_2185	K00990	Environmental Information Processing; Signal transduction; Two-component system [PATH:ko02020]
GXFL1.4_GM001744	Chr2	100	2.9e-161	vcq:EN18_14400	K01265	-
GXFL1.4_GM001745	Chr2	100	2.2e-130	vcj:VCD_002081	K02967	Genetic Information Processing; Translation; Ribosome [PATH:ko03010]
GXFL1.4_GM001746	Chr2	100	2.8e-148	vcx:VAA049_619	K02357	-
GXFL1.4_GM001747	Chr2	100	1.1e-132	vcl:VCLMA_A1981	K09903	Metabolism; Nucleotide metabolism; Pyrimidine metabolism [PATH:ko00240]
GXFL1.4_GM001748	Chr2	99.5	1.5e-94	vcj:VCD_002084	K02838	-
GXFL1.4_GM001749	Chr2	100	2.1e-139	vcl:VCLMA_A1979	K00806	Metabolism; Metabolism of terpenoids and polyketides; Terpenoid backbone biosynthesis [PATH:ko00900]
GXFL1.4_GM001750	Chr2	99.6	1.6e-156	vcl:VCLMA_A1978	K00981	Metabolism; Lipid metabolism; Glycerophospholipid metabolism [PATH:ko00564] Environmental Information Processing; Signal transduction; Phosphatidylinositol signaling system [PATH:ko04070]
GXFL1.4_GM001751	Chr2	99	1.1e-222	vcx:VAA049_624	K00099	Metabolism; Metabolism of terpenoids and polyketides; Terpenoid backbone biosynthesis [PATH:ko00900]
GXFL1.4_GM001752	Chr2	100	3.1e-258	vcz:VAB027_2894	K11749	Cellular Processes; Cell growth and death; Cell cycle - Caulobacter [PATH:ko04112] Cellular Processes; Cellular community - prokaryotes; Quorum sensing [PATH:ko02024]
GXFL1.4_GM001753	Chr2	100	0	vcz:VAB027_2893	K07277	-
GXFL1.4_GM001754	Chr2	100	1.2e-82	vcr:VC395_2367	K06142	-
GXFL1.4_GM001755	Chr2	100	6.3e-198	vcx:VAA049_628	K02536	Metabolism; Glycan biosynthesis and metabolism; Lipopolysaccharide biosynthesis [PATH:ko00540]
GXFL1.4_GM001756	Chr2	100	1.2e-81	vcm:VCM66_2172	K02372	Metabolism; Lipid metabolism; Fatty acid biosynthesis [PATH:ko00061] Metabolism; Metabolism of cofactors and vitamins; Biotin metabolism [PATH:ko00780]
GXFL1.4_GM001757	Chr2	100	4.5e-148	vci:O3Y_10815	K00677	Metabolism; Glycan biosynthesis and metabolism; Lipopolysaccharide biosynthesis [PATH:ko00540] Human Diseases; Drug resistance; Cationic antimicrobial peptide (CAMP) resistance [PATH:ko01503]
GXFL1.4_GM001759	Chr2	98.9	9.8e-213	vch:VC2247	K00748	Metabolism; Glycan biosynthesis and metabolism; Lipopolysaccharide biosynthesis [PATH:ko00540]
GXFL1.4_GM001760	Chr2	99	8.5e-110	vcz:VAB027_2887	K03470	Genetic Information Processing; Replication and repair; DNA replication [PATH:ko03030]
GXFL1.4_GM001761	Chr2	99.7	0	vcj:VCD_002096	K02337	Metabolism; Nucleotide metabolism; Purine metabolism [PATH:ko00230] Metabolism; Nucleotide metabolism; Pyrimidine metabolism [PATH:ko00240] Genetic Information Processing; Replication and repair; DNA replication [PATH:ko03030] Genetic Information Processing; Replication and repair; Mismatch repair [PATH:ko03430] Genetic Information Processing; Replication and repair; Homologous recombination [PAT…
GXFL1.4_GM001762	Chr2	100	7.8e-179	vcl:VCLMA_A1967	K01962	Metabolism; Carbohydrate metabolism; Pyruvate metabolism [PATH:ko00620] Metabolism; Carbohydrate metabolism; Propanoate metabolism [PATH:ko00640] Metabolism; Energy metabolism; Carbon fixation pathways in prokaryotes [PATH:ko00720] Metabolism; Lipid metabolism; Fatty acid biosynthesis [PATH:ko00061]
GXFL1.4_GM001763	Chr2	98.4	3e-253	vcl:VCLMA_A1966	K04075	-
GXFL1.4_GM001764	Chr2	100	3.2e-52	vcz:VAB027_2883	-	-
GXFL1.4_GM001765	Chr2	99.4	1.1e-99	vcs:MS6_1987	K13727	-
GXFL1.4_GM001766	Chr2	100	1e-56	vcr:VC395_2355	K04751	Environmental Information Processing; Signal transduction; Two-component system [PATH:ko02020]
GXFL1.4_GM001767	Chr2	99.6	2.1e-159	vcq:EN18_14290	-	-
GXFL1.4_GM001768	Chr2	100	1.9e-307	vch:VC2237	K08307	-
GXFL1.4_GM001769	Chr2	100	1.7e-144	vcm:VCM66_2159	K01069	Metabolism; Carbohydrate metabolism; Pyruvate metabolism [PATH:ko00620]
GXFL1.4_GM001770	Chr2	100	1.4e-143	vcm:VCM66_2158	-	-
GXFL1.4_GM001771	Chr2	100	6.3e-89	vcx:VAA049_643	K03469	Genetic Information Processing; Replication and repair; DNA replication [PATH:ko03030]
GXFL1.4_GM001772	Chr2	99.6	2e-137	vcz:VAB027_2875	K02342	Metabolism; Nucleotide metabolism; Purine metabolism [PATH:ko00230] Metabolism; Nucleotide metabolism; Pyrimidine metabolism [PATH:ko00240] Genetic Information Processing; Replication and repair; DNA replication [PATH:ko03030] Genetic Information Processing; Replication and repair; Mismatch repair [PATH:ko03430] Genetic Information Processing; Replication and repair; Homologous recombination [PAT…
GXFL1.4_GM001773	Chr2	100	8.1e-226	vcq:EN18_14260	-	-
GXFL1.4_GM001774	Chr2	99.9	0	vcq:EN18_14255	K06445	Metabolism; Lipid metabolism; Fatty acid degradation [PATH:ko00071]
GXFL1.4_GM001775	Chr2	100	1.1e-103	vcf:IR04_16295	K03271	Metabolism; Glycan biosynthesis and metabolism; Lipopolysaccharide biosynthesis [PATH:ko00540]
GXFL1.4_GM001776	Chr2	99.6	1.1e-168	vcz:VAB027_2871	-	-
GXFL1.4_GM001777	Chr2	100	2.1e-116	vcx:VAA049_649	K11175	Metabolism; Nucleotide metabolism; Purine metabolism [PATH:ko00230] Metabolism; Metabolism of cofactors and vitamins; One carbon pool by folate [PATH:ko00670]
GXFL1.4_GM001778	Chr2	99.7	1.4e-197	vcf:IR04_16280	K01933	Metabolism; Nucleotide metabolism; Purine metabolism [PATH:ko00230]
GXFL1.4_GM001779	Chr2	100	1.8e-115	vcj:VCD_002114	K00761	Metabolism; Nucleotide metabolism; Pyrimidine metabolism [PATH:ko00240]
GXFL1.4_GM001780	Chr2	99.8	1.1e-285	vcm:VCM66_2147	-	-
GXFL1.4_GM001781	Chr2	99.7	6.8e-186	vcj:VCD_002116	K06182	-
GXFL1.4_GM001782	Chr2	100	6.5e-104	vcl:VCLMA_A1947	-	-
GXFL1.4_GM001783	Chr2	100	1.3e-18	vce:Vch1786_I1715	-	-
GXFL1.4_GM001784	Chr2	97.8	8.1e-145	vcx:VAA049_658	K09973	-
GXFL1.4_GM001785	Chr2	99.4	0	vcq:EN18_14195	K12373	Metabolism; Carbohydrate metabolism; Amino sugar and nucleotide sugar metabolism [PATH:ko00520] Metabolism; Glycan biosynthesis and metabolism; Various types of N-glycan biosynthesis [PATH:ko00513] Metabolism; Glycan biosynthesis and metabolism; Glycosaminoglycan degradation [PATH:ko00531] Metabolism; Glycan biosynthesis and metabolism; Glycosphingolipid biosynthesis - globo and isoglobo series […
GXFL1.4_GM001786	Chr2	100	5.3e-82	vci:O3Y_10670	-	-
GXFL1.4_GM001787	Chr2	98.3	0	vcx:VAA049_661	K17686	Environmental Information Processing; Signal transduction; MAPK signaling pathway - plant [PATH:ko04016] Human Diseases; Drug resistance; Platinum drug resistance [PATH:ko01524]
GXFL1.4_GM001788	Chr2	99.8	5.6e-285	vcj:VCD_002124	K01885	Metabolism; Metabolism of cofactors and vitamins; Porphyrin and chlorophyll metabolism [PATH:ko00860] Genetic Information Processing; Translation; Aminoacyl-tRNA biosynthesis [PATH:ko00970]
GXFL1.4_GM001789	Chr2	100	1.9e-177	vco:VC0395_A1805	K03286	-
GXFL1.4_GM001790	Chr2	100	2.3e-132	vcm:VCM66_2135	-	-
GXFL1.4_GM001791	Chr2	99	0	vcz:VAB027_2853	-	-
GXFL1.4_GM001792	Chr2	98.5	2.8e-153	vch:VC2210	-	-
GXFL1.4_GM001793	Chr2	98.3	0	vcl:VCLMA_A1934	K12237	Metabolism; Metabolism of terpenoids and polyketides; Biosynthesis of siderophore group nonribosomal peptides [PATH:ko01053]
GXFL1.4_GM001794	Chr2	99.7	2.4e-211	vcz:VAB027_2850	-	-
GXFL1.4_GM001795	Chr2	100	1.1e-115	vci:O3Y_10625	-	-
GXFL1.4_GM001796	Chr2	100	5.3e-74	vcl:VCLMA_A1931	K09860	-
GXFL1.4_GM001797	Chr2	100	7.7e-70	vcx:VAA049_671	K02399	Cellular Processes; Cell motility; Flagellar assembly [PATH:ko02040]
GXFL1.4_GM001798	Chr2	100	3.9e-50	vci:O3Y_10610	K02398	Environmental Information Processing; Signal transduction; Two-component system [PATH:ko02020] Cellular Processes; Cellular community - prokaryotes; Biofilm formation - Pseudomonas aeruginosa [PATH:ko02025] Cellular Processes; Cellular community - prokaryotes; Biofilm formation - Escherichia coli [PATH:ko02026] Cellular Processes; Cell motility; Flagellar assembly [PATH:ko02040]
GXFL1.4_GM001799	Chr2	100	1.1e-106	vcm:VCM66_2126	K02386	Cellular Processes; Cell motility; Flagellar assembly [PATH:ko02040]
GXFL1.4_GM001800	Chr2	100	6.6e-167	vce:Vch1786_I1695	K03415	Environmental Information Processing; Signal transduction; Two-component system [PATH:ko02020] Cellular Processes; Cell motility; Bacterial chemotaxis [PATH:ko02030]
GXFL1.4_GM001802	Chr2	100	1.6e-81	vcj:VCD_002137	K00575	Environmental Information Processing; Signal transduction; Two-component system [PATH:ko02020] Cellular Processes; Cell motility; Bacterial chemotaxis [PATH:ko02030]
GXFL1.4_GM001803	Chr2	99.2	4.8e-66	vcz:VAB027_2842	K02387	Cellular Processes; Cell motility; Flagellar assembly [PATH:ko02040]
GXFL1.4_GM001804	Chr2	100	1.3e-69	vmi:AL543_20330	K02388	Cellular Processes; Cell motility; Flagellar assembly [PATH:ko02040]
GXFL1.4_GM001805	Chr2	100	8.7e-127	vco:VC0395_A1790	K02389	Cellular Processes; Cell motility; Flagellar assembly [PATH:ko02040]
GXFL1.4_GM001806	Chr2	100	3.1e-244	vcr:VC395_2313	K02390	Cellular Processes; Cell motility; Flagellar assembly [PATH:ko02040]
GXFL1.4_GM001807	Chr2	100	7.1e-135	vcf:IR04_16135	K02391	Cellular Processes; Cell motility; Flagellar assembly [PATH:ko02040]
GXFL1.4_GM001808	Chr2	100	8.8e-144	vcm:VCM66_2118	K02392	Cellular Processes; Cell motility; Flagellar assembly [PATH:ko02040]
GXFL1.4_GM001809	Chr2	99.6	4.3e-143	vcj:VCD_002144	K02393	Cellular Processes; Cell motility; Flagellar assembly [PATH:ko02040]
GXFL1.4_GM001810	Chr2	100	1.4e-195	vcs:MS6_1941	K02394	Cellular Processes; Cell motility; Flagellar assembly [PATH:ko02040]
GXFL1.4_GM001811	Chr2	100	2.8e-173	vcs:MS6_1940	K02395	-
GXFL1.4_GM001812	Chr2	100	0	vcx:VAA049_685	K02396	Cellular Processes; Cell motility; Flagellar assembly [PATH:ko02040]
GXFL1.4_GM001813	Chr2	99.5	5.4e-222	vcq:EN18_14060	K02397	Cellular Processes; Cell motility; Flagellar assembly [PATH:ko02040]
GXFL1.4_GM001814	Chr2	100	1.2e-205	vcs:MS6_1937	K02406	Environmental Information Processing; Signal transduction; Two-component system [PATH:ko02020] Cellular Processes; Cell motility; Flagellar assembly [PATH:ko02040] Organismal Systems; Immune system; NOD-like receptor signaling pathway [PATH:ko04621] Organismal Systems; Environmental adaptation; Plant-pathogen interaction [PATH:ko04626] Human Diseases; Infectious diseases; Salmonella infection [PA…
GXFL1.4_GM001815	Chr2	100	4.4e-205	vcq:EN18_14050	K02406	Environmental Information Processing; Signal transduction; Two-component system [PATH:ko02020] Cellular Processes; Cell motility; Flagellar assembly [PATH:ko02040] Organismal Systems; Immune system; NOD-like receptor signaling pathway [PATH:ko04621] Organismal Systems; Environmental adaptation; Plant-pathogen interaction [PATH:ko04626] Human Diseases; Infectious diseases; Salmonella infection [PA…
GXFL1.4_GM001816	Chr2	99	1.6e-50	vcq:EN18_04695	K07491	-
GXFL1.4_GM001819	Chr2	100	3.6e-204	vci:O3Y_10515	K06942	-
GXFL1.4_GM001820	Chr2	99.5	3.4e-108	vcl:VCLMA_A1911	K01056	-
GXFL1.4_GM001821	Chr2	100	2.3e-167	vcl:VCLMA_A1910	K00948	Metabolism; Carbohydrate metabolism; Pentose phosphate pathway [PATH:ko00030] Metabolism; Nucleotide metabolism; Purine metabolism [PATH:ko00230]
GXFL1.4_GM001822	Chr2	99.3	2.3e-161	vcl:VCLMA_A1909	K00919	Metabolism; Metabolism of terpenoids and polyketides; Terpenoid backbone biosynthesis [PATH:ko00900]
GXFL1.4_GM001823	Chr2	100	7.4e-114	vcx:VAA049_711	K02494	-
GXFL1.4_GM001824	Chr2	100	5.7e-230	vch:VC2180	K02492	Metabolism; Metabolism of cofactors and vitamins; Porphyrin and chlorophyll metabolism [PATH:ko00860]
GXFL1.4_GM001825	Chr2	100	1.5e-202	vcm:VCM66_2102	K02835	-
GXFL1.4_GM001826	Chr2	98.6	1.3e-156	vch:VC2178	K02493	-
GXFL1.4_GM001827	Chr2	100	7.9e-66	vch:VC2177	-	-
GXFL1.4_GM001828	Chr2	100	5.1e-155	vcl:VCLMA_A1903	-	-
GXFL1.4_GM001829	Chr2	100	3.6e-159	vci:O3Y_10465	K01627	Metabolism; Glycan biosynthesis and metabolism; Lipopolysaccharide biosynthesis [PATH:ko00540]
GXFL1.4_GM001830	Chr2	100	0	vci:O3Y_10460	K11751	Metabolism; Nucleotide metabolism; Purine metabolism [PATH:ko00230] Metabolism; Nucleotide metabolism; Pyrimidine metabolism [PATH:ko00240] Metabolism; Metabolism of cofactors and vitamins; Nicotinate and nicotinamide metabolism [PATH:ko00760]
GXFL1.4_GM001831	Chr2	100	3.6e-84	vcj:VCD_002205	K03976	-
GXFL1.4_GM001832	Chr2	100	5.7e-230	vcl:VCLMA_A1898	K02824	-
GXFL1.4_GM001833	Chr2	99	2.3e-209	vcx:VAA049_721	K09938	-
GXFL1.4_GM001834	Chr2	100	7.3e-51	vcq:EN18_07710	K07491	-
GXFL1.4_GM001835	Chr2	99.3	4.6e-78	vci:O3Y_10440	-	-
GXFL1.4_GM001836	Chr2	99.5	5.9e-102	vcx:VAA049_723	K03809	Metabolism; Metabolism of cofactors and vitamins; Ubiquinone and other terpenoid-quinone biosynthesis [PATH:ko00130]
GXFL1.4_GM001837	Chr2	100	6.6e-59	vcl:VCLMA_A1894	K00537	-
GXFL1.4_GM001838	Chr2	99.8	1.5e-274	vcm:VCM66_2087	-	-
GXFL1.4_GM001839	Chr2	100	2.4e-36	vcj:VCD_002212	-	-
GXFL1.4_GM001840	Chr2	100	5.1e-195	vcq:EN18_13865	K03548	-
GXFL1.4_GM001841	Chr2	100	0	vcm:VCM66_2084	K03406	Environmental Information Processing; Signal transduction; Two-component system [PATH:ko02020] Cellular Processes; Cell motility; Bacterial chemotaxis [PATH:ko02030]
GXFL1.4_GM001842	Chr2	100	6e-84	vcl:VCLMA_A1889	K03564	-
GXFL1.4_GM001843	Chr2	99.4	4.7e-96	vcf:IR04_15895	K03567	Cellular Processes; Cellular community - prokaryotes; Biofilm formation - Escherichia coli [PATH:ko02026]
GXFL1.4_GM001844	Chr2	100	8.8e-161	vcm:VCM66_2080	K01714	Metabolism; Amino acid metabolism; Lysine biosynthesis [PATH:ko00300] Metabolism; Biosynthesis of other secondary metabolites; Monobactam biosynthesis [PATH:ko00261]
GXFL1.4_GM001845	Chr2	100	7e-194	vce:Vch1786_I1645	K07287	-
GXFL1.4_GM001846	Chr2	100	1.9e-32	vch:VC2154	-	-
GXFL1.4_GM001847	Chr2	100	1.3e-127	vcq:EN18_13830	-	-
GXFL1.4_GM001848	Chr2	99.5	3.2e-216	vcx:VAA049_735	K01439	Metabolism; Amino acid metabolism; Lysine biosynthesis [PATH:ko00300]
GXFL1.4_GM001849	Chr2	100	2.6e-60	vcm:VCM66_2073	-	-
GXFL1.4_GM001850	Chr2	100	6.6e-49	vcj:VCD_002223	-	-
GXFL1.4_GM001851	Chr2	100	9.3e-61	vcx:VAA049_738	-	-
GXFL1.4_GM001852	Chr2	100	3e-62	vcq:EN18_13805	-	-
GXFL1.4_GM001853	Chr2	100	8.8e-172	vcr:VC395_2259	K07223	-
GXFL1.4_GM001854	Chr2	100	1.1e-203	vcz:VAB027_2776	K02406	Environmental Information Processing; Signal transduction; Two-component system [PATH:ko02020] Cellular Processes; Cell motility; Flagellar assembly [PATH:ko02040] Organismal Systems; Immune system; NOD-like receptor signaling pathway [PATH:ko04621] Organismal Systems; Environmental adaptation; Plant-pathogen interaction [PATH:ko04626] Human Diseases; Infectious diseases; Salmonella infection [PA…
GXFL1.4_GM001855	Chr2	100	5.7e-205	vcr:VC395_2257	K02406	Environmental Information Processing; Signal transduction; Two-component system [PATH:ko02020] Cellular Processes; Cell motility; Flagellar assembly [PATH:ko02040] Organismal Systems; Immune system; NOD-like receptor signaling pathway [PATH:ko04621] Organismal Systems; Environmental adaptation; Plant-pathogen interaction [PATH:ko04626] Human Diseases; Infectious diseases; Salmonella infection [PA…
GXFL1.4_GM001856	Chr2	100	3.1e-203	vcm:VCM66_2065	K02406	Environmental Information Processing; Signal transduction; Two-component system [PATH:ko02020] Cellular Processes; Cell motility; Flagellar assembly [PATH:ko02040] Organismal Systems; Immune system; NOD-like receptor signaling pathway [PATH:ko04621] Organismal Systems; Environmental adaptation; Plant-pathogen interaction [PATH:ko04626] Human Diseases; Infectious diseases; Salmonella infection [PA…
GXFL1.4_GM001857	Chr2	100	9.2e-77	vcf:IR04_15825	K06603	-
GXFL1.4_GM001858	Chr2	99.8	0	vcs:MS6_1897	K02407	Cellular Processes; Cell motility; Flagellar assembly [PATH:ko02040]
GXFL1.4_GM001859	Chr2	99	1e-50	vch:VC2139	K06604	-
GXFL1.4_GM001860	Chr2	100	1.3e-69	vcm:VCM66_2061	K02422	Cellular Processes; Cell motility; Flagellar assembly [PATH:ko02040]
GXFL1.4_GM001861	Chr2	100	1.6e-279	vce:Vch1786_I1628	K10941	Environmental Information Processing; Signal transduction; Two-component system [PATH:ko02020] Cellular Processes; Cellular community - prokaryotes; Biofilm formation - Vibrio cholerae [PATH:ko05111] Cellular Processes; Cellular community - prokaryotes; Biofilm formation - Pseudomonas aeruginosa [PATH:ko02025]
GXFL1.4_GM001862	Chr2	100	1.6e-193	vcs:MS6_1893	K10942	Environmental Information Processing; Signal transduction; Two-component system [PATH:ko02020] Cellular Processes; Cellular community - prokaryotes; Biofilm formation - Vibrio cholerae [PATH:ko05111]
GXFL1.4_GM001863	Chr2	100	2e-271	vcq:EN18_13750	K10943	Environmental Information Processing; Signal transduction; Two-component system [PATH:ko02020] Cellular Processes; Cellular community - prokaryotes; Biofilm formation - Vibrio cholerae [PATH:ko05111]
GXFL1.4_GM001864	Chr2	100	1.1e-49	vcq:EN18_13745	K02408	Cellular Processes; Cell motility; Flagellar assembly [PATH:ko02040]
GXFL1.4_GM001865	Chr2	99.7	0	vcz:VAB027_2765	K02409	Cellular Processes; Cell motility; Flagellar assembly [PATH:ko02040]
GXFL1.4_GM001866	Chr2	100	4.5e-188	vcf:IR04_15780	K02410	Cellular Processes; Cell motility; Bacterial chemotaxis [PATH:ko02030] Cellular Processes; Cell motility; Flagellar assembly [PATH:ko02040]
GXFL1.4_GM001867	Chr2	86	2.1e-129	vcl:VCLMA_A1864	K02411	Cellular Processes; Cell motility; Flagellar assembly [PATH:ko02040]
GXFL1.4_GM001868	Chr2	100	2.7e-246	vcf:IR04_15770	K02412	Cellular Processes; Cell motility; Flagellar assembly [PATH:ko02040]
GXFL1.4_GM001869	Chr2	100	1e-77	vcs:MS6_1886	K02413	Cellular Processes; Cell motility; Flagellar assembly [PATH:ko02040]
GXFL1.4_GM001870	Chr2	98.8	0	vcq:EN18_13715	K02414	Cellular Processes; Cell motility; Flagellar assembly [PATH:ko02040]
GXFL1.4_GM001871	Chr2	100	2.6e-85	vcx:VAA049_758	K02415	-
GXFL1.4_GM001872	Chr2	99.7	3.2e-194	vcm:VCM66_2049	K02416	Cellular Processes; Cell motility; Bacterial chemotaxis [PATH:ko02030] Cellular Processes; Cell motility; Flagellar assembly [PATH:ko02040]
GXFL1.4_GM001873	Chr2	100	5.3e-68	vcm:VCM66_2048	K02417	Cellular Processes; Cell motility; Bacterial chemotaxis [PATH:ko02030] Cellular Processes; Cell motility; Flagellar assembly [PATH:ko02040]
GXFL1.4_GM001874	Chr2	100	1.9e-62	vcf:IR04_15740	K02418	Cellular Processes; Cell motility; Flagellar assembly [PATH:ko02040]
GXFL1.4_GM001875	Chr2	100	8.3e-145	vcr:VC395_2237	K02419	Cellular Processes; Cell motility; Flagellar assembly [PATH:ko02040]
GXFL1.4_GM001876	Chr2	100	5.6e-42	vci:O3Y_10235	K02420	Cellular Processes; Cell motility; Flagellar assembly [PATH:ko02040]
GXFL1.4_GM001877	Chr2	100	1.4e-141	vco:VC0395_A1703	K02421	Cellular Processes; Cell motility; Flagellar assembly [PATH:ko02040]
GXFL1.4_GM001878	Chr2	99.7	7.9e-196	vcl:VCLMA_A1852	K02401	Cellular Processes; Cell motility; Flagellar assembly [PATH:ko02040]
GXFL1.4_GM001879	Chr2	100	1.5e-105	vcx:VAA049_766	-	-
GXFL1.4_GM001880	Chr2	99.7	2.4e-180	vcm:VCM66_2041	K07320	-
GXFL1.4_GM001881	Chr2	100	1.7e-206	vco:VC0395_A1699	K01736	Metabolism; Amino acid metabolism; Phenylalanine, tyrosine and tryptophan biosynthesis [PATH:ko00400]
GXFL1.4_GM001882	Chr2	100	5.3e-112	vcz:VAB027_2748	-	-
GXFL1.4_GM001883	Chr2	100	4.4e-99	vcr:VC395_2227	K09906	-
GXFL1.4_GM001884	Chr2	100	3.3e-39	vcz:VAB027_2746	-	-
GXFL1.4_GM001885	Chr2	100	1.5e-91	vcs:MS6_1869	-	-
GXFL1.4_GM001886	Chr2	99	0	vco:VC0395_A1694	K15461	-
GXFL1.4_GM001887	Chr2	100	1.5e-227	vcs:MS6_1867	K00647	Metabolism; Lipid metabolism; Fatty acid biosynthesis [PATH:ko00061] Metabolism; Metabolism of cofactors and vitamins; Biotin metabolism [PATH:ko00780]
GXFL1.4_GM001888	Chr2	99.2	7.3e-216	vcr:VC395_2222	K03473	Metabolism; Metabolism of cofactors and vitamins; Vitamin B6 metabolism [PATH:ko00750]
GXFL1.4_GM001889	Chr2	98.8	1e-189	vcj:VCD_002262	K00133	Metabolism; Amino acid metabolism; Glycine, serine and threonine metabolism [PATH:ko00260] Metabolism; Amino acid metabolism; Cysteine and methionine metabolism [PATH:ko00270] Metabolism; Amino acid metabolism; Lysine biosynthesis [PATH:ko00300] Metabolism; Biosynthesis of other secondary metabolites; Monobactam biosynthesis [PATH:ko00261]
GXFL1.4_GM001890	Chr2	100	1.9e-82	vch:VC2106	K03711	-
GXFL1.4_GM001891	Chr2	100	4.5e-93	vcx:VAA049_778	-	-
GXFL1.4_GM001892	Chr2	99	6.3e-167	vcz:VAB027_2738	-	-
GXFL1.4_GM001893	Chr2	100	1.2e-73	vcl:VCLMA_A1837	K06518	-
GXFL1.4_GM001894	Chr2	100	2.8e-122	vco:VC0395_A1686	-	-
GXFL1.4_GM001895	Chr2	100	1.3e-98	vcz:VAB027_2735	K03839	-
GXFL1.4_GM001896	Chr2	100	2.1e-34	vcz:VAB027_2734	-	-
GXFL1.4_GM001897	Chr2	98.8	5.2e-141	vcx:VAA049_784	K01175	-
GXFL1.4_GM001898	Chr2	99.4	1.5e-91	vcz:VAB027_2732	K03645	-
GXFL1.4_GM001899	Chr2	99.6	0	vco:VC0395_A1681	K01835	Metabolism; Carbohydrate metabolism; Glycolysis / Gluconeogenesis [PATH:ko00010] Metabolism; Carbohydrate metabolism; Pentose phosphate pathway [PATH:ko00030] Metabolism; Carbohydrate metabolism; Galactose metabolism [PATH:ko00052] Metabolism; Carbohydrate metabolism; Starch and sucrose metabolism [PATH:ko00500] Metabolism; Carbohydrate metabolism; Amino sugar and nucleotide sugar metabolism [PAT…
GXFL1.4_GM001900	Chr2	100	4.4e-156	vcr:VC395_2209	K09977	-
GXFL1.4_GM001901	Chr2	98.4	1.1e-143	vce:Vch1786_I1586	-	-
GXFL1.4_GM001902	Chr2	100	2.9e-253	vcx:VAA049_789	K01647	Metabolism; Carbohydrate metabolism; Citrate cycle (TCA cycle) [PATH:ko00020] Metabolism; Carbohydrate metabolism; Glyoxylate and dicarboxylate metabolism [PATH:ko00630]
GXFL1.4_GM001903	Chr2	100	7.8e-31	vcm:VCM66_2015	K00241	Metabolism; Carbohydrate metabolism; Citrate cycle (TCA cycle) [PATH:ko00020] Metabolism; Carbohydrate metabolism; Butanoate metabolism [PATH:ko00650] Metabolism; Energy metabolism; Oxidative phosphorylation [PATH:ko00190] Metabolism; Energy metabolism; Carbon fixation pathways in prokaryotes [PATH:ko00720]
GXFL1.4_GM001904	Chr2	100	1.4e-58	vcz:VAB027_2726	K00242	Metabolism; Carbohydrate metabolism; Citrate cycle (TCA cycle) [PATH:ko00020] Metabolism; Carbohydrate metabolism; Butanoate metabolism [PATH:ko00650] Metabolism; Energy metabolism; Oxidative phosphorylation [PATH:ko00190] Metabolism; Energy metabolism; Carbon fixation pathways in prokaryotes [PATH:ko00720]
GXFL1.4_GM001905	Chr2	99.8	0	vci:O3Y_10090	K00239	Metabolism; Carbohydrate metabolism; Citrate cycle (TCA cycle) [PATH:ko00020] Metabolism; Carbohydrate metabolism; Butanoate metabolism [PATH:ko00650] Metabolism; Energy metabolism; Oxidative phosphorylation [PATH:ko00190] Metabolism; Energy metabolism; Carbon fixation pathways in prokaryotes [PATH:ko00720] Human Diseases; Infectious diseases; Legionellosis [PATH:ko05134]
GXFL1.4_GM001906	Chr2	100	4.2e-137	vcl:VCLMA_A1824	K00240	Metabolism; Carbohydrate metabolism; Citrate cycle (TCA cycle) [PATH:ko00020] Metabolism; Carbohydrate metabolism; Butanoate metabolism [PATH:ko00650] Metabolism; Energy metabolism; Oxidative phosphorylation [PATH:ko00190] Metabolism; Energy metabolism; Carbon fixation pathways in prokaryotes [PATH:ko00720]
GXFL1.4_GM001907	Chr2	100	0	vcm:VCM66_2011	K00164	Metabolism; Carbohydrate metabolism; Citrate cycle (TCA cycle) [PATH:ko00020] Metabolism; Amino acid metabolism; Lysine degradation [PATH:ko00310] Metabolism; Amino acid metabolism; Tryptophan metabolism [PATH:ko00380]
GXFL1.4_GM001908	Chr2	100	4.1e-225	vcx:VAA049_795	K00658	Metabolism; Carbohydrate metabolism; Citrate cycle (TCA cycle) [PATH:ko00020] Metabolism; Amino acid metabolism; Lysine degradation [PATH:ko00310]
GXFL1.4_GM001909	Chr2	100	2.3e-217	vcl:VCLMA_A1821	K01903	Metabolism; Carbohydrate metabolism; Citrate cycle (TCA cycle) [PATH:ko00020] Metabolism; Carbohydrate metabolism; Propanoate metabolism [PATH:ko00640] Metabolism; Carbohydrate metabolism; C5-Branched dibasic acid metabolism [PATH:ko00660] Metabolism; Energy metabolism; Carbon fixation pathways in prokaryotes [PATH:ko00720]
GXFL1.4_GM001910	Chr2	100	1.2e-162	vch:VC2084	K01902	Metabolism; Carbohydrate metabolism; Citrate cycle (TCA cycle) [PATH:ko00020] Metabolism; Carbohydrate metabolism; Propanoate metabolism [PATH:ko00640] Metabolism; Carbohydrate metabolism; C5-Branched dibasic acid metabolism [PATH:ko00660] Metabolism; Energy metabolism; Carbon fixation pathways in prokaryotes [PATH:ko00720]
GXFL1.4_GM001911	Chr2	100	1.2e-137	vcm:VCM66_2007	K09816	Environmental Information Processing; Membrane transport; ABC transporters [PATH:ko02010]
GXFL1.4_GM001912	Chr2	100	2e-148	vcz:VAB027_2718	K09817	Environmental Information Processing; Membrane transport; ABC transporters [PATH:ko02010]
GXFL1.4_GM001913	Chr2	99.7	1.6e-165	vcz:VAB027_2717	K09815	Environmental Information Processing; Membrane transport; ABC transporters [PATH:ko02010]
GXFL1.4_GM001914	Chr2	99.8	0	vcl:VCLMA_A1816	K19693	-
GXFL1.4_GM001915	Chr2	100	9e-33	vcj:VCD_002289	K04758	-
GXFL1.4_GM001916	Chr2	99.7	0	vch:VC2077	K04759	-
GXFL1.4_GM001917	Chr2	98.7	9e-33	vcf:IR04_15520	K10123	-
GXFL1.4_GM001918	Chr2	100	4.5e-78	vcl:VCLMA_A1812	-	-
GXFL1.4_GM001919	Chr2	99.8	0	vcm:VCM66_1998	K01887	Genetic Information Processing; Translation; Aminoacyl-tRNA biosynthesis [PATH:ko00970]
GXFL1.4_GM001920	Chr2	100	7.4e-111	vcs:MS6_1834	K09907	-
GXFL1.4_GM001921	Chr2	99.1	0	vcx:VAA049_807	-	-
GXFL1.4_GM001922	Chr2	100	1.2e-84	vco:VC0395_A1658	K08296	-
GXFL1.4_GM001923	Chr2	99.9	0	vcz:VAB027_2707	K02400	Cellular Processes; Cell motility; Flagellar assembly [PATH:ko02040]
GXFL1.4_GM001924	Chr2	100	1.1e-272	vcx:VAA049_811	K02404	-
GXFL1.4_GM001925	Chr2	100	6.8e-161	vcz:VAB027_2705	K04562	-
GXFL1.4_GM001926	Chr2	99.6	3.2e-132	vco:VC0395_A1654	K02405	Environmental Information Processing; Signal transduction; Two-component system [PATH:ko02020] Cellular Processes; Cellular community - prokaryotes; Biofilm formation - Vibrio cholerae [PATH:ko05111] Cellular Processes; Cellular community - prokaryotes; Biofilm formation - Pseudomonas aeruginosa [PATH:ko02025] Cellular Processes; Cellular community - prokaryotes; Biofilm formation - Escherichia c…
GXFL1.4_GM001927	Chr2	100	1.1e-61	vcf:IR04_15470	K03413	Environmental Information Processing; Signal transduction; Two-component system [PATH:ko02020] Cellular Processes; Cell motility; Bacterial chemotaxis [PATH:ko02030]
GXFL1.4_GM001928	Chr2	100	1.9e-129	vcq:EN18_13425	K03414	Cellular Processes; Cell motility; Bacterial chemotaxis [PATH:ko02030]
GXFL1.4_GM001929	Chr2	99.4	0	vcx:VAA049_816	K03407	Environmental Information Processing; Signal transduction; Two-component system [PATH:ko02020] Cellular Processes; Cell motility; Bacterial chemotaxis [PATH:ko02030]
GXFL1.4_GM001930	Chr2	100	4.7e-207	vci:O3Y_09965	K03412	Environmental Information Processing; Signal transduction; Two-component system [PATH:ko02020] Cellular Processes; Cell motility; Bacterial chemotaxis [PATH:ko02030]
GXFL1.4_GM001931	Chr2	100	5.8e-140	vco:VC0395_A1649	K03496	-
GXFL1.4_GM001932	Chr2	99.4	6.8e-189	vcz:VAB027_2698	K03408	Environmental Information Processing; Signal transduction; Two-component system [PATH:ko02020] Cellular Processes; Cell motility; Bacterial chemotaxis [PATH:ko02030]
GXFL1.4_GM001933	Chr2	100	4.4e-85	vcs:MS6_1821	K03408	Environmental Information Processing; Signal transduction; Two-component system [PATH:ko02020] Cellular Processes; Cell motility; Bacterial chemotaxis [PATH:ko02030]
GXFL1.4_GM001934	Chr2	100	3.4e-82	vcf:IR04_15435	-	-
GXFL1.4_GM001935	Chr2	100	1.2e-111	vcz:VAB027_2695	K02193	Environmental Information Processing; Membrane transport; ABC transporters [PATH:ko02010]
GXFL1.4_GM001936	Chr2	99.5	2.7e-114	vcx:VAA049_823	K02194	Environmental Information Processing; Membrane transport; ABC transporters [PATH:ko02010]
GXFL1.4_GM001937	Chr2	100	3.8e-144	vcj:VCD_002311	K02195	Environmental Information Processing; Membrane transport; ABC transporters [PATH:ko02010]
GXFL1.4_GM001938	Chr2	100	5.8e-31	vcz:VAB027_2692	K02196	Environmental Information Processing; Membrane transport; ABC transporters [PATH:ko02010]
GXFL1.4_GM001939	Chr2	100	5.6e-85	vcz:VAB027_2691	K02197	-
GXFL1.4_GM001940	Chr2	99.7	0	vco:VC0395_A1640	K02198	-
GXFL1.4_GM001941	Chr2	99.5	4.5e-102	vci:O3Y_09910	K02199	-
GXFL1.4_GM001942	Chr2	100	3.6e-84	vcs:MS6_1812	K02200	-
GXFL1.4_GM001943	Chr2	100	8.8e-228	vce:Vch1786_I1542	-	-
GXFL1.4_GM001944	Chr2	99.6	4.5e-145	vch:VC2048	K04754	-
GXFL1.4_GM001945	Chr2	100	2.8e-113	vcx:VAA049_832	-	-
GXFL1.4_GM001946	Chr2	98.8	4.3e-88	vcx:VAA049_833	-	-
GXFL1.4_GM001947	Chr2	100	1.7e-112	vcx:VAA049_834	K04564	Environmental Information Processing; Signal transduction; MAPK signaling pathway - fly [PATH:ko04013] Environmental Information Processing; Signal transduction; FoxO signaling pathway [PATH:ko04068] Cellular Processes; Transport and catabolism; Peroxisome [PATH:ko04146] Organismal Systems; Aging; Longevity regulating pathway - mammal [PATH:ko04211] Organismal Systems; Aging; Longevity regulating…
GXFL1.4_GM001948	Chr2	99.2	2.1e-60	vcj:VCD_002323	K07390	-
GXFL1.4_GM001949	Chr2	99.2	0	vcs:MS6_1804	K03169	-
GXFL1.4_GM001950	Chr2	98.4	1e-172	vcs:MS6_1803	-	-
GXFL1.4_GM001951	Chr2	100	0	vco:VC0395_A1626	K07014	-
GXFL1.4_GM001952	Chr2	100	8.7e-30	vcr:VC395_2155	K09904	-
GXFL1.4_GM001953	Chr2	99.1	1e-184	vce:Vch1786_I1530	K06899	-
GXFL1.4_GM001954	Chr2	99.5	1e-212	vcl:VCLMA_A1775	-	-
GXFL1.4_GM001955	Chr2	100	5.3e-272	vcx:VAA049_844	K03315	-
GXFL1.4_GM001956	Chr2	100	1.4e-211	vce:Vch1786_I1527	K00133	Metabolism; Amino acid metabolism; Glycine, serine and threonine metabolism [PATH:ko00260] Metabolism; Amino acid metabolism; Cysteine and methionine metabolism [PATH:ko00270] Metabolism; Amino acid metabolism; Lysine biosynthesis [PATH:ko00300] Metabolism; Biosynthesis of other secondary metabolites; Monobactam biosynthesis [PATH:ko00261]
GXFL1.4_GM001957	Chr2	100	5.1e-110	vcr:VC395_2150	-	-
GXFL1.4_GM001958	Chr2	100	0	vcr:VC395_2148	K04072	Metabolism; Carbohydrate metabolism; Glycolysis / Gluconeogenesis [PATH:ko00010] Metabolism; Carbohydrate metabolism; Pyruvate metabolism [PATH:ko00620] Metabolism; Carbohydrate metabolism; Butanoate metabolism [PATH:ko00650] Metabolism; Lipid metabolism; Fatty acid degradation [PATH:ko00071] Metabolism; Amino acid metabolism; Tyrosine metabolism [PATH:ko00350] Metabolism; Xenobiotics biodegradat…
GXFL1.4_GM001959	Chr2	99.3	4.3e-160	vcj:VCD_002335	-	-
GXFL1.4_GM001960	Chr2	99.8	4e-289	vcs:MS6_1793	K03321	-
GXFL1.4_GM001961	Chr2	99.3	0	vch:VC2030	K08300	Genetic Information Processing; Folding, sorting and degradation; RNA degradation [PATH:ko03018]
GXFL1.4_GM001962	Chr2	100	6.5e-178	vcx:VAA049_851	K06179	-
GXFL1.4_GM001963	Chr2	100	8.5e-104	vco:VC0395_A1613	-	-
GXFL1.4_GM001964	Chr2	99.4	1e-92	vcx:VAA049_853	K07040	-
GXFL1.4_GM001965	Chr2	100	2.1e-23	vcx:VAA049_854	K02911	Genetic Information Processing; Translation; Ribosome [PATH:ko03010]
GXFL1.4_GM001966	Chr2	100	3.9e-181	vcf:IR04_15260	K03621	Metabolism; Lipid metabolism; Glycerolipid metabolism [PATH:ko00561] Metabolism; Lipid metabolism; Glycerophospholipid metabolism [PATH:ko00564]
GXFL1.4_GM001967	Chr2	100	3.3e-177	vcz:VAB027_2660	K00648	Metabolism; Lipid metabolism; Fatty acid biosynthesis [PATH:ko00061]
GXFL1.4_GM001968	Chr2	100	3.5e-168	vco:VC0395_A1608	K00645	Metabolism; Lipid metabolism; Fatty acid biosynthesis [PATH:ko00061] Metabolism; Biosynthesis of other secondary metabolites; Prodigiosin biosyntheses [PATH:ko00333]
GXFL1.4_GM001969	Chr2	100	9.5e-132	vcs:MS6_1778	K00059	Metabolism; Lipid metabolism; Fatty acid biosynthesis [PATH:ko00061] Metabolism; Lipid metabolism; Biosynthesis of unsaturated fatty acids [PATH:ko01040] Metabolism; Metabolism of cofactors and vitamins; Biotin metabolism [PATH:ko00780] Metabolism; Biosynthesis of other secondary metabolites; Prodigiosin biosyntheses [PATH:ko00333]
GXFL1.4_GM001970	Chr2	100	4.9e-34	vcj:VCD_002347	K02078	Metabolism; Lipid metabolism; Fatty acid biosynthesis [PATH:ko00061]
GXFL1.4_GM001971	Chr2	99.8	1.8e-228	vcz:VAB027_2656	K09458	Metabolism; Lipid metabolism; Fatty acid biosynthesis [PATH:ko00061] Metabolism; Metabolism of cofactors and vitamins; Biotin metabolism [PATH:ko00780]
GXFL1.4_GM001972	Chr2	100	7.3e-154	vcl:VCLMA_A1757	K02619	Metabolism; Metabolism of cofactors and vitamins; Folate biosynthesis [PATH:ko00790]
GXFL1.4_GM001973	Chr2	99.1	3.7e-187	vcx:VAA049_862	K07082	-
GXFL1.4_GM001974	Chr2	99.5	7.2e-112	vcr:VC395_2131	K00943	Metabolism; Nucleotide metabolism; Pyrimidine metabolism [PATH:ko00240]
GXFL1.4_GM001975	Chr2	99.7	4.3e-185	vcx:VAA049_864	K02341	Metabolism; Nucleotide metabolism; Purine metabolism [PATH:ko00230] Metabolism; Nucleotide metabolism; Pyrimidine metabolism [PATH:ko00240] Genetic Information Processing; Replication and repair; DNA replication [PATH:ko03030] Genetic Information Processing; Replication and repair; Mismatch repair [PATH:ko03430] Genetic Information Processing; Replication and repair; Homologous recombination [PAT…
GXFL1.4_GM001976	Chr2	99.2	1.5e-140	vcx:VAA049_865	K03424	-
GXFL1.4_GM001977	Chr2	100	5.8e-271	vcx:VAA049_866	K02778	Metabolism; Carbohydrate metabolism; Glycolysis / Gluconeogenesis [PATH:ko00010] Metabolism; Carbohydrate metabolism; Amino sugar and nucleotide sugar metabolism [PATH:ko00520] Environmental Information Processing; Membrane transport; Phosphotransferase system (PTS) [PATH:ko02060] Cellular Processes; Cellular community - prokaryotes; Biofilm formation - Vibrio cholerae [PATH:ko05111]
GXFL1.4_GM001978	Chr2	100	6.1e-10	vcz:VAB027_2648	-	-
GXFL1.4_GM001979	Chr2	99.8	2.4e-258	vcx:VAA049_868	K03308	-
GXFL1.4_GM001980	Chr2	99.5	4.9e-107	vcz:VAB027_2645	-	-
GXFL1.4_GM001981	Chr2	100	5.5e-07	vcz:VAB027_2644	-	-
GXFL1.4_GM001982	Chr2	98.4	5.8e-221	vcr:VC395_2124	-	-
GXFL1.4_GM001983	Chr2	100	3.3e-266	vcz:VAB027_2642	K00873	Metabolism; Carbohydrate metabolism; Glycolysis / Gluconeogenesis [PATH:ko00010] Metabolism; Carbohydrate metabolism; Pyruvate metabolism [PATH:ko00620] Metabolism; Nucleotide metabolism; Purine metabolism [PATH:ko00230] Organismal Systems; Endocrine system; Glucagon signaling pathway [PATH:ko04922] Human Diseases; Cancers; Central carbon metabolism in cancer [PATH:ko05230] Human Diseases; Cancer…
GXFL1.4_GM001985	Chr2	100	4.7e-229	vcl:VCLMA_A1746	K15545	-
GXFL1.4_GM001986	Chr2	100	1.2e-174	vcz:VAB027_2640	K03415	Environmental Information Processing; Signal transduction; Two-component system [PATH:ko02020] Cellular Processes; Cell motility; Bacterial chemotaxis [PATH:ko02030]
GXFL1.4_GM001987	Chr2	100	1.9e-58	vcj:VCD_002362	-	-
GXFL1.4_GM001988	Chr2	99.4	2.7e-179	vcr:VC395_2119	-	-
GXFL1.4_GM001989	Chr2	97.8	1.1e-157	vcr:VC395_2118	K00563	-
GXFL1.4_GM001990	Chr2	100	2.7e-190	vcz:VAB027_2636	-	-
GXFL1.4_GM001991	Chr2	99.7	1.4e-169	vcq:EN18_13100	K01792	Metabolism; Carbohydrate metabolism; Glycolysis / Gluconeogenesis [PATH:ko00010]
GXFL1.4_GM001992	Chr2	100	2e-185	vcs:MS6_1757	K00134	Metabolism; Carbohydrate metabolism; Glycolysis / Gluconeogenesis [PATH:ko00010] Metabolism; Energy metabolism; Carbon fixation in photosynthetic organisms [PATH:ko00710] Environmental Information Processing; Signal transduction; HIF-1 signaling pathway [PATH:ko04066] Human Diseases; Neurodegenerative diseases; Alzheimer's disease [PATH:ko05010]
GXFL1.4_GM001993	Chr2	98.6	1.4e-82	vcj:VCD_002369	K07305	-
GXFL1.4_GM001994	Chr2	100	5.7e-154	vch:VC1997	-	-
GXFL1.4_GM001995	Chr2	100	2.8e-47	vcx:VAA049_883	K09916	-
GXFL1.4_GM001996	Chr2	99.7	2.5e-191	vcm:VCM66_1919	K01424	Metabolism; Amino acid metabolism; Alanine, aspartate and glutamate metabolism [PATH:ko00250] Metabolism; Metabolism of other amino acids; Cyanoamino acid metabolism [PATH:ko00460]
GXFL1.4_GM001997	Chr2	99.7	0	vci:O3Y_09630	K04773	-
GXFL1.4_GM001998	Chr2	100	0	vcm:VCM66_1917	K00219	-
GXFL1.4_GM001999	Chr2	99.6	2.5e-157	vcq:EN18_13060	K01433	Metabolism; Carbohydrate metabolism; Glyoxylate and dicarboxylate metabolism [PATH:ko00630] Metabolism; Metabolism of cofactors and vitamins; One carbon pool by folate [PATH:ko00670]
GXFL1.4_GM002000	Chr2	100	3.3e-31	vcq:EN18_13055	-	-
GXFL1.4_GM002001	Chr2	99.7	0	vcj:VCD_002378	-	-
GXFL1.4_GM002002	Chr2	99.2	6.1e-128	vco:VC0395_A1574	K14742	-
GXFL1.4_GM002003	Chr2	99	2.3e-47	vcf:IR04_15080	-	-
GXFL1.4_GM002004	Chr2	100	1.5e-105	vch:VC1987	K07285	-
GXFL1.4_GM002005	Chr2	99.6	3.8e-161	vco:VC0395_A1571	-	-
GXFL1.4_GM002006	Chr2	99.8	0	vcz:VAB027_2620	K01897	Metabolism; Lipid metabolism; Fatty acid biosynthesis [PATH:ko00061] Metabolism; Lipid metabolism; Fatty acid degradation [PATH:ko00071] Cellular Processes; Transport and catabolism; Peroxisome [PATH:ko04146] Cellular Processes; Cell growth and death; Ferroptosis [PATH:ko04216] Cellular Processes; Cellular community - prokaryotes; Quorum sensing [PATH:ko02024] Organismal Systems; Endocrine system…
GXFL1.4_GM002007	Chr2	98.7	3.8e-209	vcz:VAB027_2619	K03684	-
GXFL1.4_GM002008	Chr2	98.7	0	vcz:VAB027_2618	-	-
GXFL1.4_GM002009	Chr2	98.4	8.7e-98	vcr:VC395_2096	-	-
GXFL1.4_GM002010	Chr2	97.5	1.1e-109	vcx:VAA049_900	-	-
GXFL1.4_GM002011	Chr2	99.3	2.9e-256	vcm:VCM66_1903	K01129	Metabolism; Nucleotide metabolism; Purine metabolism [PATH:ko00230]
GXFL1.4_GM002012	Chr2	99.5	1.7e-104	vcx:VAA049_901	K08722	Metabolism; Nucleotide metabolism; Pyrimidine metabolism [PATH:ko00240]
GXFL1.4_GM002013	Chr2	100	9.1e-219	vci:O3Y_09550	K14260	Metabolism; Amino acid metabolism; Alanine, aspartate and glutamate metabolism [PATH:ko00250] Metabolism; Amino acid metabolism; Valine, leucine and isoleucine biosynthesis [PATH:ko00290] Metabolism; Amino acid metabolism; Arginine biosynthesis [PATH:ko00220]
GXFL1.4_GM002014	Chr2	99.3	1.1e-241	vcx:VAA049_903	K02552	Metabolism; Metabolism of cofactors and vitamins; Ubiquinone and other terpenoid-quinone biosynthesis [PATH:ko00130] Metabolism; Metabolism of terpenoids and polyketides; Biosynthesis of siderophore group nonribosomal peptides [PATH:ko01053]
GXFL1.4_GM002015	Chr2	99.1	0	vcf:IR04_15020	K02551	Metabolism; Metabolism of cofactors and vitamins; Ubiquinone and other terpenoid-quinone biosynthesis [PATH:ko00130]
GXFL1.4_GM002016	Chr2	98.9	1.6e-145	vcl:VCLMA_A1715	K08680	Metabolism; Metabolism of cofactors and vitamins; Ubiquinone and other terpenoid-quinone biosynthesis [PATH:ko00130]
GXFL1.4_GM002017	Chr2	100	8.5e-172	vcs:MS6_1730	K01661	Metabolism; Metabolism of cofactors and vitamins; Ubiquinone and other terpenoid-quinone biosynthesis [PATH:ko00130]
GXFL1.4_GM002018	Chr2	98.2	1.2e-182	vcl:VCLMA_A1713	K02549	Metabolism; Metabolism of cofactors and vitamins; Ubiquinone and other terpenoid-quinone biosynthesis [PATH:ko00130]
GXFL1.4_GM002019	Chr2	98.7	3.3e-274	vco:VC0395_A1557	K01911	Metabolism; Metabolism of cofactors and vitamins; Ubiquinone and other terpenoid-quinone biosynthesis [PATH:ko00130]
GXFL1.4_GM002020	Chr2	99	2.9e-212	vco:VC0395_A1556	K05782	-
GXFL1.4_GM002021	Chr2	98.9	4.3e-97	vcq:EN18_12950	-	-
GXFL1.4_GM002022	Chr2	99.5	0	vcl:VCLMA_A1709	-	-
GXFL1.4_GM002023	Chr2	100	1.2e-27	vcq:EN18_12940	-	-
GXFL1.4_GM002024	Chr2	99	0	vcm:VCM66_1890	-	-
GXFL1.4_GM002025	Chr2	100	8.9e-109	vcx:VAA049_913	-	-
GXFL1.4_GM002026	Chr2	100	1.3e-164	vch:VC1964	-	-
GXFL1.4_GM002027	Chr2	97.2	1.1e-74	vco:VC0395_A1549	K09948	-
GXFL1.4_GM002028	Chr2	100	6.1e-87	vcm:VCM66_1886	-	-
GXFL1.4_GM002029	Chr2	100	3e-40	vcm:VCM66_1885	K03608	-
GXFL1.4_GM002030	Chr2	100	9.6e-146	vcf:IR04_14945	K03609	-
GXFL1.4_GM002031	Chr2	100	5.3e-118	vcl:VCLMA_A1700	K03610	-
GXFL1.4_GM002032	Chr2	100	5.1e-46	vcx:VAA049_921	K09902	-
GXFL1.4_GM002033	Chr2	99.7	2.3e-186	vci:O3Y_09450	K08305	-
GXFL1.4_GM002034	Chr2	99.4	2.9e-178	vcx:VAA049_923	-	-
GXFL1.4_GM002035	Chr2	100	1.7e-215	vce:Vch1786_I1445	K03317	-
GXFL1.4_GM002037	Chr2	98.8	0	vcx:VAA049_925	K01183	Metabolism; Carbohydrate metabolism; Amino sugar and nucleotide sugar metabolism [PATH:ko00520]
GXFL1.4_GM002038	Chr2	99.5	1.4e-211	vcx:VAA049_926	K07821	-
GXFL1.4_GM002039	Chr2	99.6	0	vcl:VCLMA_A1693	K07812	-
GXFL1.4_GM002040	Chr2	99.3	0	vcm:VCM66_1873	-	-
GXFL1.4_GM002041	Chr2	99.7	6.6e-164	vcx:VAA049_930	-	-
GXFL1.4_GM002042	Chr2	99.4	1e-283	vcx:VAA049_931	-	-
GXFL1.4_GM002043	Chr2	99.3	6.5e-169	vcx:VAA049_932	-	-
GXFL1.4_GM002044	Chr2	100	8.1e-159	vci:O3Y_09400	K01491	Metabolism; Energy metabolism; Carbon fixation pathways in prokaryotes [PATH:ko00720] Metabolism; Metabolism of cofactors and vitamins; One carbon pool by folate [PATH:ko00670]
GXFL1.4_GM002045	Chr2	100	3.8e-253	vce:Vch1786_I1433	-	-
GXFL1.4_GM002046	Chr2	99.1	3.8e-124	vcz:VAB027_2582	-	-
GXFL1.4_GM002047	Chr2	100	5e-110	vcf:IR04_14850	-	-
GXFL1.4_GM002048	Chr2	98.7	5.8e-76	vcj:VCD_002425	K07107	-
GXFL1.4_GM002049	Chr2	99.6	4.7e-122	vce:Vch1786_I1428	-	-
GXFL1.4_GM002050	Chr2	99.7	1.3e-178	vcx:VAA049_941	K00981	Metabolism; Lipid metabolism; Glycerophospholipid metabolism [PATH:ko00564] Environmental Information Processing; Signal transduction; Phosphatidylinositol signaling system [PATH:ko04070]
GXFL1.4_GM002051	Chr2	100	3.6e-125	vcz:VAB027_2577	-	-
GXFL1.4_GM002052	Chr2	99.5	0	vch:VC1934	-	-
GXFL1.4_GM002053	Chr2	100	6.2e-81	vcl:VCLMA_A1678	-	-
GXFL1.4_GM002054	Chr2	100	2.3e-09	vcl:VCLMA_A1677	-	-
GXFL1.4_GM002055	Chr2	99	9.2e-288	vcm:VCM66_1855	-	-
GXFL1.4_GM002056	Chr2	100	2.5e-188	vch:VC1929	K11688	Environmental Information Processing; Signal transduction; Two-component system [PATH:ko02020]
GXFL1.4_GM002057	Chr2	99.1	6.5e-124	vmi:AL543_18920	K11689	Environmental Information Processing; Signal transduction; Two-component system [PATH:ko02020]
GXFL1.4_GM002058	Chr2	100	2.4e-250	vch:VC1927	K11690	Environmental Information Processing; Signal transduction; Two-component system [PATH:ko02020]
GXFL1.4_GM002059	Chr2	99.8	5e-248	vcj:VCD_002437	K10126	Environmental Information Processing; Signal transduction; Two-component system [PATH:ko02020]
GXFL1.4_GM002060	Chr2	99.7	0	vcf:IR04_14785	K10125	Environmental Information Processing; Signal transduction; Two-component system [PATH:ko02020]
GXFL1.4_GM002061	Chr2	100	1.1e-64	vce:Vch1786_I1415	-	-
GXFL1.4_GM002062	Chr2	100	1.2e-238	vcz:VAB027_2567	K03545	-
GXFL1.4_GM002063	Chr2	100	3.7e-113	vce:Vch1786_I1413	K01358	Cellular Processes; Cell growth and death; Cell cycle - Caulobacter [PATH:ko04112] Organismal Systems; Aging; Longevity regulating pathway - worm [PATH:ko04212]
GXFL1.4_GM002064	Chr2	99.8	1.7e-237	vcf:IR04_14765	K03544	Cellular Processes; Cell growth and death; Cell cycle - Caulobacter [PATH:ko04112]
GXFL1.4_GM002065	Chr2	100	0	vch:VC1920	K01338	Cellular Processes; Cell growth and death; Cell cycle - Caulobacter [PATH:ko04112]
GXFL1.4_GM002066	Chr2	98.9	6.2e-41	vce:Vch1786_I1410	K03530	-
GXFL1.4_GM002067	Chr2	99.5	0	vcx:VAA049_957	K03770	-
GXFL1.4_GM002068	Chr2	99	2.7e-48	vcj:VCD_002445	K02237	-
GXFL1.4_GM002069	Chr2	99.6	1e-116	vcm:VCM66_1840	K00945	Metabolism; Nucleotide metabolism; Pyrimidine metabolism [PATH:ko00240]
GXFL1.4_GM002070	Chr2	100	0	vcx:VAA049_960	K02945	Genetic Information Processing; Translation; Ribosome [PATH:ko03010]
GXFL1.4_GM002071	Chr2	100	2.5e-45	vcr:VC395_2029	K05788	-
GXFL1.4_GM002072	Chr2	100	6.9e-43	vcm:VCM66_1837	K08992	-
GXFL1.4_GM002073	Chr2	99.7	8.2e-223	vcr:VC395_2027	K19804	-
GXFL1.4_GM002074	Chr2	98.7	5.2e-124	vcl:VCLMA_A1658	K01591	Metabolism; Nucleotide metabolism; Pyrimidine metabolism [PATH:ko00240]
GXFL1.4_GM002075	Chr2	95	2.3e-164	vmi:AL543_18720	K13894	Environmental Information Processing; Membrane transport; ABC transporters [PATH:ko02010]
GXFL1.4_GM002076	Chr2	93.9	2.2e-187	vmi:AL543_18715	K13895	Environmental Information Processing; Membrane transport; ABC transporters [PATH:ko02010]
GXFL1.4_GM002077	Chr2	91.5	0	vmi:AL543_18710	K13893	Environmental Information Processing; Membrane transport; ABC transporters [PATH:ko02010]
GXFL1.4_GM002078	Chr2	93.1	1.8e-150	vmi:AL543_18705	K02031	Cellular Processes; Cellular community - prokaryotes; Quorum sensing [PATH:ko02024]
GXFL1.4_GM002079	Chr2	93	7.2e-141	vmi:AL543_18700	-	-
GXFL1.4_GM002080	Chr2	89.6	7e-133	vmi:AL543_18695	-	-
GXFL1.4_GM002081	Chr2	88.9	0	vmi:AL543_18690	-	-
GXFL1.4_GM002082	Chr2	100	8.1e-142	vcq:EN18_12670	K06169	-
GXFL1.4_GM002083	Chr2	100	5.9e-137	vcr:VC395_2024	-	-
GXFL1.4_GM002084	Chr2	100	1.4e-12	vcj:VCD_002454	-	-
GXFL1.4_GM002085	Chr2	100	1.9e-180	vco:VC0395_A1497	K13634	-
GXFL1.4_GM002086	Chr2	99.7	4.5e-232	vcm:VCM66_1830	-	-
GXFL1.4_GM002087	Chr2	100	6.5e-209	vch:VC1905	K00259	Metabolism; Amino acid metabolism; Alanine, aspartate and glutamate metabolism [PATH:ko00250] Metabolism; Metabolism of other amino acids; Taurine and hypotaurine metabolism [PATH:ko00430]
GXFL1.4_GM002088	Chr2	100	2.8e-75	vcf:IR04_14680	K03719	-
GXFL1.4_GM002089	Chr2	97.5	1.1e-13	vcl:VCLMA_A1650	-	-
GXFL1.4_GM002090	Chr2	99.5	0	vcf:IR04_14670	K03466	-
GXFL1.4_GM002091	Chr2	98.6	5e-77	vce:Vch1786_I1393	K03611	-
GXFL1.4_GM002092	Chr2	99.4	2.2e-295	vch:VC1901	K03314	-
GXFL1.4_GM002093	Chr2	100	3.3e-157	vco:VC0395_A1490	K03603	-
GXFL1.4_GM002094	Chr2	100	8.4e-220	vcq:EN18_12615	-	-
GXFL1.4_GM002095	Chr2	100	0	vcm:VCM66_1822	K03406	Environmental Information Processing; Signal transduction; Two-component system [PATH:ko02020] Cellular Processes; Cell motility; Bacterial chemotaxis [PATH:ko02030]
GXFL1.4_GM002096	Chr2	100	3.5e-62	vcj:VCD_002465	K02503	-
GXFL1.4_GM002097	Chr2	99.6	3.4e-263	vcr:VC395_2011	K09859	-
GXFL1.4_GM002098	Chr2	98.4	5.2e-65	vcr:VC395_2010	-	-
GXFL1.4_GM002099	Chr2	100	5.6e-103	vcq:EN18_12590	K07337	-
GXFL1.4_GM002100	Chr2	100	5.3e-166	vcz:VAB027_2537	-	-
GXFL1.4_GM002101	Chr2	100	2.5e-102	vch:VC1892	K07000	-
GXFL1.4_GM002102	Chr2	100	1.5e-241	vci:O3Y_09160	K03885	Metabolism; Energy metabolism; Oxidative phosphorylation [PATH:ko00190]
GXFL1.4_GM002103	Chr2	100	9.9e-99	vcj:VCD_002472	-	-
GXFL1.4_GM002104	Chr2	96.3	0	vcx:VAA049_985	K20951	Cellular Processes; Cellular community - prokaryotes; Biofilm formation - Vibrio cholerae [PATH:ko05111]
GXFL1.4_GM002105	Chr2	100	1.2e-145	vco:VC0395_A1477	-	-
GXFL1.4_GM002106	Chr2	99.8	0	vcz:VAB027_2530	K03723	Genetic Information Processing; Replication and repair; Nucleotide excision repair [PATH:ko03420]
GXFL1.4_GM002107	Chr2	100	3.9e-101	vcq:EN18_12550	-	-
GXFL1.4_GM002108	Chr2	99.3	1.8e-217	vcj:VCD_002477	K09808	Environmental Information Processing; Membrane transport; ABC transporters [PATH:ko02010]
GXFL1.4_GM002109	Chr2	100	6.7e-124	vcx:VAA049_990	K09810	Environmental Information Processing; Membrane transport; ABC transporters [PATH:ko02010]
GXFL1.4_GM002110	Chr2	99.8	4.5e-227	vcx:VAA049_991	K09808	Environmental Information Processing; Membrane transport; ABC transporters [PATH:ko02010]
GXFL1.4_GM002111	Chr2	100	5.9e-93	vcf:IR04_14565	K09928	-
GXFL1.4_GM002112	Chr2	98.9	0	vcx:VAA049_993	K02238	-
GXFL1.4_GM002113	Chr2	100	0	vcz:VAB027_2523	K11085	Environmental Information Processing; Membrane transport; ABC transporters [PATH:ko02010]
GXFL1.4_GM002114	Chr2	97	8.8e-189	vcr:VC395_1992	K00912	Metabolism; Glycan biosynthesis and metabolism; Lipopolysaccharide biosynthesis [PATH:ko00540]
GXFL1.4_GM002115	Chr2	100	1.7e-26	vcs:MS6_1639	K09791	-
GXFL1.4_GM002116	Chr2	100	3.3e-140	vci:O3Y_09090	K00979	Metabolism; Glycan biosynthesis and metabolism; Lipopolysaccharide biosynthesis [PATH:ko00540]
GXFL1.4_GM002117	Chr2	99.8	1.3e-308	vcz:VAB027_2519	-	-
GXFL1.4_GM002118	Chr2	99.8	5.4e-244	vcq:EN18_12495	K09786	-
GXFL1.4_GM002119	Chr2	100	0	vch:VC1872	K07180	-
GXFL1.4_GM002120	Chr2	100	4.9e-92	vcq:EN18_12485	K09161	-
GXFL1.4_GM002121	Chr2	99.5	2.1e-122	vcm:VCM66_1793	-	-
GXFL1.4_GM002122	Chr2	100	4.1e-143	vcq:EN18_12475	K04069	-
GXFL1.4_GM002123	Chr2	99.8	0	vcx:VAA049_1004	K03406	Environmental Information Processing; Signal transduction; Two-component system [PATH:ko02020] Cellular Processes; Cell motility; Bacterial chemotaxis [PATH:ko02030]
GXFL1.4_GM002124	Chr2	99.7	1.8e-191	vcs:MS6_1630	-	-
GXFL1.4_GM002125	Chr2	99.7	0	vch:VC1866	K00656	Metabolism; Carbohydrate metabolism; Pyruvate metabolism [PATH:ko00620] Metabolism; Carbohydrate metabolism; Propanoate metabolism [PATH:ko00640] Metabolism; Carbohydrate metabolism; Butanoate metabolism [PATH:ko00650]
GXFL1.4_GM002126	Chr2	99.8	1.2e-293	vcs:MS6_1628	-	-
GXFL1.4_GM002127	Chr2	50.9	9.1e-07	lag:N175_06615	-	-
GXFL1.4_GM002128	Chr2	100	5.7e-140	vcf:IR04_14485	K10025	Environmental Information Processing; Membrane transport; ABC transporters [PATH:ko02010]
GXFL1.4_GM002129	Chr2	99.6	3.2e-146	vcr:VC395_1978	K10022	Environmental Information Processing; Membrane transport; ABC transporters [PATH:ko02010]
GXFL1.4_GM002130	Chr2	100	2.9e-133	vci:O3Y_09025	K10024	Environmental Information Processing; Membrane transport; ABC transporters [PATH:ko02010]
GXFL1.4_GM002131	Chr2	100	5.4e-126	vcl:VCLMA_A1610	K10023	Environmental Information Processing; Membrane transport; ABC transporters [PATH:ko02010]
GXFL1.4_GM002132	Chr2	100	5.4e-157	vcx:VAA049_1013	K01142	Genetic Information Processing; Replication and repair; Base excision repair [PATH:ko03410]
GXFL1.4_GM002133	Chr2	99.4	0	vco:VC0395_A1450	K03406	Environmental Information Processing; Signal transduction; Two-component system [PATH:ko02020] Cellular Processes; Cell motility; Bacterial chemotaxis [PATH:ko02030]
GXFL1.4_GM002134	Chr2	100	6.6e-30	vcl:VCLMA_A1607	-	-
GXFL1.4_GM002135	Chr2	99.5	2.8e-99	vcr:VC395_1972	K04067	Genetic Information Processing; Replication and repair; Homologous recombination [PATH:ko03440]
GXFL1.4_GM002136	Chr2	100	4.7e-139	vcm:VCM66_1779	K07090	-
GXFL1.4_GM002137	Chr2	99.4	0	vcx:VAA049_1018	K03722	-
GXFL1.4_GM002138	Chr2	90.3	8.9e-173	vmi:AL543_18390	K16076	-
GXFL1.4_GM002139	Chr2	72.2	1.7e-69	vmi:AL543_18385	K09909	-
GXFL1.4_GM002140	Chr2	99.2	4.4e-66	vcx:VAA049_1022	K09858	-
GXFL1.4_GM002141	Chr2	99.7	8.6e-220	vcz:VAB027_2494	-	-
GXFL1.4_GM002142	Chr2	99.1	3.6e-122	vcx:VAA049_1024	K03269	Metabolism; Glycan biosynthesis and metabolism; Lipopolysaccharide biosynthesis [PATH:ko00540]
GXFL1.4_GM002143	Chr2	100	2.7e-90	vcj:VCD_002527	K03768	-
GXFL1.4_GM002144	Chr2	99.8	1.5e-268	vcz:VAB027_2491	K01883	Genetic Information Processing; Translation; Aminoacyl-tRNA biosynthesis [PATH:ko00970]
GXFL1.4_GM002145	Chr2	100	8.2e-90	vcz:VAB027_2490	K01159	Genetic Information Processing; Replication and repair; Homologous recombination [PATH:ko03440]
GXFL1.4_GM002146	Chr2	99.5	6e-108	vcz:VAB027_2489	K03550	Genetic Information Processing; Replication and repair; Homologous recombination [PATH:ko03440]
GXFL1.4_GM002147	Chr2	100	1.4e-186	vcl:VCLMA_A1594	K03551	Genetic Information Processing; Replication and repair; Homologous recombination [PATH:ko03440]
GXFL1.4_GM002148	Chr2	100	1.3e-303	vcx:VAA049_1030	K00425	Metabolism; Energy metabolism; Oxidative phosphorylation [PATH:ko00190] Environmental Information Processing; Signal transduction; Two-component system [PATH:ko02020]
GXFL1.4_GM002149	Chr2	100	2.4e-219	vcs:MS6_1606	K00426	Metabolism; Energy metabolism; Oxidative phosphorylation [PATH:ko00190] Environmental Information Processing; Signal transduction; Two-component system [PATH:ko02020]
GXFL1.4_GM002150	Chr2	100	2.1e-13	vcx:VAA049_1032	-	-
GXFL1.4_GM002151	Chr2	97.1	7.5e-54	vch:VC1841	-	-
GXFL1.4_GM002152	Chr2	100	1e-71	vcz:VAB027_2482	K07107	-
GXFL1.4_GM002153	Chr2	100	6.5e-107	vcx:VAA049_1034	K03562	-
GXFL1.4_GM002154	Chr2	100	4.5e-73	vcz:VAB027_2480	K03560	-
GXFL1.4_GM002155	Chr2	100	1.1e-189	vch:VC1837	K03646	-
GXFL1.4_GM002156	Chr2	99.8	1.9e-252	vco:VC0395_A1429	K03641	-
GXFL1.4_GM002157	Chr2	100	7.6e-88	vcq:EN18_12305	K03640	-
[truncated: 1,663 more rows]
