# Supplementary material for: Complete Genome Analysis of Highly Pathogenic Non-O1/O139 Vibrio cholerae Isolated From Macrobrachium rosenbergii Reveals Pathogenicity and Antibiotic Resistance-Related Genes
Source: Front Vet Sci. 2022 May 18;9:882885. doi: 10.3389/fvets.2022.882885 (PMC9159153; doi:10.3389/fvets.2022.882885)
Supplement: Supplementary file 4 [file Table_4.XLS]

## Sheet: VFDB 
Table S4 VFDB database annotation information
Gene_id	Location	VFDB_internal_id	VF_name	Related_genes	Mechanism	Species	Level1	Level2	Identity	E_value
GXFL1.4_GM000017	Chr1	VFG013990	Type IV pili biosynthesis	pilR sigma-54 dependent DNA-binding response regulator PilR, putative	-	-	-	-	43.3	2.5e-65
GXFL1.4_GM000049	Chr1	VFG012874	Mxi-Spa TTSS effectors controlled by MxiE	ipaH hypothetical protein	-	-	-	-	58	3.7e-130
GXFL1.4_GM000053	Chr1	VFG019828	Flagella	fleR two-component response regulator	Required for efficient cellular invasion.; YplA, a phospholipase is secreted by this type III flagellum secretion system. YplA is required for survival of Y. enterocolitica in the Peyer's patches and for stimulation of the acute inflammatory response of the host to the infection.	Y.enterocolitica	Offensive virulence factors	Invasion	40.1	1.6e-78
GXFL1.4_GM000070	Chr1	VFG002091	T6SS	vgrG-3 type VI secretion system effector VgrG-3 protein, lysozyme-like activity, VgrG-3 and TsaB are a toxin-antitoxin complex	Antibacterial and antienkaryotic activities	V.cholerae	Offensive virulence factors	Secretion system	98.8	0
GXFL1.4_GM000071	Chr1	VFG002089	T6SS	vasL type VI secretion system protein VasL	Antibacterial and antienkaryotic activities	V.cholerae	Offensive virulence factors	Secretion system	99.5	2.3e-244
GXFL1.4_GM000072	Chr1	VFG002088	T6SS	icmF/vasK type VI secretion system inner membrane protein VasK	Antibacterial and antienkaryotic activities	V.cholerae	Offensive virulence factors	Secretion system	99.9	0
GXFL1.4_GM000073	Chr1	VFG002087	T6SS	vasJ type VI secretion system protein VasJ	Antibacterial and antienkaryotic activities	V.cholerae	Offensive virulence factors	Secretion system	99.8	2.5e-271
GXFL1.4_GM000074	Chr1	VFG002086	T6SS	vasI type VI secretion system protein VasI	Antibacterial and antienkaryotic activities	V.cholerae	Offensive virulence factors	Secretion system	98.6	4.6e-119
GXFL1.4_GM000075	Chr1	VFG002085	T6SS	vasH type VI secretion system regulatory protein VasH	Antibacterial and antienkaryotic activities	V.cholerae	Offensive virulence factors	Secretion system	99.6	5.3e-302
GXFL1.4_GM000076	Chr1	VFG002084	T6SS	clpB/vasG type VI secretion system AAA+ family ATPase	Antibacterial and antienkaryotic activities	V.cholerae	Offensive virulence factors	Secretion system	97	0
GXFL1.4_GM000077	Chr1	VFG002083	T6SS	vasF type VI secretion system protein VasF	Antibacterial and antienkaryotic activities	V.cholerae	Offensive virulence factors	Secretion system	99.6	5.6e-148
GXFL1.4_GM000078	Chr1	VFG002082	T6SS	vasE type VI secretion system protein VasE	Antibacterial and antienkaryotic activities	V.cholerae	Offensive virulence factors	Secretion system	100	2.8e-256
GXFL1.4_GM000079	Chr1	VFG002081	T6SS	vasD type VI secretion system protein VasD	Antibacterial and antienkaryotic activities	V.cholerae	Offensive virulence factors	Secretion system	99.4	3.1e-88
GXFL1.4_GM000080	Chr1	VFG002080	T6SS	vasC type VI secretion system protein VasC	Antibacterial and antienkaryotic activities	V.cholerae	Offensive virulence factors	Secretion system	99.6	2.5e-285
GXFL1.4_GM000081	Chr1	VFG002079	T6SS	vasB type VI secretion system protein VasB	Antibacterial and antienkaryotic activities	V.cholerae	Offensive virulence factors	Secretion system	99.4	1.1e-196
GXFL1.4_GM000082	Chr1	VFG002078	T6SS	vasA type VI secretion system protein VasA	Antibacterial and antienkaryotic activities	V.cholerae	Offensive virulence factors	Secretion system	100	0
GXFL1.4_GM000083	Chr1	VFG002094	T6SS	VCA0109 type VI secretion system protein	Antibacterial and antienkaryotic activities	V.cholerae	Offensive virulence factors	Secretion system	100	7.7e-78
GXFL1.4_GM000084	Chr1	VFG002093	T6SS	vipB/mglB type VI secretion system tubule-forming protein VipB	Antibacterial and antienkaryotic activities	V.cholerae	Offensive virulence factors	Secretion system	100	5.3e-288
GXFL1.4_GM000085	Chr1	VFG002092	T6SS	vipA/mglA type VI secretion system tubule-forming protein VipA	Antibacterial and antienkaryotic activities	V.cholerae	Offensive virulence factors	Secretion system	100	1.9e-88
GXFL1.4_GM000087	Chr1	VFG038406	T6SS	ASA_2456 hypothetical protein	Antibacterial and antienkaryotic activities	V.cholerae	Offensive virulence factors	Secretion system	57.3	2.2e-25
GXFL1.4_GM000127	Chr1	VFG007272	Heme receptors	hutR TonB system receptor, putative	-	-	-	-	99.2	0
GXFL1.4_GM000167	Chr1	VFG007143	VAS effector proteins	vgrG-2 vgrG protein	-	-	-	-	89.9	0
GXFL1.4_GM000168	Chr1	VFG007139	VAS effector proteins	hcp-2 hcp protein	-	-	-	-	100	3.2e-99
GXFL1.4_GM000191	Chr1	VFG022935	MprA/B	mprA two component response transcriptional regulatory protein MprA	-	-	-	-	40.4	4.9e-44
GXFL1.4_GM000199	Chr1	VFG025927	Flagella	cheY1 chemotaxis response regulator	Required for efficient cellular invasion.; YplA, a phospholipase is secreted by this type III flagellum secretion system. YplA is required for survival of Y. enterocolitica in the Peyer's patches and for stimulation of the acute inflammatory response of the host to the infection.	Y.enterocolitica	Offensive virulence factors	Invasion	44.5	7.6e-23
GXFL1.4_GM000200	Chr1	VFG002531	Flagella	cheA chemotaxis two-component sensor kinase CheA	Required for efficient cellular invasion.; YplA, a phospholipase is secreted by this type III flagellum secretion system. YplA is required for survival of Y. enterocolitica in the Peyer's patches and for stimulation of the acute inflammatory response of the host to the infection.	Y.enterocolitica	Offensive virulence factors	Invasion	40.2	1.6e-131
GXFL1.4_GM000201	Chr1	VFG025891	Flagella	cheW chemotaxis protein CheW	Required for efficient cellular invasion.; YplA, a phospholipase is secreted by this type III flagellum secretion system. YplA is required for survival of Y. enterocolitica in the Peyer's patches and for stimulation of the acute inflammatory response of the host to the infection.	Y.enterocolitica	Offensive virulence factors	Invasion	41.2	2.9e-23
GXFL1.4_GM000203	Chr1	VFG043209	peritrichous flagella	cheD methyl-accepting chemotaxis protein CheD	-	-	-	-	50.8	4.1e-81
GXFL1.4_GM000204	Chr1	VFG025875	Flagella	cheR chemotaxis protein methyltransferase CheR	Required for efficient cellular invasion.; YplA, a phospholipase is secreted by this type III flagellum secretion system. YplA is required for survival of Y. enterocolitica in the Peyer's patches and for stimulation of the acute inflammatory response of the host to the infection.	Y.enterocolitica	Offensive virulence factors	Invasion	41.9	2.5e-53
GXFL1.4_GM000205	Chr1	VFG002527	Flagella	cheD chemoreceptor glutamine deamidase CheD	Required for efficient cellular invasion.; YplA, a phospholipase is secreted by this type III flagellum secretion system. YplA is required for survival of Y. enterocolitica in the Peyer's patches and for stimulation of the acute inflammatory response of the host to the infection.	Y.enterocolitica	Offensive virulence factors	Invasion	41	9.2e-35
GXFL1.4_GM000206	Chr1	VFG025837	Flagella	cheB chemotaxis-specific methylesterase	Required for efficient cellular invasion.; YplA, a phospholipase is secreted by this type III flagellum secretion system. YplA is required for survival of Y. enterocolitica in the Peyer's patches and for stimulation of the acute inflammatory response of the host to the infection.	Y.enterocolitica	Offensive virulence factors	Invasion	47.9	3.1e-85
GXFL1.4_GM000250	Chr1	VFG013331	LOS	yhxB/manB probable phosphomannomutase	Involved in immune system evasion, attachment to epithelial tissue, important mediator of the proinflammatory response;LOS sialylation (by the enzyme Lst) prevents complement deposition and phagocytosis by neutrophils;LOS modification by phosphoethanolamine (by the enzyme LptA) provides resistance to antimicrobial peptides and complement	N.meningitidis	Offensive virulence factors	Adherence	42.2	6e-102
GXFL1.4_GM000255	Chr1	VFG044185	vulnibactin	VVA1298 phospho-2-dehydro-3-deoxyheptonate aldolase	-	-	-	-	50.8	1.3e-87
GXFL1.4_GM000285	Chr1	VFG043553	MG1142	MGA_1142 organic hydroperoxide resistance protein	-	-	-	-	41.6	9.5e-25
GXFL1.4_GM000332	Chr1	VFG042728	curli fibers	csgD DNA-binding transcriptional regulator CsgD	-	-	-	-	44.8	1.2e-26
GXFL1.4_GM000337	Chr1	VFG030680	Trehalose-recycling ABC transporter	sugC ABC transporter-like protein	-	-	-	-	45	9.8e-85
GXFL1.4_GM000364	Chr1	VFG044441	direct heme uptake system	huvD HuvD protein	-	-	-	-	74	4.9e-83
GXFL1.4_GM000365	Chr1	VFG044440	direct heme uptake system	huvC HuvC protein	-	-	-	-	75.8	1.7e-133
GXFL1.4_GM000366	Chr1	VFG044439	direct heme uptake system	huvB HuvB protein	-	-	-	-	66.8	2.3e-94
GXFL1.4_GM000371	Chr1	VFG044438	direct heme uptake system	huvX HuvX protein	-	-	-	-	78.5	1.2e-71
GXFL1.4_GM000372	Chr1	VFG044437	direct heme uptake system	huvZ HuvZ protein	-	-	-	-	82.9	2e-80
GXFL1.4_GM000404	Chr1	VFG038246	PbpG	pbpG pbpG	Penicillin-binding proteins (PBPs) are most commonly associated with binding to and inactivating b-lactam antibiotics; PBPs also participate in the final steps of the biosynthesis of the peptidoglycan layer and thus contribute to bacterial cell stability	A.baumannii	Defensive virulence factors	Serum resistance	42.7	6.6e-50
GXFL1.4_GM000407	Chr1	VFG007280	Metalloproteases	hap/vvp hemagglutinin/protease	-	-	-	-	99.7	0
GXFL1.4_GM000429	Chr1	VFG038902	Hemolysin, HlyA	hlyA hemolysin	-	-	-	-	67.9	3.3e-164
GXFL1.4_GM000430	Chr1	VFG005951	Capsule	eps9 exopolysaccharide biosynthesis protein	Inhibits the binding of the activated complement factor C3b to the surface of S. agalactiae, preventing the activation of the alternative complement pathway and inhibits complement-mediated opsonophagocytosis	S.agalactiae	Defensive virulence factors	Antiphagocytosis	40.5	1e-16
GXFL1.4_GM000446	Chr1	VFG045692	Hsp60	htpB molecular chaperone GroEL	Mediate a complement-independent attachment to mammalian and amoebal host cells	L.pneumophila	Offensive virulence factors	Adherence	68.4	9.3e-206
GXFL1.4_GM000455	Chr1	VFG043577	M. catarrhalis adherence protein (McaP)	gbpA N-acetylglucosamine-binding protein A	-	-	-	-	99.6	3.8e-294
GXFL1.4_GM000549	Chr1	VFG039278	T4SS effectors	CbuG_1738 trans-2-enoyl-CoA reductase	-	-	-	-	44.9	4.2e-94
GXFL1.4_GM000551	Chr1	VFG002059	HSI-I	tagT type six secretion associated protein TagT, ATP-binding component of ABC transporter	Play role in chronic P. aeruginosa infections	P.aeruginosa	Offensive virulence factors	Secretion system	42.6	3.3e-27
GXFL1.4_GM000554	Chr1	VFG007656	Capsular polysaccharide	wbfV/wcvB Predicted UDP-glucose 6-dehydrogenase	-	-	-	-	66.2	3.7e-151
GXFL1.4_GM000559	Chr1	VFG013287	LOS	galE UDP-glucose 4-epimerase	Involved in immune system evasion, attachment to epithelial tissue, important mediator of the proinflammatory response;LOS sialylation (by the enzyme Lst) prevents complement deposition and phagocytosis by neutrophils;LOS modification by phosphoethanolamine (by the enzyme LptA) provides resistance to antimicrobial peptides and complement	N.meningitidis	Offensive virulence factors	Adherence	62.5	6.9e-122
GXFL1.4_GM000636	Chr1	VFG038840	Polar flagella	flmH 3-oxoacyl-ACP reductase	Necessary for motility, adhesion and invasion;glycosylation of the flagellin may play a role in provoking a proinflamatory response	-	-	-	44.9	2.5e-52
GXFL1.4_GM000640	Chr1	VFG030684	Trehalose-recycling ABC transporter	sugC ABC transporter--like protein	-	-	-	-	49.8	5.2e-64
GXFL1.4_GM000664	Chr1	VFG010532	Mip	mip macrophage infectivity potentiator	Necessary for intracellular survival	-	-	-	44.4	3.5e-28
GXFL1.4_GM000699	Chr1	VFG007278	Heme receptors	hasR TonB receptor-related protein	-	-	-	-	99.4	0
GXFL1.4_GM000708	Chr1	VFG044378	thioquinolobactin	qbsC QbsC	-	-	-	-	43.9	2.2e-48
GXFL1.4_GM000711	Chr1	VFG037116	Methionine sulphoxide reductase	msrA/BpilB peptide methionine sulfoxide reductase	-	-	-	-	42.9	7.4e-72
GXFL1.4_GM000723	Chr1	VFG030704	Trehalose-recycling ABC transporter	sugC Putative sugar-transport ATP-binding protein ABC transporter SugC	-	-	-	-	42.9	1.6e-61
GXFL1.4_GM000742	Chr1	VFG007266	Heme receptors	hutA heme transport protein HutA	-	-	-	-	99.3	0
GXFL1.4_GM000768	Chr1	VFG009864	MprA/B	mprA two component transcriptional regulator, winged helix family	-	-	-	-	41.8	6.6e-33
GXFL1.4_GM000809	Chr1	VFG018239	Cholerae autoinducer-1	cqsA aminotransferase, class II	-	-	-	-	99.7	5.4e-227
GXFL1.4_GM000955	Chr1	VFG005041	Capsule	cap5H capsular polysaccharide biosynthesis protein Cap5H	Inhibits the binding of the activated complement factor C3b to the surface of S. agalactiae, preventing the activation of the alternative complement pathway and inhibits complement-mediated opsonophagocytosis	S.agalactiae	Defensive virulence factors	Antiphagocytosis	41.3	2.3e-19
GXFL1.4_GM001047	Chr1	VFG009863	MprA/B	mprA DNA-binding response regulator	-	-	-	-	41.7	3.8e-44
GXFL1.4_GM001057	Chr1	VFG007261	Enterobactin receptors	vctA enterobactin receptor VctA	-	-	-	-	98.9	0
GXFL1.4_GM001059	Chr1	VFG007255	Periplasmic binding protein-dependent ABC transport systems	vctC ironIII ABC transporter, ATP-binding protein	-	-	-	-	99.6	5.5e-140
GXFL1.4_GM001060	Chr1	VFG007250	Periplasmic binding protein-dependent ABC transport systems	vctG ironIII ABC transporter, permease protein	-	-	-	-	99.7	6.2e-173
GXFL1.4_GM001061	Chr1	VFG007245	Periplasmic binding protein-dependent ABC transport systems	vctD ironIII ABC transporter, permease protein	-	-	-	-	99.7	4.4e-171
GXFL1.4_GM001062	Chr1	VFG007240	Periplasmic binding protein-dependent ABC transport systems	vctP ironIII ABC transporter, periplasmic iron-compound-binding protein	-	-	-	-	100	8.6e-172
GXFL1.4_GM001065	Chr1	VFG016350	Immune inhibitor A metalloprotease	ina immune inhibitor A	-	-	-	-	42.1	5.1e-143
GXFL1.4_GM001069	Chr1	VFG007038	VCC	hlyA Vibrio cholerae cytolysin VCC	Membrane-damaging cell-killing activity	V.cholerae	Offensive virulence factors	Toxin	98.6	0
GXFL1.4_GM001070	Chr1	VFG007033	Thermolabile hemolysin	tlh thermolabile hemolysin	-	-	-	-	99.5	1.8e-249
GXFL1.4_GM001111	Plas1	VFG041578	T3SS	ETAE_0884 putative transglycosylase signal peptide protein	A needle-like structure, often described as an "injectisome" that can inject effectors directly into the cytoplasm of target cells; five effectors have been described: AexT, AexU, AopP, AopH and AopO;AexT and AexU are bifunctional toxins that contain a GTPase activating domain, allowing the interruption of host cell-signalling pathways and an ADP-ribosylating domain that can disrupt the host cyto…	A.salmonicida	Offensive virulence factors	Secretion system	42.2	1.2e-18
GXFL1.4_GM001127	Plas1	VFG002217	VirB type IV secretion system	virB10 type IV secretion system channel protein VirB10	The Brucella VirB type IV secretion apparatus is not required for early survival stages, like LPS or cyclic <beta>-1,2-glucan are, but rather for late Brucella containing vacuole (BCV) maturation events corresponding to sustained interaction and fusion with the endoplasmic reticulum (ER).	B.melitensis	Offensive virulence factors	Secretion system	42.2	1.5e-38
GXFL1.4_GM001153	Chr2	VFG045327	GspA	ibpA global stress protein GspA	19-kDa GroEL-like; dispensable for bacterial survival and growth in macrophage infection	L.pneumophila	Defensive virulence factors	Stress protein	40.9	4.1e-23
GXFL1.4_GM001175	Chr2	VFG038907	Hemolysin III	B565_0799 Hemolysin III	-	-	-	-	69.4	1.7e-78
GXFL1.4_GM001229	Chr2	VFG043040	peritrichous flagella	tar/cheM methyl accepting chemotaxis protein II	-	-	-	-	50.5	2.8e-82
GXFL1.4_GM001233	Chr2	VFG013197	Heme biosynthesis	hemB Porphobilinogen synthase	-	-	-	-	74.1	4.7e-142
GXFL1.4_GM001241	Chr2	VFG013205	Heme biosynthesis	hemN oxygen-independent coproporphyrinogen III oxidase	-	-	-	-	63.4	3.1e-173
GXFL1.4_GM001245	Chr2	VFG013198	Heme biosynthesis	hemC porphobilinogen deaminase	-	-	-	-	63.9	9.3e-105
GXFL1.4_GM001287	Chr2	VFG019760	Type IV pili biosynthesis	pilR putative two-component system, response regulator	-	-	-	-	41.1	1.9e-87
GXFL1.4_GM001291	Chr2	VFG022670	Glutamine synthesis	glnA1 glutamine synthetase	-	-	-	-	52.9	8.4e-142
GXFL1.4_GM001302	Chr2	VFG007108	EPS type II secretion system	epsC general secretion pathway protein C	-	-	-	-	100	3e-172
GXFL1.4_GM001303	Chr2	VFG007103	eps	gspD general secretion pathway protein D	-	-	-	-	99.9	0
GXFL1.4_GM001304	Chr2	VFG007096	EPS type II secretion system	epsE general secretion pathway protein E	-	-	-	-	100	2.1e-284
GXFL1.4_GM001305	Chr2	VFG007090	EPS type II secretion system	epsF general secretion pathway protein F	-	-	-	-	99.5	9.9e-224
GXFL1.4_GM001306	Chr2	VFG007084	EPS type II secretion system	epsG general secretion pathway protein G	-	-	-	-	100	8.8e-82
GXFL1.4_GM001307	Chr2	VFG007078	EPS type II secretion system	epsH general secretion pathway protein H	-	-	-	-	99.5	1.4e-106
GXFL1.4_GM001308	Chr2	VFG007072	EPS type II secretion system	epsI general secretion pathway protein I	-	-	-	-	100	1.3e-59
GXFL1.4_GM001309	Chr2	VFG007066	EPS type II secretion system	epsJ general secretion pathway protein J	-	-	-	-	98.6	2.4e-123
GXFL1.4_GM001310	Chr2	VFG007060	EPS type II secretion system	epsK general secretion pathway protein K	-	-	-	-	98.8	3.6e-187
GXFL1.4_GM001311	Chr2	VFG007054	EPS type II secretion system	epsL general secretion pathway protein L	-	-	-	-	99.8	1.2e-229
GXFL1.4_GM001312	Chr2	VFG007048	EPS type II secretion system	epsM cholera toxin secretion protein EpsM	-	-	-	-	100	1.4e-91
GXFL1.4_GM001313	Chr2	VFG007042	EPS type II secretion system	epsN general secretion pathway protein N	-	-	-	-	99.6	2.8e-144
GXFL1.4_GM001322	Chr2	VFG038219	BfmRS	bfmR biofilm-controlling response regulator	Controls biofilm formation and cellular morphology;participates in cell adhesion, resistance to serum killing and antibiotic susceptibility	A.baumannii	Regulation of virulence-associated genes	Regulation	42.7	1.7e-43
GXFL1.4_GM001341	Chr2	VFG001867	SodB	sodB superoxide dismutase	A cytoplasmic iron superoxide dismutase; important for intracellular survival and transmission	L.pneumophila	Defensive virulence factors	Stress protein	48.2	1.1e-50
GXFL1.4_GM001343	Chr2	VFG009861	MprA/B	mprA putative two-component response regulator	-	-	-	-	40.6	7.4e-35
GXFL1.4_GM001371	Chr2	VFG010484	Hsp60	htpB 60 kDa chaperonin Protein Cpn60groEL proteinHeat shock protein B.	Mediate a complement-independent attachment to mammalian and amoebal host cells	L.pneumophila	Offensive virulence factors	Adherence	75.5	2.1e-229
GXFL1.4_GM001398	Chr2	VFG042874	type IV pili	pilM type IV pilus biogenesis protein PilM	-	-	-	-	49.6	5.4e-90
GXFL1.4_GM001399	Chr2	VFG042875	type IV pili	pilN type IV pilus biogenesis protein PilN	-	-	-	-	63.3	3.1e-58
GXFL1.4_GM001400	Chr2	VFG042876	type IV pili	pilO type IV pilus biogenesis protein PilO	-	-	-	-	67.3	2.6e-76
GXFL1.4_GM001401	Chr2	VFG042877	type IV pili	pilP type IV pilus biogenesis protein PilP	-	-	-	-	59.4	8.6e-52
GXFL1.4_GM001402	Chr2	VFG042878	type IV pili	pilQ type IV pilus biogenesis protein PilQ	-	-	-	-	75.6	1.1e-236
GXFL1.4_GM001407	Chr2	VFG046604	Capsule	Fphi_1467 ribulose-phosphate 3-epimerase	Inhibits the binding of the activated complement factor C3b to the surface of S. agalactiae, preventing the activation of the alternative complement pathway and inhibits complement-mediated opsonophagocytosis	S.agalactiae	Defensive virulence factors	Antiphagocytosis	65.2	1.4e-75
GXFL1.4_GM001418	Chr2	VFG042734	type IV pili	vfr cAMP-regulatory protein	-	-	-	-	67.3	1.5e-74
GXFL1.4_GM001430	Chr2	VFG007616	Flagella	motX sodium-type flagellar protein MotX	Required for efficient cellular invasion.; YplA, a phospholipase is secreted by this type III flagellum secretion system. YplA is required for survival of Y. enterocolitica in the Peyer's patches and for stimulation of the acute inflammatory response of the host to the infection.	Y.enterocolitica	Offensive virulence factors	Invasion	100	4.2e-119
GXFL1.4_GM001463	Chr2	VFG001864	Mip	mip macrophage infectivity potentiator Mip	Necessary for intracellular survival	-	-	-	40.6	5.5e-37
GXFL1.4_GM001473	Chr2	VFG015885	Phytotoxin phaseolotoxin	cysC1 adenylylsulfate kinase	-	-	-	-	51	6.9e-51
GXFL1.4_GM001499	Chr2	VFG042736	type IV pili	rpoN RNA polymerase factor sigma-54	-	-	-	-	58.6	3.9e-158
GXFL1.4_GM001504	Chr2	VFG011708	Capsule biosynthesis and transport	kpsF arabinose-5-phosphate isomerase	-	-	-	-	47.3	4.8e-72
GXFL1.4_GM001516	Chr2	VFG047692	Pyrimidine biosynthesis	FN3523_0020 aspartate carbamoyltransferase	Mediating bacterial resistance to reactive oxygen species (ROS) that is important for phagosomal escape	-	-	-	47.8	1.9e-62
GXFL1.4_GM001517	Chr2	VFG015903	Phytotoxin phaseolotoxin	argK phaseolotoxin-insensitive ornithine carbamoyltransferase	-	-	-	-	44.5	6.3e-75
GXFL1.4_GM001532	Chr2	VFG023954	Leucine synthesis	leuD 3-isopropylmalate dehydratase small subunit	-	-	-	-	44.9	1e-40
GXFL1.4_GM001554	Chr2	VFG014918	Alginate regulation	algU RNA polymerase sigma-H factor AlgT	-	-	-	-	65.3	4.2e-68
GXFL1.4_GM001570	Chr2	VFG001887	RelA	relA GTP pyrophosphokinase pppGpp synthetase I stringent stress response RelA	Associated with stationary phase adaptation and long-term survival	M.tuberculosis	Regulation of virulence-associated genes	Regulation	42.5	5.7e-177
GXFL1.4_GM001574	Chr2	VFG005579	Streptococcal enolase	eno phosphopyruvate hydratase	-	-	-	-	59.9	1.5e-140
GXFL1.4_GM001576	Chr2	VFG040945	eps	epsA general secretion pathway protein A	-	-	-	-	98.9	7.4e-304
GXFL1.4_GM001577	Chr2	VFG040944	eps	epsB putative general secretion pathway protein B	-	-	-	-	98.4	6e-142
GXFL1.4_GM001585	Chr2	VFG000331	LOS	rfaE ADP-heptose synthase	Involved in immune system evasion, attachment to epithelial tissue, important mediator of the proinflammatory response;LOS sialylation (by the enzyme Lst) prevents complement deposition and phagocytosis by neutrophils;LOS modification by phosphoethanolamine (by the enzyme LptA) provides resistance to antimicrobial peptides and complement	N.meningitidis	Offensive virulence factors	Adherence	66.7	7.9e-180
GXFL1.4_GM001586	Chr2	VFG044140	HasA-type hemophore-mediated heme uptake system	hasF outer membrane channel protein	-	-	-	-	44.5	8.2e-99
GXFL1.4_GM001596	Chr2	VFG006914	Type IV pilus	pilD leader peptidase PilD	-	-	-	-	99.7	5.3e-171
GXFL1.4_GM001597	Chr2	VFG006908	Type IV pilus	pilC type IV pilin biogenesis protein PilC	-	-	-	-	99.3	1.4e-225
GXFL1.4_GM001598	Chr2	VFG006902	Type IV pilus	pilB type IV pilus assembly protein PilB	-	-	-	-	99.3	7.8e-312
GXFL1.4_GM001599	Chr2	VFG006896	Type IV pilus	pilA fimbrial protein	-	-	-	-	50.7	1.7e-32
GXFL1.4_GM001624	Chr2	VFG013413	LOS	lpxC UDP-3-O-[3-hydroxymyristoyl] N-acetylglucosamine deacetylase	Involved in immune system evasion, attachment to epithelial tissue, important mediator of the proinflammatory response;LOS sialylation (by the enzyme Lst) prevents complement deposition and phagocytosis by neutrophils;LOS modification by phosphoethanolamine (by the enzyme LptA) provides resistance to antimicrobial peptides and complement	N.meningitidis	Offensive virulence factors	Adherence	73.7	5.3e-129
GXFL1.4_GM001631	Chr2	VFG047736	Pyrimidine biosynthesis	F7308_0022 carbamoyl-phosphate synthase small chain	Mediating bacterial resistance to reactive oxygen species (ROS) that is important for phagosomal escape	-	-	-	49.2	5.9e-95
GXFL1.4_GM001632	Chr2	VFG047710	Pyrimidine biosynthesis	FN3523_0021 carbamoyl-phosphate synthase large chain	Mediating bacterial resistance to reactive oxygen species (ROS) that is important for phagosomal escape	-	-	-	58.1	0
GXFL1.4_GM001749	Chr2	VFG045688	Capsule	uppS undecaprenyl diphosphate synthase	Inhibits the binding of the activated complement factor C3b to the surface of S. agalactiae, preventing the activation of the alternative complement pathway and inhibits complement-mediated opsonophagocytosis	S.agalactiae	Defensive virulence factors	Antiphagocytosis	47.4	1.9e-60
GXFL1.4_GM001750	Chr2	VFG045682	Capsule	EFAU004_01723 phosphatidate cytidylyltransferase	Inhibits the binding of the activated complement factor C3b to the surface of S. agalactiae, preventing the activation of the alternative complement pathway and inhibits complement-mediated opsonophagocytosis	S.agalactiae	Defensive virulence factors	Antiphagocytosis	48.9	1.4e-27
GXFL1.4_GM001752	Chr2	VFG015774	Alginate regulation	mucP membrane-associated zinc metalloprotease	-	-	-	-	41.9	3.1e-101
GXFL1.4_GM001755	Chr2	VFG013165	LOS	lpxD UDP-3-O-3-hydroxymyristoyl glucosamine N-acyltransferase	Involved in immune system evasion, attachment to epithelial tissue, important mediator of the proinflammatory response;LOS sialylation (by the enzyme Lst) prevents complement deposition and phagocytosis by neutrophils;LOS modification by phosphoethanolamine (by the enzyme LptA) provides resistance to antimicrobial peptides and complement	N.meningitidis	Offensive virulence factors	Adherence	65.1	1.5e-122
GXFL1.4_GM001756	Chr2	VFG011402	LPS	fabZ 3R-hydroxymyristoyl ACP dehydratase	Required for resistance to host defence and for the intracellular spread, but not for bacterial invasion	S.flexneri	Offensive virulence factors	Toxin	46.9	3.9e-32
GXFL1.4_GM001757	Chr2	VFG013394	LOS	lpxA UDP-N-acetylglucosamine acyltransferase	Involved in immune system evasion, attachment to epithelial tissue, important mediator of the proinflammatory response;LOS sialylation (by the enzyme Lst) prevents complement deposition and phagocytosis by neutrophils;LOS modification by phosphoethanolamine (by the enzyme LptA) provides resistance to antimicrobial peptides and complement	N.meningitidis	Offensive virulence factors	Adherence	68.3	3.4e-100
GXFL1.4_GM001759	Chr2	VFG013386	LOS	lpxB lipid-A-disaccharide synthase	Involved in immune system evasion, attachment to epithelial tissue, important mediator of the proinflammatory response;LOS sialylation (by the enzyme Lst) prevents complement deposition and phagocytosis by neutrophils;LOS modification by phosphoethanolamine (by the enzyme LptA) provides resistance to antimicrobial peptides and complement	N.meningitidis	Offensive virulence factors	Adherence	57.9	1.2e-122
GXFL1.4_GM001768	Chr2	VFG041913	T3SS	hrpH membrane-bound lytic murein transglycosylase D	A needle-like structure, often described as an "injectisome" that can inject effectors directly into the cytoplasm of target cells; five effectors have been described: AexT, AexU, AopP, AopH and AopO;AexT and AexU are bifunctional toxins that contain a GTPase activating domain, allowing the interruption of host cell-signalling pathways and an ADP-ribosylating domain that can disrupt the host cyto…	A.salmonicida	Offensive virulence factors	Secretion system	41	2.2e-61
GXFL1.4_GM001775	Chr2	VFG013421	LOS	gmhA/lpcA phosphoheptose isomerase	Involved in immune system evasion, attachment to epithelial tissue, important mediator of the proinflammatory response;LOS sialylation (by the enzyme Lst) prevents complement deposition and phagocytosis by neutrophils;LOS modification by phosphoethanolamine (by the enzyme LptA) provides resistance to antimicrobial peptides and complement	N.meningitidis	Offensive virulence factors	Adherence	83.2	1.3e-88
GXFL1.4_GM001778	Chr2	VFG047557	Purine	purM phosphoribosylaminoimidazole synthetase	-	-	-	-	42.5	2.8e-70
GXFL1.4_GM001787	Chr2	VFG031404	Copper exporter	ctpV metal cation transporter p-type ATPase, CtpV	-	-	-	-	43.6	1.7e-130
GXFL1.4_GM001791	Chr2	VFG007228	Vibriobactin utilization	viuA ferric vibriobactin receptor	-	-	-	-	98.8	0
GXFL1.4_GM001792	Chr2	VFG007224	Vibriobactin utilization	viuB vibriobactin utilization protein ViuB	-	-	-	-	98.5	5.9e-156
GXFL1.4_GM001793	Chr2	VFG007220	Vibriobactin biosynthesis	vibF nonribosomal peptide synthetase VibF	-	-	-	-	98.1	0
GXFL1.4_GM001794	Chr2	VFG043123	Flagella	flgT flagellar protein FlgT	Required for efficient cellular invasion.; YplA, a phospholipase is secreted by this type III flagellum secretion system. YplA is required for survival of Y. enterocolitica in the Peyer's patches and for stimulation of the acute inflammatory response of the host to the infection.	Y.enterocolitica	Offensive virulence factors	Invasion	99.7	5e-214
GXFL1.4_GM001795	Chr2	VFG043122	Flagella	flgO flagellar protein FlgO	Required for efficient cellular invasion.; YplA, a phospholipase is secreted by this type III flagellum secretion system. YplA is required for survival of Y. enterocolitica in the Peyer's patches and for stimulation of the acute inflammatory response of the host to the infection.	Y.enterocolitica	Offensive virulence factors	Invasion	100	2.2e-118
GXFL1.4_GM001796	Chr2	VFG043121	Flagella	flgP flagellar protein FlgP	Required for efficient cellular invasion.; YplA, a phospholipase is secreted by this type III flagellum secretion system. YplA is required for survival of Y. enterocolitica in the Peyer's patches and for stimulation of the acute inflammatory response of the host to the infection.	Y.enterocolitica	Offensive virulence factors	Invasion	99.3	2.5e-76
GXFL1.4_GM001797	Chr2	VFG007388	Flagella	flgN flagellar biosynthesis chaperone FlgN	Required for efficient cellular invasion.; YplA, a phospholipase is secreted by this type III flagellum secretion system. YplA is required for survival of Y. enterocolitica in the Peyer's patches and for stimulation of the acute inflammatory response of the host to the infection.	Y.enterocolitica	Offensive virulence factors	Invasion	99.3	4.7e-72
GXFL1.4_GM001798	Chr2	VFG007382	Flagella	flgM negative regulator of flagellin synthesis FlgM, putative	Required for efficient cellular invasion.; YplA, a phospholipase is secreted by this type III flagellum secretion system. YplA is required for survival of Y. enterocolitica in the Peyer's patches and for stimulation of the acute inflammatory response of the host to the infection.	Y.enterocolitica	Offensive virulence factors	Invasion	100	8.2e-53
GXFL1.4_GM001799	Chr2	VFG007376	Flagella	flgA flagellar basal body P-ring biosynthesis protein	Required for efficient cellular invasion.; YplA, a phospholipase is secreted by this type III flagellum secretion system. YplA is required for survival of Y. enterocolitica in the Peyer's patches and for stimulation of the acute inflammatory response of the host to the infection.	Y.enterocolitica	Offensive virulence factors	Invasion	100	2.3e-109
GXFL1.4_GM001800	Chr2	VFG007370	Flagella	cheV chemotaxis protein CheV	Required for efficient cellular invasion.; YplA, a phospholipase is secreted by this type III flagellum secretion system. YplA is required for survival of Y. enterocolitica in the Peyer's patches and for stimulation of the acute inflammatory response of the host to the infection.	Y.enterocolitica	Offensive virulence factors	Invasion	100	1.4e-169
GXFL1.4_GM001802	Chr2	VFG007364	Flagella	cheR chemotaxis protein methyltransferase CheR	Required for efficient cellular invasion.; YplA, a phospholipase is secreted by this type III flagellum secretion system. YplA is required for survival of Y. enterocolitica in the Peyer's patches and for stimulation of the acute inflammatory response of the host to the infection.	Y.enterocolitica	Offensive virulence factors	Invasion	100	3.4e-84
GXFL1.4_GM001803	Chr2	VFG007358	Flagella	flgB flagellar basal body protein	Required for efficient cellular invasion.; YplA, a phospholipase is secreted by this type III flagellum secretion system. YplA is required for survival of Y. enterocolitica in the Peyer's patches and for stimulation of the acute inflammatory response of the host to the infection.	Y.enterocolitica	Offensive virulence factors	Invasion	98.5	2.2e-68
GXFL1.4_GM001804	Chr2	VFG007352	Flagella	flgC flagellar basal body rod protein	Required for efficient cellular invasion.; YplA, a phospholipase is secreted by this type III flagellum secretion system. YplA is required for survival of Y. enterocolitica in the Peyer's patches and for stimulation of the acute inflammatory response of the host to the infection.	Y.enterocolitica	Offensive virulence factors	Invasion	99.3	2.3e-71
GXFL1.4_GM001805	Chr2	VFG007346	Flagella	flgD flagellar basal body rod modification protein	Required for efficient cellular invasion.; YplA, a phospholipase is secreted by this type III flagellum secretion system. YplA is required for survival of Y. enterocolitica in the Peyer's patches and for stimulation of the acute inflammatory response of the host to the infection.	Y.enterocolitica	Offensive virulence factors	Invasion	100	1.8e-129
GXFL1.4_GM001806	Chr2	VFG007340	Flagella	flgE flagellar hook protein	Required for efficient cellular invasion.; YplA, a phospholipase is secreted by this type III flagellum secretion system. YplA is required for survival of Y. enterocolitica in the Peyer's patches and for stimulation of the acute inflammatory response of the host to the infection.	Y.enterocolitica	Offensive virulence factors	Invasion	100	6.6e-247
GXFL1.4_GM001807	Chr2	VFG007334	Flagella	flgF flagellar basal-body rod protein FlgF	Required for efficient cellular invasion.; YplA, a phospholipase is secreted by this type III flagellum secretion system. YplA is required for survival of Y. enterocolitica in the Peyer's patches and for stimulation of the acute inflammatory response of the host to the infection.	Y.enterocolitica	Offensive virulence factors	Invasion	100	1.5e-137
GXFL1.4_GM001808	Chr2	VFG007328	Flagella	flgG flagellar basal-body rod protein FlgG	Required for efficient cellular invasion.; YplA, a phospholipase is secreted by this type III flagellum secretion system. YplA is required for survival of Y. enterocolitica in the Peyer's patches and for stimulation of the acute inflammatory response of the host to the infection.	Y.enterocolitica	Offensive virulence factors	Invasion	100	1.8e-146
GXFL1.4_GM001809	Chr2	VFG007322	Flagella	flgH flagellar L-ring protein precursor	Required for efficient cellular invasion.; YplA, a phospholipase is secreted by this type III flagellum secretion system. YplA is required for survival of Y. enterocolitica in the Peyer's patches and for stimulation of the acute inflammatory response of the host to the infection.	Y.enterocolitica	Offensive virulence factors	Invasion	99.6	9.1e-146
GXFL1.4_GM001810	Chr2	VFG007316	Flagella	flgI flagellar P-ring protein precursor	Required for efficient cellular invasion.; YplA, a phospholipase is secreted by this type III flagellum secretion system. YplA is required for survival of Y. enterocolitica in the Peyer's patches and for stimulation of the acute inflammatory response of the host to the infection.	Y.enterocolitica	Offensive virulence factors	Invasion	99.7	6.3e-198
GXFL1.4_GM001811	Chr2	VFG007310	Flagella	flgJ peptidoglycan hydrolase	Required for efficient cellular invasion.; YplA, a phospholipase is secreted by this type III flagellum secretion system. YplA is required for survival of Y. enterocolitica in the Peyer's patches and for stimulation of the acute inflammatory response of the host to the infection.	Y.enterocolitica	Offensive virulence factors	Invasion	99.7	5e-175
GXFL1.4_GM001812	Chr2	VFG007304	Flagella	flgK flagellar hook-associated protein	Required for efficient cellular invasion.; YplA, a phospholipase is secreted by this type III flagellum secretion system. YplA is required for survival of Y. enterocolitica in the Peyer's patches and for stimulation of the acute inflammatory response of the host to the infection.	Y.enterocolitica	Offensive virulence factors	Invasion	99.8	0
GXFL1.4_GM001813	Chr2	VFG007298	Flagella	flgL flagellar hook-associated protein	Required for efficient cellular invasion.; YplA, a phospholipase is secreted by this type III flagellum secretion system. YplA is required for survival of Y. enterocolitica in the Peyer's patches and for stimulation of the acute inflammatory response of the host to the infection.	Y.enterocolitica	Offensive virulence factors	Invasion	99.5	1.1e-224
GXFL1.4_GM001814	Chr2	VFG007292	Flagella	flaA flagellin	Required for efficient cellular invasion.; YplA, a phospholipase is secreted by this type III flagellum secretion system. YplA is required for survival of Y. enterocolitica in the Peyer's patches and for stimulation of the acute inflammatory response of the host to the infection.	Y.enterocolitica	Offensive virulence factors	Invasion	99.7	7.5e-208
GXFL1.4_GM001815	Chr2	VFG007286	Flagella	flaC flagellin	Required for efficient cellular invasion.; YplA, a phospholipase is secreted by this type III flagellum secretion system. YplA is required for survival of Y. enterocolitica in the Peyer's patches and for stimulation of the acute inflammatory response of the host to the infection.	Y.enterocolitica	Offensive virulence factors	Invasion	100	9.2e-208
GXFL1.4_GM001824	Chr2	VFG013607	Heme biosynthesis	hemA glutamyl-tRNA reductase	-	-	-	-	49.9	3.5e-107
GXFL1.4_GM001829	Chr2	VFG013466	LOS	kdsA 2-dehydro-3-deoxyphosphooctonate aldolase	Involved in immune system evasion, attachment to epithelial tissue, important mediator of the proinflammatory response;LOS sialylation (by the enzyme Lst) prevents complement deposition and phagocytosis by neutrophils;LOS modification by phosphoethanolamine (by the enzyme LptA) provides resistance to antimicrobial peptides and complement	N.meningitidis	Offensive virulence factors	Adherence	79	1.2e-130
GXFL1.4_GM001854	Chr2	VFG007538	Flagella	flaE flagellin	Required for efficient cellular invasion.; YplA, a phospholipase is secreted by this type III flagellum secretion system. YplA is required for survival of Y. enterocolitica in the Peyer's patches and for stimulation of the acute inflammatory response of the host to the infection.	Y.enterocolitica	Offensive virulence factors	Invasion	99.7	6.6e-206
GXFL1.4_GM001855	Chr2	VFG007532	Flagella	flaD flagellin	Required for efficient cellular invasion.; YplA, a phospholipase is secreted by this type III flagellum secretion system. YplA is required for survival of Y. enterocolitica in the Peyer's patches and for stimulation of the acute inflammatory response of the host to the infection.	Y.enterocolitica	Offensive virulence factors	Invasion	100	1.2e-207
GXFL1.4_GM001856	Chr2	VFG007526	Flagella	flaB flagellin	Required for efficient cellular invasion.; YplA, a phospholipase is secreted by this type III flagellum secretion system. YplA is required for survival of Y. enterocolitica in the Peyer's patches and for stimulation of the acute inflammatory response of the host to the infection.	Y.enterocolitica	Offensive virulence factors	Invasion	100	6.6e-206
GXFL1.4_GM001857	Chr2	VFG007520	Flagella	flaG flagellar protein FlaG	Required for efficient cellular invasion.; YplA, a phospholipase is secreted by this type III flagellum secretion system. YplA is required for survival of Y. enterocolitica in the Peyer's patches and for stimulation of the acute inflammatory response of the host to the infection.	Y.enterocolitica	Offensive virulence factors	Invasion	100	1.9e-79
GXFL1.4_GM001858	Chr2	VFG007514	Flagella	fliD flagellar hook-associated protein	Required for efficient cellular invasion.; YplA, a phospholipase is secreted by this type III flagellum secretion system. YplA is required for survival of Y. enterocolitica in the Peyer's patches and for stimulation of the acute inflammatory response of the host to the infection.	Y.enterocolitica	Offensive virulence factors	Invasion	99.8	0
GXFL1.4_GM001859	Chr2	VFG007508	Flagella	flaI flagellar rod protein FlaI, putative	Required for efficient cellular invasion.; YplA, a phospholipase is secreted by this type III flagellum secretion system. YplA is required for survival of Y. enterocolitica in the Peyer's patches and for stimulation of the acute inflammatory response of the host to the infection.	Y.enterocolitica	Offensive virulence factors	Invasion	99	2.1e-53
GXFL1.4_GM001860	Chr2	VFG007502	Flagella	fliS flagellar protein FliS	Required for efficient cellular invasion.; YplA, a phospholipase is secreted by this type III flagellum secretion system. YplA is required for survival of Y. enterocolitica in the Peyer's patches and for stimulation of the acute inflammatory response of the host to the infection.	Y.enterocolitica	Offensive virulence factors	Invasion	100	2.6e-72
GXFL1.4_GM001861	Chr2	VFG007496	Flagella	flrA sigma-54 dependent transcriptional activator	Required for efficient cellular invasion.; YplA, a phospholipase is secreted by this type III flagellum secretion system. YplA is required for survival of Y. enterocolitica in the Peyer's patches and for stimulation of the acute inflammatory response of the host to the infection.	Y.enterocolitica	Offensive virulence factors	Invasion	100	3.3e-282
GXFL1.4_GM001862	Chr2	VFG007490	Flagella	fleS/flrB sensory box sensor histidine kinase	Required for efficient cellular invasion.; YplA, a phospholipase is secreted by this type III flagellum secretion system. YplA is required for survival of Y. enterocolitica in the Peyer's patches and for stimulation of the acute inflammatory response of the host to the infection.	Y.enterocolitica	Offensive virulence factors	Invasion	100	3.4e-196
GXFL1.4_GM001863	Chr2	VFG007484	Flagella	fleR/flrC sigma-54 dependent response regulator	Required for efficient cellular invasion.; YplA, a phospholipase is secreted by this type III flagellum secretion system. YplA is required for survival of Y. enterocolitica in the Peyer's patches and for stimulation of the acute inflammatory response of the host to the infection.	Y.enterocolitica	Offensive virulence factors	Invasion	100	4.2e-274
GXFL1.4_GM001864	Chr2	VFG007478	Flagella	fliE flagellar hook-basal body protein	Required for efficient cellular invasion.; YplA, a phospholipase is secreted by this type III flagellum secretion system. YplA is required for survival of Y. enterocolitica in the Peyer's patches and for stimulation of the acute inflammatory response of the host to the infection.	Y.enterocolitica	Offensive virulence factors	Invasion	100	2.3e-52
GXFL1.4_GM001865	Chr2	VFG007472	Flagella	fliF flagellar M-ring protein	Required for efficient cellular invasion.; YplA, a phospholipase is secreted by this type III flagellum secretion system. YplA is required for survival of Y. enterocolitica in the Peyer's patches and for stimulation of the acute inflammatory response of the host to the infection.	Y.enterocolitica	Offensive virulence factors	Invasion	99.7	0
GXFL1.4_GM001866	Chr2	VFG007466	Flagella	fliG flagellar motor protein	Required for efficient cellular invasion.; YplA, a phospholipase is secreted by this type III flagellum secretion system. YplA is required for survival of Y. enterocolitica in the Peyer's patches and for stimulation of the acute inflammatory response of the host to the infection.	Y.enterocolitica	Offensive virulence factors	Invasion	100	9.5e-191
GXFL1.4_GM001867	Chr2	VFG007460	Flagella	fliH flagellar assembly protein	Required for efficient cellular invasion.; YplA, a phospholipase is secreted by this type III flagellum secretion system. YplA is required for survival of Y. enterocolitica in the Peyer's patches and for stimulation of the acute inflammatory response of the host to the infection.	Y.enterocolitica	Offensive virulence factors	Invasion	83.4	2.3e-128
GXFL1.4_GM001868	Chr2	VFG007454	Flagella	fliI flagellum-specific ATP synthase	Required for efficient cellular invasion.; YplA, a phospholipase is secreted by this type III flagellum secretion system. YplA is required for survival of Y. enterocolitica in the Peyer's patches and for stimulation of the acute inflammatory response of the host to the infection.	Y.enterocolitica	Offensive virulence factors	Invasion	100	5.6e-249
GXFL1.4_GM001869	Chr2	VFG007448	Flagella	fliJ flagellar protein FliJ	Required for efficient cellular invasion.; YplA, a phospholipase is secreted by this type III flagellum secretion system. YplA is required for survival of Y. enterocolitica in the Peyer's patches and for stimulation of the acute inflammatory response of the host to the infection.	Y.enterocolitica	Offensive virulence factors	Invasion	100	2.2e-80
GXFL1.4_GM001870	Chr2	VFG007442	Flagella	fliK flagellar hook-length control protein FliK, putative	Required for efficient cellular invasion.; YplA, a phospholipase is secreted by this type III flagellum secretion system. YplA is required for survival of Y. enterocolitica in the Peyer's patches and for stimulation of the acute inflammatory response of the host to the infection.	Y.enterocolitica	Offensive virulence factors	Invasion	98.8	0
GXFL1.4_GM001871	Chr2	VFG007436	Flagella	fliL flagellar basal body-associated protein	Required for efficient cellular invasion.; YplA, a phospholipase is secreted by this type III flagellum secretion system. YplA is required for survival of Y. enterocolitica in the Peyer's patches and for stimulation of the acute inflammatory response of the host to the infection.	Y.enterocolitica	Offensive virulence factors	Invasion	98.2	2.8e-84
GXFL1.4_GM001872	Chr2	VFG007430	Flagella	fliM flagellar motor switch protein	Required for efficient cellular invasion.; YplA, a phospholipase is secreted by this type III flagellum secretion system. YplA is required for survival of Y. enterocolitica in the Peyer's patches and for stimulation of the acute inflammatory response of the host to the infection.	Y.enterocolitica	Offensive virulence factors	Invasion	99.7	6.8e-197
GXFL1.4_GM001873	Chr2	VFG007424	Flagella	fliN flagellar motor switch protein	Required for efficient cellular invasion.; YplA, a phospholipase is secreted by this type III flagellum secretion system. YplA is required for survival of Y. enterocolitica in the Peyer's patches and for stimulation of the acute inflammatory response of the host to the infection.	Y.enterocolitica	Offensive virulence factors	Invasion	100	1.1e-70
GXFL1.4_GM001874	Chr2	VFG007418	Flagella	fliO flagellar protein FliO	Required for efficient cellular invasion.; YplA, a phospholipase is secreted by this type III flagellum secretion system. YplA is required for survival of Y. enterocolitica in the Peyer's patches and for stimulation of the acute inflammatory response of the host to the infection.	Y.enterocolitica	Offensive virulence factors	Invasion	100	3.9e-65
GXFL1.4_GM001875	Chr2	VFG007412	Flagella	fliP flagellar biosynthesis protein	Required for efficient cellular invasion.; YplA, a phospholipase is secreted by this type III flagellum secretion system. YplA is required for survival of Y. enterocolitica in the Peyer's patches and for stimulation of the acute inflammatory response of the host to the infection.	Y.enterocolitica	Offensive virulence factors	Invasion	100	1.7e-147
GXFL1.4_GM001876	Chr2	VFG007406	Flagella	fliQ flagellar biosynthesis protein	Required for efficient cellular invasion.; YplA, a phospholipase is secreted by this type III flagellum secretion system. YplA is required for survival of Y. enterocolitica in the Peyer's patches and for stimulation of the acute inflammatory response of the host to the infection.	Y.enterocolitica	Offensive virulence factors	Invasion	100	1.2e-44
GXFL1.4_GM001877	Chr2	VFG007400	Flagella	fliR flagellar biosynthesis protein	Required for efficient cellular invasion.; YplA, a phospholipase is secreted by this type III flagellum secretion system. YplA is required for survival of Y. enterocolitica in the Peyer's patches and for stimulation of the acute inflammatory response of the host to the infection.	Y.enterocolitica	Offensive virulence factors	Invasion	100	2.9e-144
GXFL1.4_GM001878	Chr2	VFG007394	Flagella	flhB flagellar biosynthesis protein	Required for efficient cellular invasion.; YplA, a phospholipase is secreted by this type III flagellum secretion system. YplA is required for survival of Y. enterocolitica in the Peyer's patches and for stimulation of the acute inflammatory response of the host to the infection.	Y.enterocolitica	Offensive virulence factors	Invasion	99.4	6.3e-198
GXFL1.4_GM001890	Chr2	VFG000478	Fur	fur transcriptional repressor of iron-responsive genes Fur family ferric uptake regulator	Repress the expression of iron-regulated genes; also required for acid-induced activation of atr genes	S.enterica (serovar typhimurium)	Regulation of virulence-associated genes	Regulation	77.4	5e-64
GXFL1.4_GM001916	Chr2	VFG045721	Ferrous iron transport	feoB ferrous iron transport protein B	-	-	-	-	45.9	5.8e-177
GXFL1.4_GM001923	Chr2	VFG007592	Flagella	flhA flagellar biosynthesis protein	Required for efficient cellular invasion.; YplA, a phospholipase is secreted by this type III flagellum secretion system. YplA is required for survival of Y. enterocolitica in the Peyer's patches and for stimulation of the acute inflammatory response of the host to the infection.	Y.enterocolitica	Offensive virulence factors	Invasion	99.7	0
GXFL1.4_GM001924	Chr2	VFG007586	Flagella	flhF flagellar biosynthesis protein	Required for efficient cellular invasion.; YplA, a phospholipase is secreted by this type III flagellum secretion system. YplA is required for survival of Y. enterocolitica in the Peyer's patches and for stimulation of the acute inflammatory response of the host to the infection.	Y.enterocolitica	Offensive virulence factors	Invasion	99.4	7.3e-274
GXFL1.4_GM001925	Chr2	VFG007580	Flagella	fleN MinD-related protein	Required for efficient cellular invasion.; YplA, a phospholipase is secreted by this type III flagellum secretion system. YplA is required for survival of Y. enterocolitica in the Peyer's patches and for stimulation of the acute inflammatory response of the host to the infection.	Y.enterocolitica	Offensive virulence factors	Invasion	100	1.4e-163
GXFL1.4_GM001926	Chr2	VFG007574	Flagella	fliA flagellar biosynthesis sigma factor FliA	Required for efficient cellular invasion.; YplA, a phospholipase is secreted by this type III flagellum secretion system. YplA is required for survival of Y. enterocolitica in the Peyer's patches and for stimulation of the acute inflammatory response of the host to the infection.	Y.enterocolitica	Offensive virulence factors	Invasion	99.6	6.7e-135
GXFL1.4_GM001927	Chr2	VFG007568	Flagella	cheY chemotaxis protein CheY	Required for efficient cellular invasion.; YplA, a phospholipase is secreted by this type III flagellum secretion system. YplA is required for survival of Y. enterocolitica in the Peyer's patches and for stimulation of the acute inflammatory response of the host to the infection.	Y.enterocolitica	Offensive virulence factors	Invasion	100	2.4e-64
GXFL1.4_GM001928	Chr2	VFG007562	Flagella	cheZ chemotaxis protein CheZ	Required for efficient cellular invasion.; YplA, a phospholipase is secreted by this type III flagellum secretion system. YplA is required for survival of Y. enterocolitica in the Peyer's patches and for stimulation of the acute inflammatory response of the host to the infection.	Y.enterocolitica	Offensive virulence factors	Invasion	100	4e-132
GXFL1.4_GM001929	Chr2	VFG007556	Flagella	cheA chemotaxis protein CheA	Required for efficient cellular invasion.; YplA, a phospholipase is secreted by this type III flagellum secretion system. YplA is required for survival of Y. enterocolitica in the Peyer's patches and for stimulation of the acute inflammatory response of the host to the infection.	Y.enterocolitica	Offensive virulence factors	Invasion	98.4	0
GXFL1.4_GM001930	Chr2	VFG007550	Flagella	cheB chemotaxis-specific methylesterase	Required for efficient cellular invasion.; YplA, a phospholipase is secreted by this type III flagellum secretion system. YplA is required for survival of Y. enterocolitica in the Peyer's patches and for stimulation of the acute inflammatory response of the host to the infection.	Y.enterocolitica	Offensive virulence factors	Invasion	100	9.8e-210
GXFL1.4_GM001931	Chr2	VFG038725	Polar flagella	B565_1123 CobQ/CobB/MinD/ParA family protein	Necessary for motility, adhesion and invasion;glycosylation of the flagellin may play a role in provoking a proinflamatory response	-	-	-	63.4	2.2e-91
GXFL1.4_GM001932	Chr2	VFG038728	Polar flagella	cheW hypothetical protein	Necessary for motility, adhesion and invasion;glycosylation of the flagellin may play a role in provoking a proinflamatory response	-	-	-	40	5.6e-47
GXFL1.4_GM001933	Chr2	VFG007544	Flagella	cheW purine-binding chemotaxis protein CheW	Required for efficient cellular invasion.; YplA, a phospholipase is secreted by this type III flagellum secretion system. YplA is required for survival of Y. enterocolitica in the Peyer's patches and for stimulation of the acute inflammatory response of the host to the infection.	Y.enterocolitica	Offensive virulence factors	Invasion	100	9.2e-88
GXFL1.4_GM001935	Chr2	VFG045715	Cytochrome c muturation (ccm) locus	ccmA heme exporter protein CcmA	-	-	-	-	40.5	6.7e-35
GXFL1.4_GM001936	Chr2	VFG010866	Cytochrome c muturation (ccm) locus	ccmB ABC transporter involved in cytochrome c biogenesis, CcmB subunit	-	-	-	-	42.9	6.3e-47
GXFL1.4_GM001937	Chr2	VFG001856	CcmC	ccmC cytochrome c-type biogenesis protein CcmC, putative heme lyase for CcmE	Required for cytochrome c production, promotes iron assimilation and intracellular infection	L.pneumophila	Nonspecific virulence factor	Iron uptake system	51.7	3.7e-72
GXFL1.4_GM001939	Chr2	VFG010881	Cytochrome c muturation (ccm) locus	ccmE cytochrome c-type biogenesis protein CcmE	-	-	-	-	49.6	9.2e-32
GXFL1.4_GM001940	Chr2	VFG045720	Cytochrome c muturation (ccm) locus	ccmF cytochrome C-type biogenesis protein CcmF	-	-	-	-	51.5	1.8e-198
GXFL1.4_GM001947	Chr2	VFG001867	SodB	sodB superoxide dismutase	A cytoplasmic iron superoxide dismutase; important for intracellular survival and transmission	L.pneumophila	Defensive virulence factors	Stress protein	68.2	4.6e-78
GXFL1.4_GM001958	Chr2	VFG006718	Listeria adhesion protein	lap aldehyde-alcohol dehydrogenase	-	-	-	-	49.4	1.8e-230
GXFL1.4_GM001969	Chr2	VFG038840	Polar flagella	flmH 3-oxoacyl-ACP reductase	Necessary for motility, adhesion and invasion;glycosylation of the flagellin may play a role in provoking a proinflamatory response	-	-	-	76.6	3.7e-104
GXFL1.4_GM001970	Chr2	VFG011430	LPS	acpXL acyl carrier protein	Required for resistance to host defence and for the intracellular spread, but not for bacterial invasion	S.flexneri	Offensive virulence factors	Toxin	63	3.3e-19
GXFL1.4_GM001971	Chr2	VFG009135	FAS-II	kasB 3-oxoacyl-acyl carrier protein synthase II	-	-	-	-	40.8	1.4e-76
GXFL1.4_GM001986	Chr2	VFG043018	Deoxyhexose linking sugar, 209 Da capping structure	cheV chemotaxis protein	-	-	-	-	52.1	1.2e-80
GXFL1.4_GM001988	Chr2	VFG044243	direct heme uptake system	ASA_3329 iron-regulated protein	-	-	-	-	47.2	2.7e-67
GXFL1.4_GM001992	Chr2	VFG019077	Streptococcal plasmin receptor/GAPDH	plr/gapA glyceraldehyde-3-phosphate dehydrogenase, type I	-	-	-	-	50.6	1.7e-88
GXFL1.4_GM002033	Chr2	VFG015349	P. syringae TTSS effectors	hopAJ2 type III effector HopAJ2	-	-	-	-	41.5	5.7e-65
GXFL1.4_GM002043	Chr2	VFG044080	pyoverdine	pvcB paerucumarin biosynthesis protein PvcB	-	-	-	-	47.2	7.2e-72
GXFL1.4_GM002059	Chr2	VFG015680	Flagella	fleR two component, sigma54 specific, transcriptional regulator, Fis family	Required for efficient cellular invasion.; YplA, a phospholipase is secreted by this type III flagellum secretion system. YplA is required for survival of Y. enterocolitica in the Peyer's patches and for stimulation of the acute inflammatory response of the host to the infection.	Y.enterocolitica	Offensive virulence factors	Invasion	41.1	6e-81
GXFL1.4_GM002063	Chr2	VFG000077	ClpP	clpP ATP-dependent Clp protease proteolytic subunit	Serine protease involved in proteolysis and is required for growth under stress conditions	L.monocytogenes	Defensive virulence factors	Stress protein	63.3	2.5e-69
GXFL1.4_GM002079	Chr2	VFG016532	Capsule	oppF oligopeptide ABC transporter, permease component	Inhibits the binding of the activated complement factor C3b to the surface of S. agalactiae, preventing the activation of the alternative complement pathway and inhibits complement-mediated opsonophagocytosis	S.agalactiae	Defensive virulence factors	Antiphagocytosis	51.5	1.3e-33
GXFL1.4_GM002113	Chr2	VFG013250	LOS	msbA fused lipid transporter subunits of ABC superfamily membrane component/ATP-binding component	Involved in immune system evasion, attachment to epithelial tissue, important mediator of the proinflammatory response;LOS sialylation (by the enzyme Lst) prevents complement deposition and phagocytosis by neutrophils;LOS modification by phosphoethanolamine (by the enzyme LptA) provides resistance to antimicrobial peptides and complement	N.meningitidis	Offensive virulence factors	Adherence	66	4.3e-220
GXFL1.4_GM002114	Chr2	VFG013242	LOS	lpxK tetraacyldisaccharide 4'-kinase	Involved in immune system evasion, attachment to epithelial tissue, important mediator of the proinflammatory response;LOS sialylation (by the enzyme Lst) prevents complement deposition and phagocytosis by neutrophils;LOS modification by phosphoethanolamine (by the enzyme LptA) provides resistance to antimicrobial peptides and complement	N.meningitidis	Offensive virulence factors	Adherence	51.6	1.4e-85
GXFL1.4_GM002116	Chr2	VFG038845	Polar flagella	nueA 3-deoxy-D-manno-octulosonate cytidylyltransferase	Necessary for motility, adhesion and invasion;glycosylation of the flagellin may play a role in provoking a proinflamatory response	-	-	-	72.2	1e-98
GXFL1.4_GM002130	Chr2	VFG002901	O-antigen	YPA_2067 histidine transport system permease protein HisQ	LPS O antigen mutants were severely impaired in their ability to colonize the Peyer's patches and did not colonize spleen and liver. The absence of O antigen in the outer membrane affects the expression of other Yersinia virulence factors.	-	-	-	46.9	4.4e-57
GXFL1.4_GM002142	Chr2	VFG013326	LOS	lpxH UDP-2,3 diacylglucosamine hydrolase	Involved in immune system evasion, attachment to epithelial tissue, important mediator of the proinflammatory response;LOS sialylation (by the enzyme Lst) prevents complement deposition and phagocytosis by neutrophils;LOS modification by phosphoethanolamine (by the enzyme LptA) provides resistance to antimicrobial peptides and complement	N.meningitidis	Offensive virulence factors	Adherence	48.3	4.8e-55
GXFL1.4_GM002153	Chr2	VFG006288	Ton system	exbB biopolymer transport protein	-	-	-	-	43.1	1.9e-18
GXFL1.4_GM002223	Chr2	VFG039278	T4SS effectors	CbuG_1738 trans-2-enoyl-CoA reductase	-	-	-	-	52.8	8.5e-119
GXFL1.4_GM002240	Chr2	VFG038220	Two-component system	bfmR NarL family two-component response regulator	-	-	-	-	40.3	2.1e-29
GXFL1.4_GM002281	Chr2	VFG007501	Flagella	flrA FlrA; sigma-54-dependent transcriptional activator	Required for efficient cellular invasion.; YplA, a phospholipase is secreted by this type III flagellum secretion system. YplA is required for survival of Y. enterocolitica in the Peyer's patches and for stimulation of the acute inflammatory response of the host to the infection.	Y.enterocolitica	Offensive virulence factors	Invasion	47.8	3.3e-55
GXFL1.4_GM002294	Chr2	VFG013571	Haemophilus iron transport locus	hitC iron-utilization ATP-binding protein hFbpC	-	-	-	-	40.2	1.1e-30
GXFL1.4_GM002315	Chr2	VFG043673	Cholix	toxA hypothetical exotoxin A	-	-	-	-	97.7	0
GXFL1.4_GM002323	Chr2	VFG009863	MprA/B	mprA DNA-binding response regulator	-	-	-	-	40.8	9.3e-43
GXFL1.4_GM002335	Chr2	VFG016054	Pyoverdine	pvdH diaminobutyrate--2-oxoglutarate aminotransferase	Effective at acquiring iron from transferrin and lactoferrin; cytotoxic due to its ability to stimulating the production of reactive oxygen species	P.aeruginosa	Nonspecific virulence factor	Iron uptake system	51.8	7.2e-132
GXFL1.4_GM002348	Chr2	VFG042882	type IV pili	pilF type IV pilus biogenesis/stability protein PilW	-	-	-	-	65.5	2.7e-80
GXFL1.4_GM002395	Chr2	VFG001862	KatAB	katB catalase-peroxidase KatB	A periplasmic catalase, expressed maximally during the postexponential phase; important for intracellular survival and transmission	L.pneumophila	Defensive virulence factors	Stress protein	77.8	0
GXFL1.4_GM002403	Chr2	VFG030724	Trehalose-recycling ABC transporter	sugC carbohydrate ABC transporter ATP-binding protein, CUT1 family	-	-	-	-	52.1	1.5e-88
GXFL1.4_GM002430	Chr2	VFG042915	type IV pili	pilR two-component response regulator PilR	-	-	-	-	41.1	8.2e-76
GXFL1.4_GM002445	Chr2	VFG044185	vulnibactin	VVA1298 phospho-2-dehydro-3-deoxyheptonate aldolase	-	-	-	-	51.4	1.4e-93
GXFL1.4_GM002450	Chr2	VFG045345	MAM7	VP1611 multivalent adhesion molecule MAM7	Mediating attachment for the bacterium to a host cells	V.parahaemolyticus	Offensive virulence factors	Adherence	64.9	0
GXFL1.4_GM002471	Chr2	VFG007017	RTX toxin	rtxA RTX protein	-	-	-	-	97.1	0
GXFL1.4_GM002472	Chr2	VFG007020	RTX toxin	rtxC RTX toxin activating protein RtxC	-	-	-	-	100	2.3e-88
GXFL1.4_GM002473	Chr2	VFG038915	The repeat in toxin (RTX)	rtxH conserved hypothetical protein in rtx gene loci	-	-	-	-	69.6	9.8e-39
GXFL1.4_GM002474	Chr2	VFG007023	RTX toxin	rtxB RTX toxin transporter RtxB	-	-	-	-	99.7	0
GXFL1.4_GM002475	Chr2	VFG007027	RTX toxin	rtxD RTX toxin transporter RtxD	-	-	-	-	99.8	3e-253
GXFL1.4_GM002476	Chr2	VFG038918	The repeat in toxin (RTX)	rtxE RTX toxin transporter, ATPase protein	-	-	-	-	68.7	4.9e-274
GXFL1.4_GM002494	Chr2	VFG030696	Trehalose-recycling ABC transporter	sugC ABC transporter, ATP-binding protein SugC	-	-	-	-	49.8	4.7e-63
GXFL1.4_GM002507	Chr2	VFG007140	VAS	vgrG-1 vgrG protein	-	-	-	-	96.3	0
GXFL1.4_GM002508	Chr2	VFG007138	VAS	hcp-2 type VI secretion system substrate Hcp-2	-	-	-	-	100	2.5e-99
GXFL1.4_GM002511	Chr2	VFG036956	FarAB	farB fatty acid efflux system protein FarB	Mediates the resistance to antimicrobial long-chain fatty acids	-	-	-	40.9	1.7e-111
GXFL1.4_GM002512	Chr2	VFG036954	FarAB	farA multidrug resistance translocase	Mediates the resistance to antimicrobial long-chain fatty acids	-	-	-	44.9	8.8e-76
GXFL1.4_GM002590	Chr2	VFG038219	BfmRS	bfmR biofilm-controlling response regulator	Controls biofilm formation and cellular morphology;participates in cell adhesion, resistance to serum killing and antibiotic susceptibility	A.baumannii	Regulation of virulence-associated genes	Regulation	48.5	5.8e-59
GXFL1.4_GM002602	Chr2	VFG043148	lateral flagella	lafK putative two-component response regulator	-	-	-	-	41.1	8.6e-58
GXFL1.4_GM002665	Chr2	VFG044101	direct heme uptake system	phuU permease of ABC transporter	-	-	-	-	45.3	8.3e-59
GXFL1.4_GM002690	Chr2	VFG015089	GacS/GacA two-component system	gacA response regulator GacA	-	-	-	-	62.5	1.3e-61
GXFL1.4_GM002727	Chr2	VFG026700	Mycobactin	mbtI anthranilate synthase component I	Cell-association mycobactin participates in iron internalization and/or to serve as a temporary iron-holding molecule to prevent sudden influx of excess iron if the metal suddenly becomes available after a period of iron limitation	M.tuberculosis	Nonspecific virulence factor	Iron uptake system	40.4	1.5e-62
GXFL1.4_GM002729	Chr2	VFG026357	Tryptophan synthesis	trpD anthranilate phosphoribosyltransferase	-	-	-	-	41.2	4.4e-36
GXFL1.4_GM002756	Chr2	VFG000080	ClpE	clpE ATP-dependent protease	An ATPase required for prolonged survival at 42 degree; acts synergistically with ClpC in cell division	L.monocytogenes	Defensive virulence factors	Stress protein	44.5	3.4e-73
GXFL1.4_GM002765	Chr2	VFG045298	LPS	hisH imidazole glycerol phosphate synthase subunit HisH	Required for resistance to host defence and for the intracellular spread, but not for bacterial invasion	S.flexneri	Offensive virulence factors	Toxin	40.3	5.4e-29
GXFL1.4_GM002843	Chr2	VFG047505	Biotin metabolism	bioB biotin synthase	-	-	-	-	50.3	1.8e-88
GXFL1.4_GM002859	Chr2	VFG016532	Capsule	oppF oligopeptide ABC transporter, permease component	Inhibits the binding of the activated complement factor C3b to the surface of S. agalactiae, preventing the activation of the alternative complement pathway and inhibits complement-mediated opsonophagocytosis	S.agalactiae	Defensive virulence factors	Antiphagocytosis	52.6	1.5e-36
GXFL1.4_GM002860	Chr2	VFG016532	Capsule	oppF oligopeptide ABC transporter, permease component	Inhibits the binding of the activated complement factor C3b to the surface of S. agalactiae, preventing the activation of the alternative complement pathway and inhibits complement-mediated opsonophagocytosis	S.agalactiae	Defensive virulence factors	Antiphagocytosis	43.2	1.2e-25
GXFL1.4_GM002883	Chr2	VFG019078	Streptococcal plasmin receptor/GAPDH	plr/gapA glyceraldehyde-3-phosphate dehydrogenase	-	-	-	-	40.9	4.8e-67
GXFL1.4_GM002932	Chr2	VFG013992	Type IV pili biosynthesis	pilR two component, sigma54 specific, transcriptional regulator, Fis family	-	-	-	-	42	1.1e-80
GXFL1.4_GM002944	Chr2	VFG007610	Flagella	motY sodium-type flagellar protein MotY	Required for efficient cellular invasion.; YplA, a phospholipase is secreted by this type III flagellum secretion system. YplA is required for survival of Y. enterocolitica in the Peyer's patches and for stimulation of the acute inflammatory response of the host to the infection.	Y.enterocolitica	Offensive virulence factors	Invasion	99.3	4.3e-168
GXFL1.4_GM002964	Chr2	VFG013614	Heme biosynthesis	hemH ferrochelatase	-	-	-	-	50.8	4.3e-89
GXFL1.4_GM003010	Chr2	VFG007680	Capsular polysaccharide	cpsD exopolysaccharide biosynthesis protein, putative	-	-	-	-	99.9	0
GXFL1.4_GM003011	Chr2	VFG007675	Capsular polysaccharide	cpsC polysaccharide export-related protein	-	-	-	-	100	1.1e-97
GXFL1.4_GM003012	Chr2	VFG007670	Capsular polysaccharide	cpsB hypothetical protein	-	-	-	-	99.7	2.5e-235
GXFL1.4_GM003013	Chr2	VFG007665	Capsular polysaccharide	cpsA capsular polysaccharide biosynthesis glycosyltransferase, putative	-	-	-	-	99.8	1.3e-247
GXFL1.4_GM003019	Chr2	VFG007687	Capsular polysaccharide	cpsF UDP-N-acetyl-D-mannosamine transferase	-	-	-	-	100	1.9e-134
GXFL1.4_GM003023	Chr2	VFG016409	Polysaccharide capsule	cysE serine acetyltransferase	-	-	-	-	48.1	7.2e-36
GXFL1.4_GM003028	Chr2	VFG007633	Capsular polysaccharide	wecC UDP-N-acetyl-D-mannosaminuronic acid dehydrogenase	-	-	-	-	99.5	3.1e-233
GXFL1.4_GM003029	Chr2	VFG007637	Capsular polysaccharide	wbjD/wecB UDP-N-acetylglucosamine 2-epimerase	-	-	-	-	99.7	2.5e-213
GXFL1.4_GM003037	Chr2	VFG002552	Capsule I	wcbN D-glycero-d-manno-heptose 1,7-bisphosphate phosphatase	A key virulence determinant and that loss of capsule production results in severe attenuation in animal models of disease	B.pseudomallei	Defensive virulence factors	Antiphagocytosis	51	3.3e-41
GXFL1.4_GM003040	Chr2	VFG045346	IlpA	IlpA immunogenic lipoprotein A	Dual functions as an adhesin and an immunostimulant	V.vulnificus	Offensive virulence factors	Adherence	84.8	5.2e-128
GXFL1.4_GM003052	Chr2	VFG007604	Flagella	motB flagellar motor protein	Required for efficient cellular invasion.; YplA, a phospholipase is secreted by this type III flagellum secretion system. YplA is required for survival of Y. enterocolitica in the Peyer's patches and for stimulation of the acute inflammatory response of the host to the infection.	Y.enterocolitica	Offensive virulence factors	Invasion	100	2.4e-180
GXFL1.4_GM003053	Chr2	VFG007598	Flagella	motA flagellar motor protein	Required for efficient cellular invasion.; YplA, a phospholipase is secreted by this type III flagellum secretion system. YplA is required for survival of Y. enterocolitica in the Peyer's patches and for stimulation of the acute inflammatory response of the host to the infection.	Y.enterocolitica	Offensive virulence factors	Invasion	99.6	1.5e-137
GXFL1.4_GM003080	Chr2	VFG042872	type IV pili	fimT putative Tfp pilus assembly protein FimT	-	-	-	-	41.4	9.1e-30
GXFL1.4_GM003081	Chr2	VFG042873	type IV pili	pilE type IV pilus Tfp assembly protein PilE	-	-	-	-	50.8	3.7e-27
GXFL1.4_GM003083	Chr2	VFG043573	MOMP	CT396 molecular chaperone DnaK	Binds C3 and C3bi of the complement system and mediates the uptake of the bacteria via the CR1 and CR3 receptors of the macrophage	L.pneumophila	Offensive virulence factors	Adherence	59.2	3.7e-201
GXFL1.4_GM003122	Chr2	VFG007216	Vibriobactin biosynthesis	vibD vibriobactin synthase component D	-	-	-	-	94.9	1e-127
GXFL1.4_GM003123	Chr2	VFG007238	Periplasmic binding protein-dependent ABC transport systems	viuC ferric vibriobactin ABC transporter, ATP-binding protein	-	-	-	-	97.5	3.2e-157
GXFL1.4_GM003124	Chr2	VFG007236	Periplasmic binding protein-dependent ABC transport systems	viuG ferric vibriobactin ABC transporter, permease protein	-	-	-	-	97.8	1.1e-189
GXFL1.4_GM003125	Chr2	VFG007234	Periplasmic binding protein-dependent ABC transport systems	viuD ferric vibriobactin ABC transporter, permease protein	-	-	-	-	100	1.8e-180
GXFL1.4_GM003126	Chr2	VFG007232	Periplasmic binding protein-dependent ABC transport systems	viuP ferric vibriobactin ABC transporter, periplasmic ferric vibriobactin-binding protein	-	-	-	-	99.1	8.4e-178
GXFL1.4_GM003127	Chr2	VFG007212	Vibriobactin biosynthesis	vibH vibriobactin synthesis protein, putative	-	-	-	-	97	3.5e-251
GXFL1.4_GM003128	Chr2	VFG007208	Vibriobactin biosynthesis	vibA 2,3-dihydroxybenzoate-2,3-dehydrogenase	-	-	-	-	97.7	2.2e-144
GXFL1.4_GM003130	Chr2	VFG007204	Vibriobactin biosynthesis	vibC vibriobactin-specific isochorismate synthase	-	-	-	-	99.2	1.5e-224
GXFL1.4_GM003131	Chr2	VFG007200	Vibriobactin biosynthesis	vibE vibriobactin-specific 2,3-dihydroxybenzoate-AMP ligase	-	-	-	-	99.3	0
GXFL1.4_GM003132	Chr2	VFG007196	Vibriobactin biosynthesis	vibB vibriobactin-specific isochorismatase	-	-	-	-	99.7	2.8e-167
GXFL1.4_GM003146	Chr2	VFG031464	Nucleoside diphosphate kinase	ndk nucleoside diphosphate kinase	-	-	-	-	56.1	2.7e-35
GXFL1.4_GM003150	Chr2	VFG043573	MOMP	CT396 molecular chaperone DnaK	Binds C3 and C3bi of the complement system and mediates the uptake of the bacteria via the CR1 and CR3 receptors of the macrophage	L.pneumophila	Offensive virulence factors	Adherence	42	2.9e-118
GXFL1.4_GM003164	Chr2	VFG022581	Isocitrate lyase	icl isocitrate lyase AceA	Required for persistant infection	-	-	-	61.7	2.5e-148
GXFL1.4_GM003178	Chr2	VFG031730	RegX3	regX3 DNA-binding response regulator RegX3	-	-	-	-	40	2.2e-42
GXFL1.4_GM003187	Chr2	VFG000079	ClpC	clpC endopeptidase Clp ATP-binding chain C	An ATPase promoting early escape form the phagosome of macrophages;ClpC is also required for adhesion and invasion, possibly by modulating the expression of InlA,InlB and ActA	L.monocytogenes	Defensive virulence factors	Stress protein	43.9	1e-190
GXFL1.4_GM003202	Chr2	VFG044185	vulnibactin	VVA1298 phospho-2-dehydro-3-deoxyheptonate aldolase	-	-	-	-	47.9	4.2e-77
GXFL1.4_GM003230	Chr2	VFG014364	Flagella	fleQ transcriptional regulator FleQ	Required for efficient cellular invasion.; YplA, a phospholipase is secreted by this type III flagellum secretion system. YplA is required for survival of Y. enterocolitica in the Peyer's patches and for stimulation of the acute inflammatory response of the host to the infection.	Y.enterocolitica	Offensive virulence factors	Invasion	40.3	1.2e-41
GXFL1.4_GM003340	Chr2	VFG043545	NlpI	ECS88_3547 lipoprotein NlpI	-	-	-	-	50.8	3.2e-69
GXFL1.4_GM003347	Chr2	VFG039487	T4SS effectors	CbuG_0575 hypothetical protein	-	-	-	-	46.9	1.6e-30
GXFL1.4_GM003349	Chr2	VFG013515	Exopolysaccharide	mrsA/glmM predicted phosphomannomutase	-	-	-	-	73.8	1.9e-188
GXFL1.4_GM003355	Chr2	VFG043487	OmpU	ompU outer membrane protein OmpU	Mediating attachment for the bacterium to a host cells	V.vulnificus	Offensive virulence factors	Adherence	68.3	8.1e-134
GXFL1.4_GM003363	Chr2	VFG013618	Heme biosynthesis	hemL glutamate-1-semialdehyde aminotransferase	-	-	-	-	70	2.7e-179
GXFL1.4_GM003377	Chr2	VFG013573	Haemophilus iron transport locus	hitC ironIII ABC transporter, ATP-binding protein	-	-	-	-	51.8	6e-89
GXFL1.4_GM003378	Chr2	VFG013191	Haemophilus iron transport locus	hitB binding-protein-dependent transport systems inner membrane component	-	-	-	-	50.4	9e-148
GXFL1.4_GM003379	Chr2	VFG013190	Haemophilus iron transport locus	hitA extracellular solute-binding protein family 1	-	-	-	-	64.7	4.9e-128
GXFL1.4_GM003394	Chr2	VFG009301	Pantothenate synthesis	panC pantoate--beta-alanine ligase	-	-	-	-	50.9	3.7e-63
GXFL1.4_GM003404	Chr2	VFG011801	LOS	gmhA phosphoheptose isomerase	Involved in immune system evasion, attachment to epithelial tissue, important mediator of the proinflammatory response;LOS sialylation (by the enzyme Lst) prevents complement deposition and phagocytosis by neutrophils;LOS modification by phosphoethanolamine (by the enzyme LptA) provides resistance to antimicrobial peptides and complement	N.meningitidis	Offensive virulence factors	Adherence	43.6	5.2e-37
GXFL1.4_GM003415	Chr2	VFG014988	Alginate regulation	algW Peptidase S1, chymotrypsinPDZ/DHR/GLGF	-	-	-	-	43.1	1.6e-68
GXFL1.4_GM003416	Chr2	VFG014984	Alginate regulation	algW AlgW protein	-	-	-	-	41.6	2.7e-68
GXFL1.4_GM003424	Chr2	VFG018241	AI-2	luxS S-ribosylhomocysteinase	LuxPQ receptor complex responds to the AI-2 molecule. Information from AI-2 is transduced through the LuxO protein to control the levels of the master transcription factor HapR. At low cell density, in the absence of autoinducers, HapR is not produced, so virulence factors are expressed and biofilms are formed. At high cell density, in the presence of autoinducers, LuxO is inactivated, HapR is pr…	V.cholerae	Regulation of virulence-associated genes	Regulation	99.4	1.8e-94
GXFL1.4_GM003432	Chr2	VFG010906	Carbon storage regulator A	csrA global regulator carbon storage regulator	-	-	-	-	81.8	3.9e-21
GXFL1.4_GM003438	Chr2	VFG013192	Haemophilus iron transport locus	hitC ABC transporter related	-	-	-	-	41.5	1.6e-50
GXFL1.4_GM003444	Chr2	VFG000477	RpoS	rpoS sigma S sigma 38 factor of RNA polymerase, major sigmafactor during stationary phase	Necessary for sustaining a log-phase acid tolerance response (ATR), induction a stationary-phase acid survival system, production of thin aggregative fimbriae and expression of spv gene during stationary phase	S.enterica (serovar typhimurium)	Regulation of virulence-associated genes	Regulation	73.4	1.3e-128
GXFL1.4_GM003460	Chr2	VFG039549	T4SS effectors	CBU_1594 Coxiella Dot/Icm type IVB secretion system translocated effector	-	-	-	-	52.7	7.9e-38
GXFL1.4_GM003462	Chr2	VFG009718	Sigma A	sigA/rpoV sigma factor MysA	-	-	-	-	54	9e-83
GXFL1.4_GM003477	Chr2	VFG007263	Enterobactin receptors	irgA iron-regulated outer membrane virulence protein, TonB receptor family	-	-	-	-	99.1	0
GXFL1.4_GM003484	Chr2	VFG045607	Dot/Icm	lpg2936 Dot/Icm type IV secretion system effector	Allows survival and growth in macrophages, prevent phagosome acifidication and lysosome fusion, essential for induction of apoptosis in human macrophages	L.pneumophila	Offensive virulence factors	Secretion system	49.2	5.1e-58
GXFL1.4_GM003490	Chr2	VFG042880	type IV pili	pilU type IV pilus Tfp assembly protein, ATPase PilU	-	-	-	-	84.2	2.2e-177
GXFL1.4_GM003491	Chr2	VFG042879	type IV pili	pilT Twitching motility protein PilT	-	-	-	-	88.4	4.7e-174
GXFL1.4_GM003497	Chr2	VFG013269	LOS	orfM putative deoxyribonucleotide triphosphate pyrophosphatase	Involved in immune system evasion, attachment to epithelial tissue, important mediator of the proinflammatory response;LOS sialylation (by the enzyme Lst) prevents complement deposition and phagocytosis by neutrophils;LOS modification by phosphoethanolamine (by the enzyme LptA) provides resistance to antimicrobial peptides and complement	N.meningitidis	Offensive virulence factors	Adherence	57.8	1.4e-58
GXFL1.4_GM003498	Chr2	VFG013626	Heme biosynthesis	hemN coproporphyrinogen III oxidase	-	-	-	-	62.5	7.2e-136
GXFL1.4_GM003543	Chr2	VFG006998	MSHA pili	mshD MSHA pilin protein MshD	Plays important role in biofilm formation; crucial for surface selection, irreversible attachment, and ultimately microcolony formation	V.cholerae	Offensive virulence factors	Adherence	97.4	4.9e-101
GXFL1.4_GM003544	Chr2	VFG006992	MSHA pili	mshC MSHA pilin protein MshC	Plays important role in biofilm formation; crucial for surface selection, irreversible attachment, and ultimately microcolony formation	V.cholerae	Offensive virulence factors	Adherence	98.7	1.9e-83
GXFL1.4_GM003545	Chr2	VFG006989	Mannose-sensitive hemagglutinin (MSHA type IV pilus)	mshA MSHA pilin protein MshA	-	-	-	-	61.2	1.4e-42
GXFL1.4_GM003546	Chr2	VFG006980	MSHA pili	mshB MSHA pilin protein MshB	Plays important role in biofilm formation; crucial for surface selection, irreversible attachment, and ultimately microcolony formation	V.cholerae	Offensive virulence factors	Adherence	99.5	3.9e-109
GXFL1.4_GM003547	Chr2	VFG006974	MSHA pili	mshF MSHA biogenesis protein MshF	Plays important role in biofilm formation; crucial for surface selection, irreversible attachment, and ultimately microcolony formation	V.cholerae	Offensive virulence factors	Adherence	97.3	9.1e-82
GXFL1.4_GM003548	Chr2	VFG006968	MSHA pili	mshG MSHA biogenesis protein MshG	Plays important role in biofilm formation; crucial for surface selection, irreversible attachment, and ultimately microcolony formation	V.cholerae	Offensive virulence factors	Adherence	100	1.7e-228
GXFL1.4_GM003549	Chr2	VFG006962	MSHA pili	mshE MSHA biogenesis protein MshE	Plays important role in biofilm formation; crucial for surface selection, irreversible attachment, and ultimately microcolony formation	V.cholerae	Offensive virulence factors	Adherence	99.5	0
GXFL1.4_GM003550	Chr2	VFG006956	MSHA pili	mshN MSHA biogenesis protein MshN	Plays important role in biofilm formation; crucial for surface selection, irreversible attachment, and ultimately microcolony formation	V.cholerae	Offensive virulence factors	Adherence	98.4	7.7e-210
GXFL1.4_GM003551	Chr2	VFG006950	MSHA pili	mshM MSHA biogenesis protein MshM	Plays important role in biofilm formation; crucial for surface selection, irreversible attachment, and ultimately microcolony formation	V.cholerae	Offensive virulence factors	Adherence	99.3	3.5e-159
GXFL1.4_GM003552	Chr2	VFG006944	MSHA pili	mshL MSHA biogenesis protein MshL	Plays important role in biofilm formation; crucial for surface selection, irreversible attachment, and ultimately microcolony formation	V.cholerae	Offensive virulence factors	Adherence	99.3	1.4e-313
GXFL1.4_GM003553	Chr2	VFG006938	MSHA pili	mshK MSHA biogenesis protein MshK	Plays important role in biofilm formation; crucial for surface selection, irreversible attachment, and ultimately microcolony formation	V.cholerae	Offensive virulence factors	Adherence	100	4.5e-53
GXFL1.4_GM003554	Chr2	VFG006932	MSHA pili	mshJ MSHA biogenesis protein MshJ	Plays important role in biofilm formation; crucial for surface selection, irreversible attachment, and ultimately microcolony formation	V.cholerae	Offensive virulence factors	Adherence	100	9.6e-117
GXFL1.4_GM003555	Chr2	VFG006926	MSHA pili	mshI MSHA biogenesis protein MshI	Plays important role in biofilm formation; crucial for surface selection, irreversible attachment, and ultimately microcolony formation	V.cholerae	Offensive virulence factors	Adherence	99.4	3e-272
GXFL1.4_GM003556	Chr2	VFG006921	Mannose-sensitive hemagglutinin (MSHA type IV pilus)	mshH MSHA biogenesis protein MshH	-	-	-	-	99.4	0
GXFL1.4_GM003559	Chr2	VFG016382	Polysaccharide capsule	BC5275 UTP--glucose-1-phosphate uridylyltransferase	-	-	-	-	47.1	6.4e-62
GXFL1.4_GM003612	Chr2	VFG013531	Exopolysaccharide	pgi glucose-6-phosphate isomerase	-	-	-	-	76.1	4.3e-246
GXFL1.4_GM003624	Chr2	VFG046459	EF-Tu	Fphi_1039 elongation factor Tu	Surface-expressed elongation factor-Tu (EF-Tu) mediates attachment by interacting with host cell nucleolin	F.tularensis	Offensive virulence factors	Adherence	80.2	4.2e-187
GXFL1.4_GM003655	Chr2	VFG013200	Heme biosynthesis	hemE uroporphyrinogen decarboxylase	-	-	-	-	78	4.4e-159
GXFL1.4_GM003667	Chr2	VFG046459	EF-Tu	Fphi_1039 elongation factor Tu	Surface-expressed elongation factor-Tu (EF-Tu) mediates attachment by interacting with host cell nucleolin	F.tularensis	Offensive virulence factors	Adherence	80.4	1.4e-187
GXFL1.4_GM003710	Chr2	VFG043551	histone-like protein (Hlp)/laminin-binding protein (LBP)	ML1683 histone-like protein	-	-	-	-	40.4	3.7e-14
GXFL1.4_GM003721	Chr2	VFG007632	Capsular polysaccharide	wecA undecaprenyl-phosphate alpha-N-acetylglucosaminephosphotransferase	-	-	-	-	52.1	2.4e-78
GXFL1.4_GM003722	Chr2	VFG007656	Capsular polysaccharide	wbfV/wcvB Predicted UDP-glucose 6-dehydrogenase	-	-	-	-	69.1	2.2e-156
GXFL1.4_GM003728	Chr2	VFG007640	Capsular polysaccharide	wbjD/wecB UDP-N-acetylglucosamine 2-epimerase	-	-	-	-	88.2	2.9e-190
GXFL1.4_GM003729	Chr2	VFG007629	Capsular polysaccharide	wzc Putative tyrosine-protein kinase Wzc	-	-	-	-	75.2	3.5e-312
GXFL1.4_GM003730	Chr2	VFG007627	Capsular polysaccharide	wzb cytoplasmic phosphatase	-	-	-	-	76	1.3e-61
GXFL1.4_GM003731	Chr2	VFG007624	Capsular polysaccharide	wza putative polysaccharide export protein YccZ precursor	-	-	-	-	67	6.9e-150
GXFL1.4_GM003735	Chr2	VFG007643	Capsular polysaccharide	wbfB WbfB protein	-	-	-	-	51.8	2.9e-165
GXFL1.4_GM003737	Chr2	VFG007654	Capsular polysaccharide	wbfY predicted nucleoside-diphosphate sugar epimerase	-	-	-	-	73	6.1e-232
GXFL1.4_GM003738	Chr2	VFG037926	Capsule	ABBFA_003451 spore coat polysaccharide biosynthesis protein spsC	Inhibits the binding of the activated complement factor C3b to the surface of S. agalactiae, preventing the activation of the alternative complement pathway and inhibits complement-mediated opsonophagocytosis	S.agalactiae	Defensive virulence factors	Antiphagocytosis	69.3	6.1e-154
GXFL1.4_GM003739	Chr2	VFG037983	Capsule	M3Q_289 Sel1 repeat protein	Inhibits the binding of the activated complement factor C3b to the surface of S. agalactiae, preventing the activation of the alternative complement pathway and inhibits complement-mediated opsonophagocytosis	S.agalactiae	Defensive virulence factors	Antiphagocytosis	41.9	8.6e-26
GXFL1.4_GM003740	Chr2	VFG037941	Capsule	ABBFA_003452 transferase	Inhibits the binding of the activated complement factor C3b to the surface of S. agalactiae, preventing the activation of the alternative complement pathway and inhibits complement-mediated opsonophagocytosis	S.agalactiae	Defensive virulence factors	Antiphagocytosis	59.4	4.3e-69
GXFL1.4_GM003741	Chr2	VFG007642	Capsular polysaccharide	wcaJ putative UDP-galactose phosphate transferase	-	-	-	-	83.5	3.6e-94
GXFL1.4_GM003745	Chr2	VFG011222	LPS	BAV0087 putative lipopolysaccharide biosynthesis protein	Required for resistance to host defence and for the intracellular spread, but not for bacterial invasion	S.flexneri	Offensive virulence factors	Toxin	40.1	4.4e-127
GXFL1.4_GM003750	Chr2	VFG014103	LPS O-antigen (P. aeruginosa)	wbpE probable aminotransferase WbpE	-	-	-	-	75.4	8.6e-155
GXFL1.4_GM003751	Chr2	VFG037928	Capsule	A1S_0054 WbbJ protein	Inhibits the binding of the activated complement factor C3b to the surface of S. agalactiae, preventing the activation of the alternative complement pathway and inhibits complement-mediated opsonophagocytosis	S.agalactiae	Defensive virulence factors	Antiphagocytosis	80.6	2.2e-91
GXFL1.4_GM003752	Chr2	VFG037903	Capsule	ugd UDP-glucose 6-dehydrogenase	Inhibits the binding of the activated complement factor C3b to the surface of S. agalactiae, preventing the activation of the alternative complement pathway and inhibits complement-mediated opsonophagocytosis	S.agalactiae	Defensive virulence factors	Antiphagocytosis	68.4	2.4e-172
GXFL1.4_GM003753	Chr2	VFG000038	LPS	bplA probable oxidoreductase	Required for resistance to host defence and for the intracellular spread, but not for bacterial invasion	S.flexneri	Offensive virulence factors	Toxin	63.5	1.3e-126
GXFL1.4_GM003755	Chr2	VFG013409	LOS	rfaD ADP-L-glycero-D-manno-heptose-6-epimerase	Involved in immune system evasion, attachment to epithelial tissue, important mediator of the proinflammatory response;LOS sialylation (by the enzyme Lst) prevents complement deposition and phagocytosis by neutrophils;LOS modification by phosphoethanolamine (by the enzyme LptA) provides resistance to antimicrobial peptides and complement	N.meningitidis	Offensive virulence factors	Adherence	73.9	5.1e-135
GXFL1.4_GM003760	Chr2	VFG000143	LPS	waaF heptosyltransferase I	Required for resistance to host defence and for the intracellular spread, but not for bacterial invasion	S.flexneri	Offensive virulence factors	Toxin	52.3	3.5e-100
GXFL1.4_GM003762	Chr2	VFG000141	LPS	waaA lipopolysaccharide core biosynthesis protein WaaP	Required for resistance to host defence and for the intracellular spread, but not for bacterial invasion	S.flexneri	Offensive virulence factors	Toxin	43.6	8.3e-88
GXFL1.4_GM003768	Chr2	VFG013272	LOS	kdkA 3-deoxy-D-manno-octulosonic-acid kinase	Involved in immune system evasion, attachment to epithelial tissue, important mediator of the proinflammatory response;LOS sialylation (by the enzyme Lst) prevents complement deposition and phagocytosis by neutrophils;LOS modification by phosphoethanolamine (by the enzyme LptA) provides resistance to antimicrobial peptides and complement	N.meningitidis	Offensive virulence factors	Adherence	48.3	5.8e-57
GXFL1.4_GM003769	Chr2	VFG013276	LOS	opsX/rfaC heptosyltransferase I	Involved in immune system evasion, attachment to epithelial tissue, important mediator of the proinflammatory response;LOS sialylation (by the enzyme Lst) prevents complement deposition and phagocytosis by neutrophils;LOS modification by phosphoethanolamine (by the enzyme LptA) provides resistance to antimicrobial peptides and complement	N.meningitidis	Offensive virulence factors	Adherence	45.8	8.1e-89
GXFL1.4_GM003770	Chr2	VFG013317	LOS	lgtF shikimate 5-dehydrogenase	Involved in immune system evasion, attachment to epithelial tissue, important mediator of the proinflammatory response;LOS sialylation (by the enzyme Lst) prevents complement deposition and phagocytosis by neutrophils;LOS modification by phosphoethanolamine (by the enzyme LptA) provides resistance to antimicrobial peptides and complement	N.meningitidis	Offensive virulence factors	Adherence	70.4	1.5e-103
GXFL1.4_GM003771	Chr2	VFG013299	LOS	waaQ heptosyltransferase-like protein	Involved in immune system evasion, attachment to epithelial tissue, important mediator of the proinflammatory response;LOS sialylation (by the enzyme Lst) prevents complement deposition and phagocytosis by neutrophils;LOS modification by phosphoethanolamine (by the enzyme LptA) provides resistance to antimicrobial peptides and complement	N.meningitidis	Offensive virulence factors	Adherence	56.1	3.5e-105
GXFL1.4_GM003772	Chr2	VFG000320	LPS	kdtB lipopolysaccharide core biosynthesis protein	Required for resistance to host defence and for the intracellular spread, but not for bacterial invasion	S.flexneri	Offensive virulence factors	Toxin	43.7	2e-31
GXFL1.4_GM003781	Chr2	VFG013440	LOS	htrB lipid A biosynthesis lauroyl acyltransferase	Involved in immune system evasion, attachment to epithelial tissue, important mediator of the proinflammatory response;LOS sialylation (by the enzyme Lst) prevents complement deposition and phagocytosis by neutrophils;LOS modification by phosphoethanolamine (by the enzyme LptA) provides resistance to antimicrobial peptides and complement	N.meningitidis	Offensive virulence factors	Adherence	43.8	7.3e-65
GXFL1.4_GM003782	Chr2	VFG013257	LOS	msbB lipid A biosynthesis lauroyl acyltransferase	Involved in immune system evasion, attachment to epithelial tissue, important mediator of the proinflammatory response;LOS sialylation (by the enzyme Lst) prevents complement deposition and phagocytosis by neutrophils;LOS modification by phosphoethanolamine (by the enzyme LptA) provides resistance to antimicrobial peptides and complement	N.meningitidis	Offensive virulence factors	Adherence	45.3	6.3e-80
GXFL1.4_GM003792	Chr2	VFG021794	ABC transporter	fagC ATP-binding component of ABC transporter	-	-	-	-	42	5.1e-48
GXFL1.4_GM003794	Chr2	VFG007024	RTX toxin	rtxB RtxB protein	-	-	-	-	41.1	8e-60
GXFL1.4_GM003825	Chr2	VFG013201	Heme biosynthesis	hemG Protoporphyrinogen oxidase	-	-	-	-	53.3	9.3e-46
GXFL1.4_GM003832	Chr2	VFG047258	LPS	FN3523_0439 N-acetylglucosamine-1-phosphate uridyltransferase/glucosamine-1-phosphate N-acetyltransferase	Required for resistance to host defence and for the intracellular spread, but not for bacterial invasion	S.flexneri	Offensive virulence factors	Toxin	53.9	3.2e-138
GXFL1.4_GM003869	Chr2	VFG043047	peritrichous flagella	fliY cystine transporter subunit	-	-	-	-	41.9	3.2e-39
