# Supplementary material for: Complete Genome Analysis of Highly Pathogenic Non-O1/O139 Vibrio cholerae Isolated From Macrobrachium rosenbergii Reveals Pathogenicity and Antibiotic Resistance-Related Genes
Source: Front Vet Sci. 2022 May 18;9:882885. doi: 10.3389/fvets.2022.882885 (PMC9159153; doi:10.3389/fvets.2022.882885)
Supplement: Supplementary file 5 [file Table_5.XLS]

## Sheet: CARD
Table S5 CARD database annotation information
Gene ID	Location	Best_Hit_ARO	ARO	AR0_category	Drug Class	Best_Identities	Best_Hit_evalue	bit_score
GXFL1.4_GM003359	Chr2	acrD	ARO:3000796, ARO:3002983, ARO:3003010, ARO:3000801, ARO:3000216, ARO:3000778, ARO:3000811, ARO:3000781, ARO:3003705, ARO:3003056, ARO:3003033, ARO:3000794, ARO:3000784, ARO:3000502, ARO:3003052, ARO:3003699, ARO:3003693, ARO:3004074, ARO:3000491, ARO:3000790, ARO:3003681, ARO:3000804, ARO:3004144, ARO:3000378, ARO:3004075, ARO:3000808, ARO:3000775, ARO:3000793, ARO:3003031, ARO:3004100	efflux pump complex or subunit conferring antibiotic resistance, protein(s) and two-component regulatory system modulating antibiotic efflux	aminoglycoside antibiotic	0.288066	2.77954e-72	187.578, 205.297, 196.438, 147.902, 211.46, 163.696, 132.109, 204.527, 220.32, 189.504, 201.06, 229.565, 194.126, 213.386, 160.229, 131.339, 228.794, 212.616, 256.529, 195.282, 235.343, 164.851, 202.986, 203.756, 192.586, 217.238, 184.882, 229.95, 224.172, 214.542
GXFL1.4_GM000232	Chr1	adeL	ARO:3000620	efflux pump complex or subunit conferring antibiotic resistance, protein(s) and two-component regulatory system modulating antibiotic efflux	tetracycline antibiotic, fluoroquinolone antibiotic, penam, macrolide antibiotic	0.291777	2.86221e-33	123.25
GXFL1.4_GM000235	Chr1	adeL	ARO:3000620	efflux pump complex or subunit conferring antibiotic resistance, protein(s) and two-component regulatory system modulating antibiotic efflux	tetracycline antibiotic, fluoroquinolone antibiotic, penam, macrolide antibiotic	0.365957	5.87282e-39	138.658
GXFL1.4_GM000305	Chr1	adeL	ARO:3000620	efflux pump complex or subunit conferring antibiotic resistance, protein(s) and two-component regulatory system modulating antibiotic efflux	tetracycline antibiotic, fluoroquinolone antibiotic, penam, macrolide antibiotic	0.336957	5.28659e-37	133.265
GXFL1.4_GM000689	Chr1	adeL	ARO:3000620	efflux pump complex or subunit conferring antibiotic resistance, protein(s) and two-component regulatory system modulating antibiotic efflux	tetracycline antibiotic, fluoroquinolone antibiotic, penam, macrolide antibiotic	0.389908	5.06458e-37	133.65
GXFL1.4_GM000716	Chr1	adeL	ARO:3000620	efflux pump complex or subunit conferring antibiotic resistance, protein(s) and two-component regulatory system modulating antibiotic efflux	tetracycline antibiotic, fluoroquinolone antibiotic, penam, macrolide antibiotic	0.412556	3.39869e-52	174.096
GXFL1.4_GM002034	Chr2	adeL	ARO:3000620	efflux pump complex or subunit conferring antibiotic resistance, protein(s) and two-component regulatory system modulating antibiotic efflux	tetracycline antibiotic, fluoroquinolone antibiotic, penam, macrolide antibiotic	0.373913	7.20666e-42	147.132
GXFL1.4_GM002041	Chr2	adeL	ARO:3000620	efflux pump complex or subunit conferring antibiotic resistance, protein(s) and two-component regulatory system modulating antibiotic efflux	tetracycline antibiotic, fluoroquinolone antibiotic, penam, macrolide antibiotic	0.378995	3.58068e-40	141.739
GXFL1.4_GM002904	Chr2	adeL	ARO:3000620	efflux pump complex or subunit conferring antibiotic resistance, protein(s) and two-component regulatory system modulating antibiotic efflux	tetracycline antibiotic, fluoroquinolone antibiotic, penam, macrolide antibiotic	0.408889	3.10336e-43	149.828
GXFL1.4_GM003314	Chr2	APH(3'')-Ib	ARO:3002649, ARO:3002638, ARO:3002650, ARO:3002651, ARO:3002640, ARO:3002639	antibiotic inactivation enzyme, determinant of aminoglycoside resistance	aminoglycoside antibiotic	0.308782	0	135.961, 214.542, 125.946, 121.709, 205.297, 507.294
GXFL1.4_GM003315	Chr2	APH(6)-Id	ARO:3002660	antibiotic inactivation enzyme, determinant of aminoglycoside resistance	aminoglycoside antibiotic	0.230047	0	568.155
GXFL1.4_GM000768	Chr1	arlR	ARO:3003841, ARO:3002929, ARO:3003066, ARO:3002923, ARO:3002919, ARO:3000816, ARO:3002924, ARO:3002925, ARO:3002926, ARO:3002928, ARO:3002921, ARO:3002927, ARO:3003728, ARO:3000828, ARO:3004055, ARO:3000838	antibiotic resistance gene cluster, cassette, or operon, determinant of aminoglycoside resistance, determinant of resistance to glycopeptide antibiotics, efflux pump complex or subunit conferring antibiotic resistance, protein(s) and two-component regulatory system modulating antibiotic efflux, protein(s) conferring antibiotic resistance via molecular bypass	acridine dye, fluoroquinolone antibiotic	0.409091	2.78826e-44	129.798, 121.709, 122.479, 119.398, 124.405, 122.479, 125.176, 127.487, 124.405, 121.709, 124.405, 112.849, 134.806, 116.701, 112.464, 147.132
GXFL1.4_GM001047	Chr1	arlR	ARO:3003841, ARO:3004054, ARO:3002923, ARO:3002930, ARO:3000816, ARO:3002924, ARO:3002925, ARO:3002926, ARO:3002928, ARO:3000838, ARO:3003728, ARO:3002919	antibiotic resistance gene cluster, cassette, or operon, determinant of aminoglycoside resistance, determinant of resistance to glycopeptide antibiotics, efflux pump complex or subunit conferring antibiotic resistance, protein(s) and two-component regulatory system modulating antibiotic efflux, protein(s) conferring antibiotic resistance via molecular bypass	acridine dye, fluoroquinolone antibiotic	0.383085	5.79141e-46	123.635, 122.479, 115.546, 117.857, 130.568, 118.627, 126.331, 122.479, 120.939, 151.754, 129.028, 130.568
GXFL1.4_GM003178	Chr2	arlR	ARO:3003841, ARO:3000553, ARO:3002929, ARO:3003066, ARO:3004054, ARO:3002922, ARO:3000828, ARO:3000816, ARO:3002924, ARO:3002925, ARO:3002926, ARO:3002928, ARO:3002921, ARO:3002927, ARO:3003728, ARO:3002919, ARO:3004055, ARO:3002923, ARO:3000838	antibiotic resistance gene cluster, cassette, or operon, determinant of aminoglycoside resistance, determinant of resistance to glycopeptide antibiotics, efflux pump complex or subunit conferring antibiotic resistance, protein(s) and two-component regulatory system modulating antibiotic efflux, protein(s) conferring antibiotic resistance via molecular bypass	acridine dye, fluoroquinolone antibiotic	0.353982	3.15556e-52	139.043, 129.028, 141.354, 158.303, 130.954, 147.132, 158.303, 147.132, 135.961, 151.369, 142.124, 145.976, 122.479, 141.739, 166.392, 147.902, 132.88, 133.265, 168.318
GXFL1.4_GM001180	Chr2	arnA	ARO:3002985, ARO:3002985	determinant of polymyxin resistance, gene altering cell wall charge	peptide antibiotic	0.334405	2.59552e-34	121.709, 129.413
GXFL1.4_GM003452	Chr2	bacA	ARO:3002986	determinant of resistance to peptide antibiotics, protein(s) conferring antibiotic resistance via molecular bypass	peptide antibiotic	0.347368	1.90573e-37	132.109
GXFL1.4_GM001649	Chr2	baeR	ARO:3000553, ARO:3003066, ARO:3004054, ARO:3002923, ARO:3002919, ARO:3002924, ARO:3002925, ARO:3002926, ARO:3002928, ARO:3002927, ARO:3003728, ARO:3000828, ARO:3004055	antibiotic resistance gene cluster, cassette, or operon, determinant of resistance to glycopeptide antibiotics, efflux pump complex or subunit conferring antibiotic resistance, protein(s) and two-component regulatory system modulating antibiotic efflux, protein(s) conferring antibiotic resistance via molecular bypass	aminocoumarin antibiotic, aminoglycoside antibiotic	0.273973	4.47699e-41	119.398, 124.405, 116.701, 113.235, 130.954, 133.65, 132.88, 130.954, 121.324, 115.546, 124.79, 140.198, 114.775
GXFL1.4_GM000192	Chr1	basS	ARO:3003583	determinant of polymyxin resistance, gene altering cell wall charge	peptide antibiotic	0.311594	7.48019e-41	150.214
GXFL1.4_GM000108	Chr1	bcr-1	ARO:3003801	efflux pump complex or subunit conferring antibiotic resistance	bicyclomycin	0.333333	3.74577e-34	128.642
GXFL1.4_GM002327	Chr2	bcr-1	ARO:3003801, ARO:3002696, ARO:3000309	efflux pump complex or subunit conferring antibiotic resistance	bicyclomycin	0.324257	2.25622e-74	237.269, 118.627, 121.324
GXFL1.4_GM003831	Chr2	bcr-1	ARO:3003801	efflux pump complex or subunit conferring antibiotic resistance	bicyclomycin	1	7.04036e-31	119.013
GXFL1.4_GM003214	Chr2	Bifidobacteria intrinsic ileS conferring resistance to mupirocin	ARO:3003730	antibiotic resistant gene variant or mutant, determinant of mupirocin resistance	-	0.344411	3.82921e-58	213.386
GXFL1.4_GM002652	Chr2	Campylobacter jejuni gyrA conferring resistance to fluoroquinolones	ARO:3003789, ARO:3003294, ARO:3003684, ARO:3003941, ARO:3003295, ARO:3003308	antibiotic resistant gene variant or mutant, determinant of fluoroquinolone resistance, gene involved in self-resistance to antibiotic	-	0.373355	0	773.081, 1332.01, 1191.02, 416.772, 757.288, 416.772
GXFL1.4_GM000955	Chr1	catB9	ARO:3002679, ARO:3003110, ARO:3002670, ARO:3002840, ARO:3002678, ARO:3002681, ARO:3002841, ARO:3002845, ARO:3002675, ARO:3002676, ARO:3002680, ARO:3003987, ARO:3002842, ARO:3002844, ARO:3002843, ARO:3003744	antibiotic inactivation enzyme, determinant of phenicol resistance, determinant of streptogramin resistance	phenicol antibiotic	0.383877	1.18384e-156	264.618, 267.7, 248.44, 147.517, 272.322, 433.335, 161.77, 156.762, 276.944, 274.248, 275.018, 142.51, 149.443, 127.872, 146.362, 152.525
GXFL1.4_GM001035	Chr1	catB9	ARO:3002679, ARO:3003110, ARO:3002670, ARO:3002678, ARO:3002681, ARO:3002841, ARO:3002676, ARO:3002680, ARO:3002842, ARO:3002675, ARO:3003744	antibiotic inactivation enzyme, determinant of phenicol resistance, determinant of streptogramin resistance	phenicol antibiotic	0.363229	4.40974e-46	127.487, 131.724, 128.257, 129.798, 151.369, 129.028, 137.502, 135.191, 111.694, 138.658, 117.087
GXFL1.4_GM003338	Chr2	cdeA	ARO:3003835, ARO:3003965	efflux pump complex or subunit conferring antibiotic resistance	acridine dye, fluoroquinolone antibiotic	0.390306	1.85542e-45	162.155, 161.77
GXFL1.4_GM003145	Chr2	clbB	ARO:3002814, ARO:3003441, ARO:3002815, ARO:3004146, ARO:3002816, ARO:3003907	antibiotic target modifying enzyme, determinant of lincosamide resistance, determinant of linezolid resistance, determinant of macrolide resistance, determinant of phenicol resistance, determinant of streptogramin resistance	streptogramin antibiotic, lincosamide antibiotic, phenicol antibiotic, oxazolidinone antibiotic, pleuromutilin antibiotic	0.467249	1.66938e-54	148.673, 162.925, 182.57, 166.007, 162.925, 164.466
GXFL1.4_GM001323	Chr2	cpxA	ARO:3000830	efflux pump complex or subunit conferring antibiotic resistance, protein(s) and two-component regulatory system modulating antibiotic efflux	aminocoumarin antibiotic, aminoglycoside antibiotic	0.698454	2.7584e-35	132.88
GXFL1.4_GM001342	Chr2	cpxA	ARO:3000830	efflux pump complex or subunit conferring antibiotic resistance, protein(s) and two-component regulatory system modulating antibiotic efflux	aminocoumarin antibiotic, aminoglycoside antibiotic	0.281893	6.19238e-98	302.368
GXFL1.4_GM002591	Chr2	cpxA	ARO:3000830	efflux pump complex or subunit conferring antibiotic resistance, protein(s) and two-component regulatory system modulating antibiotic efflux	aminocoumarin antibiotic, aminoglycoside antibiotic	1	4.64127e-35	132.494
GXFL1.4_GM001418	Chr2	CRP	ARO:3000518	efflux pump complex or subunit conferring antibiotic resistance, protein(s) and two-component regulatory system modulating antibiotic efflux	penam, macrolide antibiotic, fluoroquinolone antibiotic	0.322449	4.71738e-151	419.083
GXFL1.4_GM003602	Chr2	CTX-M-99	ARO:3001145, ARO:3002456, ARO:3000090, ARO:3002427, ARO:3000924, ARO:3001155, ARO:3002424, ARO:3000888, ARO:3002392, ARO:3002410, ARO:3002467, ARO:3001958, ARO:3002403, ARO:3001073, ARO:3001883, ARO:3001171, ARO:3001045, ARO:3001037, ARO:3002468, ARO:3002398, ARO:3001901, ARO:3001116, ARO:3002389, ARO:3001968, ARO:3000876, ARO:3001112, ARO:3002400, ARO:3002315, ARO:3000946, ARO:3002249, ARO:30011…	antibiotic inactivation enzyme, determinant of beta-lactam resistance	cephalosporin	0.333982	0	193.356, 198.749, 233.802, 196.823, 190.66, 194.897, 197.593, 190.66, 433.335, 426.017, 196.438, 571.237, 424.861, 194.512, 562.762, 193.356, 191.045, 190.66, 195.282, 432.565, 483.026, 197.593, 420.624, 470.315, 189.504, 196.438, 421.779, 274.248, 190.66, 213.386, 197.208, 570.852, 190.66, 193.741, 421.009, 474.167, 433.721, 197.208, 573.933, 573.933, 431.795, 189.119, 201.83, 190.66, 479.174, 1…
GXFL1.4_GM003319	Chr2	dfrA17	ARO:3003014, ARO:3002862, ARO:3002861, ARO:3003020, ARO:3002859, ARO:3002860, ARO:3003013, ARO:3002854	antibiotic target replacement protein, determinant of diaminopyrimidine resistance	diaminopyrimidine antibiotic	0.37156	1.67651e-72	205.297, 210.305, 197.208, 195.282, 204.527, 214.927, 211.846, 193.741
GXFL1.4_GM003512	Chr2	dfrA3	ARO:3003017, ARO:3002858, ARO:3003012, ARO:3003018, ARO:3002866, ARO:3002868, ARO:3002857, ARO:3003105, ARO:3002869, ARO:3002865	antibiotic target replacement protein, determinant of diaminopyrimidine resistance	diaminopyrimidine antibiotic	0.336245	3.09668e-64	117.472, 125.946, 108.612, 118.627, 145.976, 145.206, 139.813, 194.897, 150.214, 129.798
GXFL1.4_GM002511	Chr2	emrB	ARO:3000254, ARO:3003962, ARO:3002813, ARO:3000074	efflux pump complex or subunit conferring antibiotic resistance, protein(s) and two-component regulatory system modulating antibiotic efflux	fluoroquinolone antibiotic	0.651316	5.81495e-130	351.288, 387.497, 124.405, 388.652
GXFL1.4_GM001073	Chr1	emrD	ARO:3003801, ARO:3000309	efflux pump complex or subunit conferring antibiotic resistance	efflux pump complex or subunit conferring antibiotic resistance	0.262561	9.36419e-84	127.487, 261.536
GXFL1.4_GM002512	Chr2	emrK	ARO:3000027, ARO:3003961, ARO:3003548, ARO:3000206	efflux pump complex or subunit conferring antibiotic resistance, protein(s) and two-component regulatory system modulating antibiotic efflux	tetracycline antibiotic	0.415507	3.09597e-82	256.529, 247.669, 132.109, 256.144
GXFL1.4_GM002290	Chr2	Enterococcus faecium cls conferring resistance to daptomycin	ARO:3003092	antibiotic resistant gene variant or mutant, determinant of resistance to lipopeptide antibiotics	-	0.341333	7.70274e-56	192.586
GXFL1.4_GM001343	Chr2	Escherichia coli CpxR	ARO:3003841, ARO:3000553, ARO:3002929, ARO:3004054, ARO:3002922, ARO:3002919, ARO:3000816, ARO:3002924, ARO:3002925, ARO:3002926, ARO:3002928, ARO:3002923, ARO:3002927, ARO:3003728, ARO:3000828, ARO:3002921, ARO:3004055, ARO:3003066, ARO:3000838	antibiotic resistance gene cluster, cassette, or operon, determinant of aminoglycoside resistance, determinant of resistance to glycopeptide antibiotics, efflux pump complex or subunit conferring antibiotic resistance, protein(s) and two-component regulatory system modulating antibiotic efflux, protein(s) conferring antibiotic resistance via molecular bypass	-	0.3367	2.59889e-84	112.464, 142.895, 143.28, 183.341, 145.206, 143.665, 131.339, 148.673, 137.887, 130.183, 136.732, 124.02, 140.584, 137.117, 134.42, 122.094, 251.136, 130.568, 143.665
GXFL1.4_GM001592	Chr2	Escherichia coli gyrA conferring resistance to fluoroquinolones	ARO:3003309, ARO:3003294, ARO:3003974	antibiotic resistant gene variant or mutant, determinant of fluoroquinolone resistance, gene involved in self-resistance to antibiotic	-	0.275701	2.80157e-123	355.525, 390.578, 370.163
GXFL1.4_GM000263	Chr1	Escherichia coli LamB	ARO:3004126	gene conferring resistance via absence, protein modulating permeability to antibiotic	-	0.285403	1.14828e-61	205.682
GXFL1.4_GM001591	Chr2	Escherichia coli parE conferring resistance to fluoroquinolones	ARO:3003316, ARO:3003318	antibiotic resistant gene variant or mutant, determinant of aminocoumarin resistance, determinant of fluoroquinolone resistance, gene involved in self-resistance to antibiotic	-	0.407718	0	1074.31, 371.703
GXFL1.4_GM000593	Chr1	evgS	ARO:3000833	efflux pump complex or subunit conferring antibiotic resistance, protein(s) and two-component regulatory system modulating antibiotic efflux	tetracycline antibiotic, fluoroquinolone antibiotic, penam, macrolide antibiotic	0.368421	6.45388e-50	187.193
GXFL1.4_GM000619	Chr1	evgS	ARO:3000833	efflux pump complex or subunit conferring antibiotic resistance, protein(s) and two-component regulatory system modulating antibiotic efflux	tetracycline antibiotic, fluoroquinolone antibiotic, penam, macrolide antibiotic	0.334416	1.10449e-44	171.785
GXFL1.4_GM001568	Chr2	evgS	ARO:3000833	efflux pump complex or subunit conferring antibiotic resistance, protein(s) and two-component regulatory system modulating antibiotic efflux	tetracycline antibiotic, fluoroquinolone antibiotic, penam, macrolide antibiotic	0.478505	5.47887e-32	130.954
GXFL1.4_GM001648	Chr2	evgS	ARO:3000833	efflux pump complex or subunit conferring antibiotic resistance, protein(s) and two-component regulatory system modulating antibiotic efflux	tetracycline antibiotic, fluoroquinolone antibiotic, penam, macrolide antibiotic	0.31058	6.7684e-55	201.83
GXFL1.4_GM002161	Chr2	evgS	ARO:3000833	efflux pump complex or subunit conferring antibiotic resistance, protein(s) and two-component regulatory system modulating antibiotic efflux	tetracycline antibiotic, fluoroquinolone antibiotic, penam, macrolide antibiotic	0.807325	1.77292e-53	196.823
GXFL1.4_GM002307	Chr2	evgS	ARO:3000833	efflux pump complex or subunit conferring antibiotic resistance, protein(s) and two-component regulatory system modulating antibiotic efflux	tetracycline antibiotic, fluoroquinolone antibiotic, penam, macrolide antibiotic	0.345	1.45875e-53	201.06
GXFL1.4_GM002477	Chr2	evgS	ARO:3000833	efflux pump complex or subunit conferring antibiotic resistance, protein(s) and two-component regulatory system modulating antibiotic efflux	tetracycline antibiotic, fluoroquinolone antibiotic, penam, macrolide antibiotic	0.257683	2.01942e-53	194.126
GXFL1.4_GM002555	Chr2	evgS	ARO:3000833	efflux pump complex or subunit conferring antibiotic resistance, protein(s) and two-component regulatory system modulating antibiotic efflux	tetracycline antibiotic, fluoroquinolone antibiotic, penam, macrolide antibiotic	0.327526	6.05012e-47	180.259
GXFL1.4_GM003366	Chr2	evgS	ARO:3000833	efflux pump complex or subunit conferring antibiotic resistance, protein(s) and two-component regulatory system modulating antibiotic efflux	tetracycline antibiotic, fluoroquinolone antibiotic, penam, macrolide antibiotic	0.471545	1.6384e-47	181.415
GXFL1.4_GM002415	Chr2	hmrM	ARO:3003953, ARO:3004077, ARO:3000753	efflux pump complex or subunit conferring antibiotic resistance	acridine dye, fluoroquinolone antibiotic	0.990431	1.64551e-143	419.853, 357.066, 313.538
GXFL1.4_GM002771	Chr2	H-NS	ARO:3000676	efflux pump complex or subunit conferring antibiotic resistance, protein(s) and two-component regulatory system modulating antibiotic efflux	fluoroquinolone antibiotic, penam, macrolide antibiotic, cephamycin, cephalosporin, tetracycline antibiotic	0.324786	1.01285e-37	124.79
GXFL1.4_GM002042	Chr2	iri	ARO:3002884	antibiotic inactivation enzyme, determinant of rifamycin resistance	rifamycin antibiotic	0.306897	8.26358e-42	153.295
GXFL1.4_GM000801	Chr1	kdpE	ARO:3003841, ARO:3002929, ARO:3002922, ARO:3000828, ARO:3000816, ARO:3002924, ARO:3002925, ARO:3002926, ARO:3002928, ARO:3002921, ARO:3002927, ARO:3003728, ARO:3002919, ARO:3002923, ARO:3003066, ARO:3000838	antibiotic resistance gene cluster, cassette, or operon, determinant of aminoglycoside resistance, determinant of resistance to glycopeptide antibiotics, efflux pump complex or subunit conferring antibiotic resistance, protein(s) and two-component regulatory system modulating antibiotic efflux, protein(s) conferring antibiotic resistance via molecular bypass	aminoglycoside antibiotic	0.371134	4.72665e-72	219.55, 121.324, 122.479, 131.724, 136.346, 142.51, 135.961, 133.65, 127.872, 118.242, 130.954, 143.28, 125.946, 119.783, 113.62, 143.665
GXFL1.4_GM001538	Chr2	leuO	ARO:3003843	determinant of sulfonamide resistance, efflux pump complex or subunit conferring antibiotic resistance, protein(s) and two-component regulatory system modulating antibiotic efflux	nucleoside antibiotic, acridine dye	0.325088	3.17695e-108	318.931
GXFL1.4_GM003121	Chr2	leuO	ARO:3003843	determinant of sulfonamide resistance, efflux pump complex or subunit conferring antibiotic resistance, protein(s) and two-component regulatory system modulating antibiotic efflux	nucleoside antibiotic, acridine dye	0.380952	3.22743e-50	168.318
GXFL1.4_GM000254	Chr1	macB	ARO:3003748, ARO:3000535	efflux pump complex or subunit conferring antibiotic resistance	macrolide antibiotic	0.335907	7.06309e-37	124.79, 134.42
GXFL1.4_GM000414	Chr1	macB	ARO:3000535	efflux pump complex or subunit conferring antibiotic resistance	macrolide antibiotic	0.716456	2.55867e-46	160.229
GXFL1.4_GM000551	Chr1	macB	ARO:3000535	efflux pump complex or subunit conferring antibiotic resistance	macrolide antibiotic	0.573748	4.39413e-51	173.711
GXFL1.4_GM000571	Chr1	macB	ARO:3003748, ARO:3000535	efflux pump complex or subunit conferring antibiotic resistance	macrolide antibiotic	0.350649	7.53804e-35	121.324, 129.028
GXFL1.4_GM000723	Chr1	macB	ARO:3000535	efflux pump complex or subunit conferring antibiotic resistance	macrolide antibiotic	0.41048	3.47253e-33	127.872
GXFL1.4_GM001477	Chr2	macB	ARO:3000535	efflux pump complex or subunit conferring antibiotic resistance	macrolide antibiotic	0.339478	1.36642e-32	122.479
GXFL1.4_GM002109	Chr2	macB	ARO:3000535	efflux pump complex or subunit conferring antibiotic resistance	macrolide antibiotic	0.327543	8.98902e-52	175.637
GXFL1.4_GM002128	Chr2	macB	ARO:3000535	efflux pump complex or subunit conferring antibiotic resistance	macrolide antibiotic	0.342466	1.55138e-39	142.124
GXFL1.4_GM002331	Chr2	macB	ARO:3000535	efflux pump complex or subunit conferring antibiotic resistance	macrolide antibiotic	0.606987	5.79491e-35	128.642
GXFL1.4_GM002388	Chr2	macB	ARO:3000535	efflux pump complex or subunit conferring antibiotic resistance	macrolide antibiotic	0.322751	4.58942e-73	233.802
GXFL1.4_GM002548	Chr2	macB	ARO:3000535	efflux pump complex or subunit conferring antibiotic resistance	macrolide antibiotic	0.324538	3.15888e-39	141.354
GXFL1.4_GM003038	Chr2	macB	ARO:3000535	efflux pump complex or subunit conferring antibiotic resistance	macrolide antibiotic	0.280876	8.36076e-43	154.066
GXFL1.4_GM003438	Chr2	macB	ARO:3000535	efflux pump complex or subunit conferring antibiotic resistance	macrolide antibiotic	0.491609	1.30535e-32	125.946
GXFL1.4_GM003867	Chr2	macB	ARO:3000535	efflux pump complex or subunit conferring antibiotic resistance	macrolide antibiotic	0.3	2.2187e-43	152.525
GXFL1.4_GM000193	Chr1	MCR-3	ARO:3004139, ARO:3003576, ARO:3003689, ARO:3004110	determinant of polymyxin resistance, gene altering cell wall charge	peptide antibiotic	0.281481	0	552.747, 381.333, 278.485, 279.256
GXFL1.4_GM001203	Chr2	mdtL	ARO:3002695, ARO:3001215, ARO:3002698, ARO:3002693, ARO:3002705, ARO:3002699, ARO:3003801, ARO:3002696, ARO:3002694, ARO:3002691	efflux pump complex or subunit conferring antibiotic resistance	-	0.322097	1.16529e-41	129.413, 149.828, 136.732, 130.183, 133.265, 119.013, 137.502, 129.028, 123.25, 122.479
GXFL1.4_GM002998	Chr2	mecC	ARO:3001209, ARO:3003440, ARO:3000617	antibiotic resistance gene cluster, cassette, or operon, antibiotic target replacement protein, determinant of beta-lactam resistance	penam	1	1.87118e-42	159.073, 150.984, 150.984
GXFL1.4_GM000685	Chr1	MexF	ARO:3000796, ARO:3002983, ARO:3000804, ARO:3000801, ARO:3003923, ARO:3000216, ARO:3000778, ARO:3000811, ARO:3000781, ARO:3003705, ARO:3003056, ARO:3003033, ARO:3000794, ARO:3000784, ARO:3000502, ARO:3003052, ARO:3003699, ARO:3003693, ARO:3004074, ARO:3000491, ARO:3000790, ARO:3003681, ARO:3003010, ARO:3004144, ARO:3000378, ARO:3004075, ARO:3000808, ARO:3000775, ARO:3000793, ARO:3003031, ARO:30041…	efflux pump complex or subunit conferring antibiotic resistance, protein(s) and two-component regulatory system modulating antibiotic efflux	phenicol antibiotic, diaminopyrimidine antibiotic, fluoroquinolone antibiotic	0.284672	2.16596e-72	193.741, 199.904, 257.299, 176.407, 183.341, 181.03, 189.504, 190.274, 211.075, 245.743, 184.111, 194.897, 226.868, 220.705, 203.756, 201.445, 232.646, 242.662, 219.935, 237.269, 250.751, 216.853, 213.386, 198.749, 219.164, 197.208, 230.335, 220.705, 225.713, 227.254, 193.356
GXFL1.4_GM003031	Chr2	MexI	ARO:3000796, ARO:3002983, ARO:3000804, ARO:3000801, ARO:3003923, ARO:3000216, ARO:3004074, ARO:3000811, ARO:3000781, ARO:3003705, ARO:3003056, ARO:3003033, ARO:3000794, ARO:3000784, ARO:3000502, ARO:3003052, ARO:3003699, ARO:3003693, ARO:3000778, ARO:3000491, ARO:3000790, ARO:3003681, ARO:3003010, ARO:3004144, ARO:3000378, ARO:3004075, ARO:3000808, ARO:3000775, ARO:3000793, ARO:3003031, ARO:30041…	efflux pump complex or subunit conferring antibiotic resistance, protein(s) and two-component regulatory system modulating antibiotic efflux	tetracycline antibiotic, fluoroquinolone antibiotic, acridine dye	0.336364	0	411.379, 462.996, 427.172, 398.282, 384.415, 449.514, 439.499, 409.453, 458.759, 437.958, 441.039, 424.091, 435.261, 461.07, 427.943, 407.527, 420.239, 272.707, 417.927, 486.878, 443.351, 235.343, 401.749, 450.284, 461.84, 416.772, 565.074, 434.876, 452.595, 614.764, 565.844
GXFL1.4_GM003818	Chr2	MexI	ARO:3000796, ARO:3002983, ARO:3000804, ARO:3000801, ARO:3003923, ARO:3000216, ARO:3004074, ARO:3000811, ARO:3000781, ARO:3003705, ARO:3003056, ARO:3003033, ARO:3000794, ARO:3000784, ARO:3000502, ARO:3003052, ARO:3003699, ARO:3003693, ARO:3000778, ARO:3000491, ARO:3000790, ARO:3003681, ARO:3003010, ARO:3004144, ARO:3000378, ARO:3004075, ARO:3000808, ARO:3000775, ARO:3000793, ARO:3003031, ARO:30041…	efflux pump complex or subunit conferring antibiotic resistance, protein(s) and two-component regulatory system modulating antibiotic efflux	tetracycline antibiotic, fluoroquinolone antibiotic, acridine dye	0.343348	0	469.159, 456.447, 503.056, 413.69, 428.328, 492.656, 420.624, 458.373, 527.709, 392.504, 483.411, 450.669, 402.134, 504.212, 500.36, 445.277, 443.736, 214.927, 474.552, 503.827, 503.056, 192.2, 470.7, 470.7, 493.426, 389.037, 946.806, 482.641, 441.81, 968.763, 557.37
GXFL1.4_GM002211	Chr2	MexJ	ARO:3003692	efflux pump complex or subunit conferring antibiotic resistance	macrolide antibiotic, tetracycline antibiotic, triclosan	0.296804	3.48593e-33	124.79
GXFL1.4_GM002287	Chr2	MexK	ARO:3000796, ARO:3002983, ARO:3003056, ARO:3003923, ARO:3000216, ARO:3000778, ARO:3000811, ARO:3000781, ARO:3003705, ARO:3000801, ARO:3003033, ARO:3000794, ARO:3000502, ARO:3003052, ARO:3003699, ARO:3003693, ARO:3004074, ARO:3000491, ARO:3000790, ARO:3003681, ARO:3003010, ARO:3004144, ARO:3000378, ARO:3004075, ARO:3000808, ARO:3000775, ARO:3000793, ARO:3003031, ARO:3004100	efflux pump complex or subunit conferring antibiotic resistance, protein(s) and two-component regulatory system modulating antibiotic efflux	tetracycline antibiotic, macrolide antibiotic, triclosan	0.493213	0	181.03, 184.496, 157.918, 159.844, 172.555, 145.591, 204.142, 173.711, 196.438, 167.933, 207.608, 184.496, 180.259, 170.629, 160.999, 572.392, 176.022, 207.608, 172.94, 563.148, 180.259, 189.889, 189.504, 174.481, 146.362, 179.874, 182.185, 140.969, 147.132
GXFL1.4_GM003032	Chr2	MexV	ARO:3003030, ARO:3000792	efflux pump complex or subunit conferring antibiotic resistance	macrolide antibiotic, phenicol antibiotic, acridine dye, tetracycline antibiotic, fluoroquinolone antibiotic	0.374622	1.0297e-43	154.066, 118.242
GXFL1.4_GM003817	Chr2	MexV	ARO:3003030, ARO:3000807	efflux pump complex or subunit conferring antibiotic resistance	macrolide antibiotic, phenicol antibiotic, acridine dye, tetracycline antibiotic, fluoroquinolone antibiotic	0.996032	3.84838e-84	260.766, 171.4
GXFL1.4_GM001325	Chr2	mfd	ARO:3003844	antibiotic target protection protein, determinant of fluoroquinolone resistance	fluoroquinolone antibiotic	0.57764	3.74252e-68	239.965
GXFL1.4_GM002106	Chr2	mfd	ARO:3003844	antibiotic target protection protein, determinant of fluoroquinolone resistance	fluoroquinolone antibiotic	0.320988	0	1530.38
GXFL1.4_GM002113	Chr2	msbA	ARO:3004035, ARO:3000489, ARO:3002882, ARO:3002522, ARO:3003948, ARO:3004033, ARO:3002881, ARO:3003950, ARO:3004036, ARO:3003949, ARO:3004032	efflux pump complex or subunit conferring antibiotic resistance	nitroimidazole antibiotic	0.392523	0	206.838, 338.961, 258.455, 297.745, 220.32, 267.7, 205.297, 833.943, 275.404, 170.244, 241.506
GXFL1.4_GM000711	Chr1	msrB	ARO:3002818	efflux pump complex or subunit conferring antibiotic resistance	lincosamide antibiotic, oxazolidinone antibiotic, streptogramin antibiotic, phenicol antibiotic, tetracycline antibiotic, macrolide antibiotic, pleuromutilin antibiotic	0.345098	1.50883e-35	125.946
GXFL1.4_GM001993	Chr2	msrB	ARO:3002818	efflux pump complex or subunit conferring antibiotic resistance	lincosamide antibiotic, oxazolidinone antibiotic, streptogramin antibiotic, phenicol antibiotic, tetracycline antibiotic, macrolide antibiotic, pleuromutilin antibiotic	0.327434	6.40428e-52	161.77
GXFL1.4_GM002672	Chr2	msrB	ARO:3002818	efflux pump complex or subunit conferring antibiotic resistance	lincosamide antibiotic, oxazolidinone antibiotic, streptogramin antibiotic, phenicol antibiotic, tetracycline antibiotic, macrolide antibiotic, pleuromutilin antibiotic	0.334586	1.36037e-37	124.79
GXFL1.4_GM002240	Chr2	mtrA	ARO:3003841, ARO:3004054, ARO:3000828, ARO:3000816, ARO:3002924, ARO:3002925, ARO:3002928, ARO:3000838, ARO:3003728, ARO:3002919, ARO:3003066	antibiotic resistance gene cluster, cassette, or operon, determinant of aminoglycoside resistance, determinant of resistance to glycopeptide antibiotics, efflux pump complex or subunit conferring antibiotic resistance, protein(s) and two-component regulatory system modulating antibiotic efflux, protein(s) conferring antibiotic resistance via molecular bypass	-	0.35426	2.67525e-40	125.561, 113.62, 134.035, 137.502, 118.627, 123.635, 127.102, 113.235, 117.857, 117.472, 120.168
GXFL1.4_GM001512	Chr2	Mycobacterium tuberculosis intrinsic murA conferring resistance to fosfomycin	ARO:3003784, ARO:3003785	antibiotic resistant gene variant or mutant, determinant of fosfomycin resistance	-	0.23678	8.27481e-99	301.597, 191.045
GXFL1.4_GM002395	Chr2	Mycobacterium tuberculosis katG mutations conferring resistance to isoniazid	ARO:3003392	antibiotic resistant gene variant or mutant, determinant of isoniazid resistance	-	0.318885	0	779.63
GXFL1.4_GM002102	Chr2	Mycobacterium tuberculosis ndh mutant conferring resistance to isoniazid	ARO:3003461	antibiotic resistant gene variant or mutant, determinant of isoniazid resistance	-	0.288828	7.18955e-40	146.362
GXFL1.4_GM003049	Chr2	NmcR	ARO:3003665	antibiotic inactivation enzyme, determinant of beta-lactam resistance, gene modulating beta-lactam resistance	penam, cephalosporin, cephamycin, carbapenem	0.357212	2.33232e-43	149.443
GXFL1.4_GM002513	Chr2	OpmB	ARO:3004142, ARO:3004072, ARO:3003700, ARO:3003057, ARO:3000785, ARO:3003039, ARO:3000802, ARO:3003811, ARO:3000379, ARO:3000791, ARO:3003550, ARO:3000779	efflux pump complex or subunit conferring antibiotic resistance	tetracycline antibiotic, monobactam, macrolide antibiotic, aminocoumarin antibiotic	0.385321	2.47425e-43	143.665, 157.918, 127.102, 128.642, 130.183, 148.673, 126.716, 123.635, 135.191, 125.561, 149.443, 151.369
GXFL1.4_GM001293	Chr2	otr(A)	ARO:3002891	antibiotic target protection protein, determinant of tetracycline resistance	tetracycline antibiotic	0.329341	9.33541e-31	124.02
GXFL1.4_GM000442	Chr1	patA	ARO:3000024	efflux pump complex or subunit conferring antibiotic resistance	fluoroquinolone antibiotic	0.398907	1.04578e-39	145.976
GXFL1.4_GM000720	Chr1	patA	ARO:3000024	efflux pump complex or subunit conferring antibiotic resistance	fluoroquinolone antibiotic	0.27345	6.83685e-44	158.688
GXFL1.4_GM001414	Chr2	patA	ARO:3000024	efflux pump complex or subunit conferring antibiotic resistance	fluoroquinolone antibiotic	0.317073	3.65678e-60	201.445
GXFL1.4_GM002335	Chr2	patA	ARO:3000024	efflux pump complex or subunit conferring antibiotic resistance	fluoroquinolone antibiotic	0.445455	2.75247e-49	179.489
GXFL1.4_GM002844	Chr2	patA	ARO:3000024	efflux pump complex or subunit conferring antibiotic resistance	fluoroquinolone antibiotic	0.354978	2.53731e-47	167.548
GXFL1.4_GM003363	Chr2	patA	ARO:3000024	efflux pump complex or subunit conferring antibiotic resistance	fluoroquinolone antibiotic	0.304511	6.72848e-35	131.724
GXFL1.4_GM000554	Chr1	PmrE	ARO:3003577	determinant of polymyxin resistance, gene altering cell wall charge	peptide antibiotic	0.286432	0	576.63
GXFL1.4_GM003722	Chr2	PmrE	ARO:3003577	determinant of polymyxin resistance, gene altering cell wall charge	peptide antibiotic	0.996403	0	629.017
GXFL1.4_GM000107	Chr1	Pseudomonas aeruginosa soxR	ARO:3004107	antibiotic resistant gene variant or mutant, efflux pump complex or subunit conferring antibiotic resistance, protein(s) and two-component regulatory system modulating antibiotic efflux	-	0.535593	1.09523e-49	156.762
GXFL1.4_GM003320	Chr2	QnrVC5	ARO:3002802	antibiotic target protection protein, determinant of fluoroquinolone resistance	fluoroquinolone antibiotic	0.756098	1.83295e-161	446.047
GXFL1.4_GM001989	Chr2	RlmA(II)	ARO:3001301, ARO:3001302	antibiotic target modifying enzyme, determinant of macrolide resistance, gene involved in self-resistance to antibiotic	lincosamide antibiotic, macrolide antibiotic	0.2625	2.86362e-37	132.494, 115.161
GXFL1.4_GM001425	Chr2	rosB	ARO:3003049	efflux pump complex or subunit conferring antibiotic resistance	peptide antibiotic	0.384824	2.85619e-43	159.844
GXFL1.4_GM000300	Chr1	rphB	ARO:3003992, ARO:3000444	antibiotic inactivation enzyme, determinant of rifamycin resistance	rifamycin antibiotic	0.509915	4.08951e-50	186.037, 181.415
GXFL1.4_GM000211	Chr1	sav1866	ARO:3004035, ARO:3000489, ARO:3002882, ARO:3003949, ARO:3003948, ARO:3004033, ARO:3002881, ARO:3003950, ARO:3004036, ARO:3002522, ARO:3004032	efflux pump complex or subunit conferring antibiotic resistance	efflux pump complex or subunit conferring antibiotic resistance	0.566929	1.66214e-64	149.058, 223.402, 160.999, 153.68, 157.918, 140.969, 154.066, 175.637, 155.221, 171.014, 155.606
GXFL1.4_GM000295	Chr1	sav1866	ARO:3004035, ARO:3000489, ARO:3002882, ARO:3002522, ARO:3003948, ARO:3004033, ARO:3002881, ARO:3003950, ARO:3004036, ARO:3003949, ARO:3004032	efflux pump complex or subunit conferring antibiotic resistance	efflux pump complex or subunit conferring antibiotic resistance	0.798701	3.06259e-90	165.622, 290.812, 202.601, 248.825, 152.91, 214.542, 190.66, 230.335, 206.453, 166.007, 177.178
GXFL1.4_GM002452	Chr2	sav1866	ARO:3004035, ARO:3000489, ARO:3002882, ARO:3002522, ARO:3003948, ARO:3004033, ARO:3002881, ARO:3003950, ARO:3004036, ARO:3003949, ARO:3004032	efflux pump complex or subunit conferring antibiotic resistance	efflux pump complex or subunit conferring antibiotic resistance	0.342205	1.83068e-84	193.741, 275.018, 196.052, 233.417, 174.866, 177.178, 173.711, 242.276, 199.904, 151.754, 166.777
GXFL1.4_GM002474	Chr2	sav1866	ARO:3004035, ARO:3000489, ARO:3002882, ARO:3002522, ARO:3003948, ARO:3004033, ARO:3002881, ARO:3003950, ARO:3004036, ARO:3003949, ARO:3004032	efflux pump complex or subunit conferring antibiotic resistance	efflux pump complex or subunit conferring antibiotic resistance	0.551471	2.30961e-94	217.624, 304.294, 229.18, 258.07, 190.274, 239.965, 207.608, 248.44, 226.098, 182.956, 180.259
GXFL1.4_GM002476	Chr2	sav1866	ARO:3004035, ARO:3000489, ARO:3002882, ARO:3002522, ARO:3003948, ARO:3004033, ARO:3002881, ARO:3003950, ARO:3004036, ARO:3003949, ARO:3004032	efflux pump complex or subunit conferring antibiotic resistance	efflux pump complex or subunit conferring antibiotic resistance	0.361111	9.31068e-93	209.92, 300.442, 251.521, 260.381, 191.815, 242.662, 214.927, 249.98, 241.121, 191.43, 187.193
GXFL1.4_GM002722	Chr2	sav1866	ARO:3004035, ARO:3000489, ARO:3002882, ARO:3002522, ARO:3003948, ARO:3004033, ARO:3002881, ARO:3003950, ARO:3004036, ARO:3003949, ARO:3004032	efflux pump complex or subunit conferring antibiotic resistance	efflux pump complex or subunit conferring antibiotic resistance	0.271137	7.25408e-49	145.206, 176.407, 174.481, 170.629, 151.754, 149.828, 158.688, 174.866, 148.673, 125.176, 152.14
GXFL1.4_GM003794	Chr2	sav1866	ARO:3004035, ARO:3000489, ARO:3002882, ARO:3002522, ARO:3003948, ARO:3004033, ARO:3002881, ARO:3003950, ARO:3004036, ARO:3003949, ARO:3004032	efflux pump complex or subunit conferring antibiotic resistance	efflux pump complex or subunit conferring antibiotic resistance	0.302326	2.88406e-85	188.734, 277.33, 200.675, 229.95, 147.132, 229.18, 187.193, 236.498, 198.364, 164.851, 162.155
GXFL1.4_GM001032	Chr1	smeR	ARO:3003841, ARO:3000828, ARO:3002921, ARO:3000838, ARO:3003066	antibiotic resistance gene cluster, cassette, or operon, determinant of aminoglycoside resistance, determinant of resistance to glycopeptide antibiotics, efflux pump complex or subunit conferring antibiotic resistance, protein(s) and two-component regulatory system modulating antibiotic efflux, protein(s) conferring antibiotic resistance via molecular bypass	cephalosporin, aminoglycoside antibiotic, cephamycin, penam	0.588235	3.10073e-34	114.775, 119.013, 119.398, 114.005, 120.939
GXFL1.4_GM003624	Chr2	Streptomyces cinnamoneus EF-Tu mutants conferring resistance to elfamycin	ARO:3003359	antibiotic resistant gene variant or mutant, determinant of elfamycin resistance, gene involved in self-resistance to antibiotic	-	0.413295	0	573.163
GXFL1.4_GM003667	Chr2	Streptomyces cinnamoneus EF-Tu mutants conferring resistance to elfamycin	ARO:3003359	antibiotic resistant gene variant or mutant, determinant of elfamycin resistance, gene involved in self-resistance to antibiotic	-	0.355372	0	575.089
GXFL1.4_GM001150	Chr2	Streptomyces rishiriensis parY mutant conferring resistance to aminocoumarin	ARO:3003316, ARO:3003318	antibiotic resistant gene variant or mutant, determinant of aminocoumarin resistance, determinant of fluoroquinolone resistance, gene involved in self-resistance to antibiotic	-	0.261407	3.50569e-126	375.941, 394.815
GXFL1.4_GM003313	Chr2	sul2	ARO:3000412	antibiotic target replacement protein, determinant of sulfonamide resistance	-	0.468326	0	528.865
GXFL1.4_GM003350	Chr2	sul3	ARO:3000412, ARO:3000410, ARO:3000413	antibiotic target replacement protein, determinant of sulfonamide resistance	sulfonamide antibiotic	0.713924	4.46246e-46	133.65, 120.553, 155.221
GXFL1.4_GM001423	Chr2	TaeA	ARO:3002817, ARO:3000616, ARO:3003986, ARO:3000118, ARO:3003749, ARO:3002828, ARO:3003109, ARO:3003036, ARO:3003206, ARO:3002832, ARO:3003111, ARO:3002830, ARO:3003112, ARO:3000300, ARO:3002829, ARO:3002819, ARO:3002833, ARO:3002827	efflux pump complex or subunit conferring antibiotic resistance	sulfonamide antibiotic	0.326241	1.25206e-74	195.667, 189.889, 251.136, 191.815, 232.646, 190.66, 175.637, 203.371, 124.405, 168.703, 138.658, 162.155, 133.65, 130.954, 166.007, 149.443, 186.808, 193.741
GXFL1.4_GM002432	Chr2	TaeA	ARO:3002817, ARO:3000616, ARO:3003986, ARO:3000118, ARO:3003749, ARO:3002832, ARO:3003036, ARO:3003206, ARO:3003109, ARO:3002827, ARO:3002830, ARO:3003112, ARO:3003111, ARO:3002829, ARO:3002819, ARO:3002833	efflux pump complex or subunit conferring antibiotic resistance	pleuromutilin antibiotic	0.308751	1.04401e-70	209.534, 172.94, 237.654, 187.578, 176.022, 194.126, 196.438, 145.206, 162.54, 181.8, 179.104, 144.821, 129.413, 179.489, 175.252, 204.142
GXFL1.4_GM002464	Chr2	TaeA	ARO:3002817, ARO:3000616, ARO:3003986, ARO:3000118, ARO:3003749, ARO:3002828, ARO:3002832, ARO:3003036, ARO:3003109, ARO:3002827, ARO:3002830, ARO:3003112, ARO:3003111, ARO:3002829, ARO:3002819, ARO:3002833	efflux pump complex or subunit conferring antibiotic resistance	pleuromutilin antibiotic	0.35865	5.48625e-115	218.779, 154.451, 358.607, 191.43, 200.29, 234.572, 179.104, 210.305, 150.599, 193.741, 170.629, 141.354, 127.872, 170.629, 172.17, 203.371
GXFL1.4_GM003199	Chr2	TaeA	ARO:3002817, ARO:3003986, ARO:3003986, ARO:3000118, ARO:3003749, ARO:3002828, ARO:3000616, ARO:3002832, ARO:3003036, ARO:3003206, ARO:3003109, ARO:3003111, ARO:3002830, ARO:3003112, ARO:3000300, ARO:3002829, ARO:3002819, ARO:3002833, ARO:3002827	efflux pump complex or subunit conferring antibiotic resistance	pleuromutilin antibiotic	0.952381	9.21182e-114	213.001, 132.88, 352.443, 197.978, 166.777, 207.223, 164.081, 181.415, 190.274, 126.716, 148.673, 144.436, 168.318, 137.502, 125.561, 169.859, 155.606, 189.119, 198.364
GXFL1.4_GM002364	Chr2	tcr3	ARO:3002892, ARO:3002893	efflux pump complex or subunit conferring antibiotic resistance	tetracycline antibiotic	0.294574	2.48586e-51	155.992, 180.644
GXFL1.4_GM002520	Chr2	tcr3	ARO:3002892, ARO:3002893	efflux pump complex or subunit conferring antibiotic resistance	tetracycline antibiotic	0.676976	8.13947e-52	159.458, 181.8
GXFL1.4_GM001074	Chr1	tet(35)	ARO:3000481	efflux pump complex or subunit conferring antibiotic resistance	tetracycline antibiotic	0.285714	4.47626e-117	350.903
GXFL1.4_GM002770	Chr2	tet(35)	ARO:3000481	efflux pump complex or subunit conferring antibiotic resistance	tetracycline antibiotic	0.437037	0	591.652
GXFL1.4_GM001729	Chr2	tet34	ARO:3002870	determinant of tetracycline resistance, protein(s) conferring antibiotic resistance via molecular bypass	tetracycline antibiotic	0.318878	6.5205e-95	271.937
GXFL1.4_GM001500	Chr2	tetA(48)	ARO:3003980	efflux pump complex or subunit conferring antibiotic resistance	-	0.315287	1.11689e-32	119.783
GXFL1.4_GM002301	Chr2	tetA(48)	ARO:3003748, ARO:3002894, ARO:3003980, ARO:3002987	efflux pump complex or subunit conferring antibiotic resistance	-	0.478992	1.3927e-56	157.918, 122.479, 186.037, 136.732
GXFL1.4_GM003396	Chr2	tetA(48)	ARO:3003748, ARO:3003980, ARO:3002987	efflux pump complex or subunit conferring antibiotic resistance	-	0.286822	2.28678e-43	145.206, 150.984, 121.324
GXFL1.4_GM002721	Chr2	tetB(60)	ARO:3004035, ARO:3000489, ARO:3002882, ARO:3004033, ARO:3002881, ARO:3003950, ARO:3004036, ARO:3004032	efflux pump complex or subunit conferring antibiotic resistance	tetracycline antibiotic	0.733259	4.58063e-42	129.413, 155.606, 143.665, 150.599, 124.405, 154.836, 156.377, 128.642
GXFL1.4_GM001673	Chr2	tetT	ARO:3000191, ARO:3000556, ARO:3002891, ARO:3000190, ARO:3000186, ARO:3000196, ARO:3000192, ARO:3000194, ARO:3000197, ARO:3000195, ARO:3000193	antibiotic target protection protein, determinant of tetracycline resistance	tetracycline antibiotic	0.277778	2.64619e-73	204.912, 232.261, 194.512, 222.631, 216.468, 232.261, 224.557, 236.884, 194.126, 247.284, 249.21
GXFL1.4_GM003236	Chr2	tetT	ARO:3000556, ARO:3002891, ARO:3000190, ARO:3000186, ARO:3000196, ARO:3000197, ARO:3000192, ARO:3000195, ARO:3000193	antibiotic target protection protein, determinant of tetracycline resistance	tetracycline antibiotic	0.760309	3.61857e-41	126.331, 131.339, 135.191, 132.88, 125.561, 148.673, 140.969, 144.05, 153.68
GXFL1.4_GM003625	Chr2	tetT	ARO:3000191, ARO:3000556, ARO:3002891, ARO:3000190, ARO:3000186, ARO:3000196, ARO:3000197, ARO:3000193, ARO:3000192, ARO:3000195, ARO:3000194	antibiotic target protection protein, determinant of tetracycline resistance	tetracycline antibiotic	0.390756	4.65203e-76	226.868, 221.476, 194.512, 205.297, 206.068, 223.016, 232.261, 256.529, 222.246, 250.751, 214.927
GXFL1.4_GM001586	Chr2	TolC	ARO:3000237, ARO:3003682	efflux pump complex or subunit conferring antibiotic resistance	peptide antibiotic, tetracycline antibiotic, penam, macrolide antibiotic, cephalosporin, phenicol antibiotic, aminoglycoside antibiotic, fluoroquinolone antibiotic, carbapenem, cephamycin, rifamycin antibiotic, glycylcycline, aminocoumarin antibiotic, penem, triclosan	0.318735	1.8358e-125	373.629, 251.136
GXFL1.4_GM002210	Chr2	TriC	ARO:3000796, ARO:3002983, ARO:3003010, ARO:3003056, ARO:3003923, ARO:3000216, ARO:3000778, ARO:3000811, ARO:3000781, ARO:3003705, ARO:3000801, ARO:3003033, ARO:3000794, ARO:3000784, ARO:3000502, ARO:3003052, ARO:3003699, ARO:3003693, ARO:3004074, ARO:3000491, ARO:3000790, ARO:3003681, ARO:3000804, ARO:3004144, ARO:3000378, ARO:3004075, ARO:3000808, ARO:3000775, ARO:3000793, ARO:3003031, ARO:30041…	efflux pump complex or subunit conferring antibiotic resistance, protein(s) and two-component regulatory system modulating antibiotic efflux	triclosan	0.479821	3.88243e-160	196.438, 179.489, 169.474, 201.445, 160.614, 204.142, 156.377, 202.216, 223.016, 192.2, 178.718, 170.629, 191.045, 173.711, 232.261, 192.2, 153.295, 480.33, 190.274, 232.261, 182.57, 499.59, 152.14, 200.675, 196.438, 177.948, 214.157, 206.838, 185.267, 176.792, 185.652
GXFL1.4_GM000738	Chr1	vanE	ARO:3002908, ARO:3000368, ARO:3002913, ARO:3002910, ARO:3002911, ARO:3000013, ARO:3000005, ARO:3000010, ARO:3002909, ARO:3002912, ARO:3002907	antibiotic resistance gene cluster, cassette, or operon, determinant of resistance to glycopeptide antibiotics, protein(s) conferring antibiotic resistance via molecular bypass	glycopeptide antibiotic	0.447084	1.51492e-45	153.295, 144.821, 154.836, 139.043, 140.584, 130.954, 141.354, 137.502, 128.642, 135.961, 157.918
GXFL1.4_GM001542	Chr2	vanHB	ARO:3002943	antibiotic resistance gene cluster, cassette, or operon, determinant of resistance to glycopeptide antibiotics, protein(s) conferring antibiotic resistance via molecular bypass	glycopeptide antibiotic	0.648815	4.4307e-31	118.627
GXFL1.4_GM001522	Chr2	vanHD	ARO:3002945, ARO:3002944, ARO:3002942, ARO:3002947, ARO:3002943	antibiotic resistance gene cluster, cassette, or operon, determinant of resistance to glycopeptide antibiotics, protein(s) conferring antibiotic resistance via molecular bypass	glycopeptide antibiotic	0.433673	2.53397e-35	122.479, 129.028, 119.013, 122.865, 125.176
GXFL1.4_GM000008	Chr1	vanHO	ARO:3002948, ARO:3002947, ARO:3002944, ARO:3002945, ARO:3002942, ARO:3002943	antibiotic resistance gene cluster, cassette, or operon, determinant of resistance to glycopeptide antibiotics, protein(s) conferring antibiotic resistance via molecular bypass	glycopeptide antibiotic	0.339367	3.44311e-55	183.341, 162.155, 181.8, 168.703, 163.31, 164.081
GXFL1.4_GM000191	Chr1	vanRB	ARO:3003841, ARO:3002929, ARO:3004054, ARO:3002922, ARO:3000816, ARO:3002924, ARO:3004055, ARO:3002928, ARO:3002921, ARO:3002927, ARO:3003728, ARO:3002919, ARO:3002923, ARO:3003066, ARO:3000838	antibiotic resistance gene cluster, cassette, or operon, determinant of aminoglycoside resistance, determinant of resistance to glycopeptide antibiotics, efflux pump complex or subunit conferring antibiotic resistance, protein(s) and two-component regulatory system modulating antibiotic efflux, protein(s) conferring antibiotic resistance via molecular bypass	glycopeptide antibiotic	0.324226	4.2835e-42	115.931, 114.005, 124.405, 122.479, 115.161, 119.783, 112.849, 117.087, 141.739, 120.939, 130.568, 121.709, 113.235, 112.849, 137.117
GXFL1.4_GM002323	Chr2	vanRG	ARO:3003841, ARO:3000553, ARO:3002929, ARO:3004054, ARO:3002922, ARO:3002919, ARO:3000816, ARO:3002924, ARO:3002925, ARO:3002926, ARO:3002928, ARO:3002921, ARO:3002927, ARO:3003728, ARO:3000828, ARO:3002923, ARO:3000838	antibiotic resistance gene cluster, cassette, or operon, determinant of aminoglycoside resistance, determinant of resistance to glycopeptide antibiotics, efflux pump complex or subunit conferring antibiotic resistance, protein(s) and two-component regulatory system modulating antibiotic efflux, protein(s) conferring antibiotic resistance via molecular bypass	glycopeptide antibiotic	0.375566	1.29539e-41	119.013, 120.168, 118.627, 114.775, 129.413, 119.398, 112.849, 127.872, 124.02, 140.584, 128.257, 124.79, 124.02, 122.865, 119.398, 119.398, 139.043
GXFL1.4_GM001322	Chr2	vanRI	ARO:3003841, ARO:3000553, ARO:3002929, ARO:3004054, ARO:3002922, ARO:3002919, ARO:3000816, ARO:3002927, ARO:3002925, ARO:3002926, ARO:3002928, ARO:3002923, ARO:3002924, ARO:3003728, ARO:3000828, ARO:3004055, ARO:3003066, ARO:3000838	antibiotic resistance gene cluster, cassette, or operon, determinant of aminoglycoside resistance, determinant of resistance to glycopeptide antibiotics, efflux pump complex or subunit conferring antibiotic resistance, protein(s) and two-component regulatory system modulating antibiotic efflux, protein(s) conferring antibiotic resistance via molecular bypass	glycopeptide antibiotic	0.280781	2.80843e-54	129.028, 116.316, 147.902, 159.073, 149.443, 167.933, 135.576, 157.147, 146.747, 155.992, 144.05, 136.346, 144.821, 175.252, 145.976, 139.428, 137.887, 129.413
GXFL1.4_GM002590	Chr2	vanRI	ARO:3002929, ARO:3004054, ARO:3002922, ARO:3000828, ARO:3000816, ARO:3002924, ARO:3002925, ARO:3002926, ARO:3002928, ARO:3002923, ARO:3002927, ARO:3003728, ARO:3002919, ARO:3004055, ARO:3003066, ARO:3000838	antibiotic resistance gene cluster, cassette, or operon, determinant of resistance to glycopeptide antibiotics, efflux pump complex or subunit conferring antibiotic resistance, protein(s) and two-component regulatory system modulating antibiotic efflux, protein(s) conferring antibiotic resistance via molecular bypass	glycopeptide antibiotic	0.310714	1.41973e-43	125.176, 129.028, 129.028, 133.265, 125.561, 125.176, 129.028, 135.191, 143.28, 125.176, 125.561, 146.362, 140.584, 132.109, 122.094, 129.798
GXFL1.4_GM002598	Chr2	vanTG	ARO:3002972	antibiotic resistance gene cluster, cassette, or operon, determinant of resistance to glycopeptide antibiotics, protein(s) conferring antibiotic resistance via molecular bypass	glycopeptide antibiotic	0.399015	2.12352e-41	152.525
GXFL1.4_GM003615	Chr2	vanTrL	ARO:3002970, ARO:3002974, ARO:3002971, ARO:3002975, ARO:3002972	antibiotic resistance gene cluster, cassette, or operon, determinant of resistance to glycopeptide antibiotics, protein(s) conferring antibiotic resistance via molecular bypass	glycopeptide antibiotic	0.350649	3.26097e-53	166.777, 179.489, 168.318, 155.606, 176.792
