# Supplementary material for: Complete Genome Analysis of Highly Pathogenic Non-O1/O139 Vibrio cholerae Isolated From Macrobrachium rosenbergii Reveals Pathogenicity and Antibiotic Resistance-Related Genes
Source: Front Vet Sci. 2022 May 18;9:882885. doi: 10.3389/fvets.2022.882885 (PMC9159153; doi:10.3389/fvets.2022.882885)
Supplement: Supplementary file 6 [file Table_6.XLS]

## Sheet: Genomic islands
Table S6 Genomic islands database annotation information
GIs_id	Sequence_id	Sequence_start	Sequence_end	Length	GC%	Gene_ID
GIs001	Chr1	549782	631060	81279	34.32	GXFL1.4_GM000466,GXFL1.4_GM000467,GXFL1.4_GM000468,GXFL1.4_GM000469,GXFL1.4_GM000470,GXFL1.4_GM000471,GXFL1.4_GM000472,GXFL1.4_GM000473,GXFL1.4_GM000474,GXFL1.4_GM000475,GXFL1.4_GM000476,GXFL1.4_GM000477,GXFL1.4_GM000478,GXFL1.4_GM000479,GXFL1.4_GM000480,GXFL1.4_GM000481,GXFL1.4_GM000482,GXFL1.4_GM000483,GXFL1.4_GM000484,GXFL1.4_GM000485,GXFL1.4_GM000486,GXFL1.4_GM000487,GXFL1.4_GM000488,GXFL1.4_…
GIs002	Chr1	1061897	1073349	11453	40.77	GXFL1.4_GM000993,GXFL1.4_GM000994,GXFL1.4_GM000995,GXFL1.4_GM000996,GXFL1.4_GM000997,GXFL1.4_GM000998,GXFL1.4_GM000999,GXFL1.4_GM001000,GXFL1.4_GM001001,GXFL1.4_GM001002,GXFL1.4_GM001003,GXFL1.4_GM001004,GXFL1.4_GM001005,GXFL1.4_GM001006,GXFL1.4_GM001007,GXFL1.4_GM001008,GXFL1.4_GM001009,GXFL1.4_GM001010
GIs003	Chr2	1006007	1020376	14370	46.35	GXFL1.4_GM002062,GXFL1.4_GM002063,GXFL1.4_GM002064,GXFL1.4_GM002065,GXFL1.4_GM002066,GXFL1.4_GM002067,GXFL1.4_GM002068,GXFL1.4_GM002069,GXFL1.4_GM002070,GXFL1.4_GM002071,GXFL1.4_GM002072,GXFL1.4_GM002073,GXFL1.4_GM002074
GIs004	Chr2	1137334	1152756	15423	46.53	GXFL1.4_GM002177,GXFL1.4_GM002178,GXFL1.4_GM002179,GXFL1.4_GM002180,GXFL1.4_GM002181,GXFL1.4_GM002182,GXFL1.4_GM002183,GXFL1.4_GM002184,GXFL1.4_GM002185,GXFL1.4_GM002186,GXFL1.4_GM002187,GXFL1.4_GM002188,GXFL1.4_GM002189,GXFL1.4_GM002190,GXFL1.4_GM002191,GXFL1.4_GM002192,GXFL1.4_GM002193
GIs005	Chr2	1874771	1891266	16496	51.32	GXFL1.4_GM002788,GXFL1.4_GM002789,GXFL1.4_GM002790,GXFL1.4_GM002791,GXFL1.4_GM002792,GXFL1.4_GM002793,GXFL1.4_GM002794,GXFL1.4_GM002795,GXFL1.4_GM002796,GXFL1.4_GM002797,GXFL1.4_GM002798,GXFL1.4_GM002799,GXFL1.4_GM002800,GXFL1.4_GM002801,GXFL1.4_GM002802,GXFL1.4_GM002803,GXFL1.4_GM002804,GXFL1.4_GM002805,GXFL1.4_GM002806,GXFL1.4_GM002807,GXFL1.4_GM002808,GXFL1.4_GM002809,GXFL1.4_GM002810,GXFL1.4_…
GIs006	Chr2	2439405	2451533	12129	45.69	GXFL1.4_GM003317,GXFL1.4_GM003318,GXFL1.4_GM003319,GXFL1.4_GM003320,GXFL1.4_GM003321,GXFL1.4_GM003322,GXFL1.4_GM003323,GXFL1.4_GM003324,GXFL1.4_GM003325,GXFL1.4_GM003326,GXFL1.4_GM003327
GIs007	Chr2	2737058	2756813	19756	43.56	GXFL1.4_GM003574,GXFL1.4_GM003575,GXFL1.4_GM003576,GXFL1.4_GM003577,GXFL1.4_GM003578,GXFL1.4_GM003579,GXFL1.4_GM003580,GXFL1.4_GM003581,GXFL1.4_GM003582,GXFL1.4_GM003583,GXFL1.4_GM003584,GXFL1.4_GM003585,GXFL1.4_GM003586,GXFL1.4_GM003587,GXFL1.4_GM003588,GXFL1.4_GM003589,GXFL1.4_GM003590,GXFL1.4_GM003591,GXFL1.4_GM003592,GXFL1.4_GM003593
GIs008	Chr2	2816067	2834586	18520	48.03	GXFL1.4_GM003655,GXFL1.4_GM003656,GXFL1.4_GM003657,GXFL1.4_GM003658,GXFL1.4_GM003659,GXFL1.4_GM003660,GXFL1.4_GM003661,GXFL1.4_GM003662,GXFL1.4_GM003663,GXFL1.4_GM003664,GXFL1.4_GM003665,GXFL1.4_GM003666,GXFL1.4_GM003667,GXFL1.4_GM003668
GIs009	Plas1	7987	14580	6594	38.32	GXFL1.4_GM001093,GXFL1.4_GM001094,GXFL1.4_GM001095,GXFL1.4_GM001096,GXFL1.4_GM001097,GXFL1.4_GM001098,GXFL1.4_GM001099,GXFL1.4_GM001100,GXFL1.4_GM001101
